# Supplementary material for: Quantitative Proteomic Analysis of Venoms from Russian Vipers of Pelias Group: Phospholipases A2 are the Main Venom Components
Source: Toxins (Basel). 2016 Apr 12;8(4):105. doi: 10.3390/toxins8040105 (PMC4848631; doi:10.3390/toxins8040105)
Supplement: Supplementary file 1 [file toxins-08-00105-s001.zip]

Archive with 5 entries (4 files):
- Supplementary files/
- Supplementary files/Table S1.xlsx
- Supplementary files/Table S2.xlsx
- Supplementary files/Table S3.xlsx
- Supplementary files/Table S4.xlsx
