# Supplementary material for: Quantitative Proteomic Analysis of Venoms from Russian Vipers of Pelias Group: Phospholipases A2 are the Main Venom Components
Source: Toxins (Basel). 2016 Apr 12;8(4):105. doi: 10.3390/toxins8040105 (PMC4848631; doi:10.3390/toxins8040105)
Supplement: Supplementary file 1 [file toxins-08-00105-s001.zip › Supplementary files/Table S1.xlsx]

## Sheet: proteinResuls
ProteinIndex	gi	protName	taxon	proteinFamily	protLength	MW	Total.Number.of.Unique.Peptides	Total.Number.of.Unique.and.Razor.Peptides	Total.Number.of.Peptides	Total.sequence.coverage	Vip1_NoUP	Vip1_NoURP	Vip1_TNoP	Vip1_seqCov	Vip1_ProtAbunLFQ	Vip1_ProtAbunInt	Vip2_NoUP	Vip2_NoURP	Vip2_TNoP	Vip2_seqCov	Vip2_ProtAbunLFQ	Vip2_ProtAbunInt	Vip3_NoUP	Vip3_NoURP	Vip3_TNoP	Vip3_seqCov	Vip3_ProtAbunLFQ	Vip3_ProtAbunInt	Vip4_NoUP	Vip4_NoURP	Vip4_TNoP	Vip4_seqCov	Vip4_ProtAbunLFQ	Vip4_ProtAbunInt	AllProteinIDs
3	gi|109287598	Renin-like aspartic protease	Echis ocellatus (Ocellated saw-scaled viper)	TBP	395	43.828	2	3	3	9.4	1	2	2	4.8	0	0.0395637	1	2	2	4.8	0.0695834	0.055453	1	2	2	4.8	0.0459532	0.0387675	1	1	1	4.6	0	0.00946075	gi|109287598;gi|109287596
6	gi|122506	Hemoglobin subunit alpha (Alpha-globin) (Hemoglobin alpha chain)	Vipera aspis (Aspic viper)	BP	141	15.437	1	1	1	6.4	0	0	0	0	0	0	1	1	1	6.4	0	0	0	0	0	0	0	0	1	1	1	6.4	0	0	gi|122506
7	gi|122527	Hemoglobin subunit beta-2 (Beta-2-globin) (Hemoglobin beta-2 chain) (Hemoglobin beta-II chain)	Naja naja (Indian cobra)	BP	146	16.29	2	2	2	7.5	0	0	0	0	0	0	0	0	0	0	0	0	0	0	0	0	0	0	2	2	2	7.5	0.0193211	0.0163152	gi|122527
8	gi|122626	Hemoglobin subunit beta (Beta-globin) (Hemoglobin beta chain)	Erythrolamprus miliaris (South American water snake) (Liophis miliaris)	BP	146	15.938	1	5	5	23.3	0	0	0	0	0	0	1	3	3	11.6	0	0	0	0	0	0	0	0	0	4	4	19.2	0.0208771	0.017615	gi|122626;gi|699234637;gi|84029303;gi|818940531;gi|743541798;gi|743537456;gi|521758090;gi|387016330
13	gi|124106295	L-amino-acid oxidase (LAAO) (LAO) (EC 1.4.3.2) (Fragments)	Macrovipera lebetina (Levantine viper) (Vipera lebetina)	LAAO	107	12.435	0	4	7	42.1	0	2	5	42.1	1.452	1.38779	0	3	5	41.1	2.07223	1.78637	0	2	4	41.1	1.53177	1.63101	0	1	3	41.1	0.0508313	0.0414703	gi|124106295;gi|347602321;gi|347602320
17	gi|1334616	unassigned	Calloselasma rhodostoma (Malayan pit viper) (Agkistrodon rhodostoma)	SP	235	24.785	1	1	3	9.4	1	1	1	5.5	0	0.00689204	1	1	2	8.1	0	0.00614474	1	1	2	8.1	0.0498506	0.0405046	0	0	2	3.8	0	0	gi|1334616
27	gi|143955308	Cysteine-rich venom protein (CRVP) (Cysteine-rich secretory protein) (CRISP) (Fragment)	Philodryas patagoniensis (Ringless green snake)	CRISP	14	1.6748	1	1	1	64.3	1	1	1	64.3	0	0.0372823	0	0	0	0	0	0	1	1	1	64.3	0.00280106	0.00227479	0	0	0	0	0	0	gi|143955308
28	gi|148367284	Aminopeptidase A	Gloydius brevicaudus (Korean slamosa snake) (Agkistrodon halys brevicaudus)	TBP	958	110.15	2	7	7	7.6	1	2	2	2.5	0	0.00366887	2	7	7	7.6	0.0316288	0.0288967	1	2	2	2.5	0.0133237	0.0068474	2	2	2	2.1	0	0	gi|148367284;gi|538260129;gi|818943169;gi|743543480;gi|743540221;gi|675402469;gi|547223039;gi|538259849;gi|521760553;gi|675402352;gi|547223041;gi|538259851;gi|602638100;gi|290454890;gi|927123465;gi|565312529;gi|699236322
31	gi|157169076	Natriuretic peptide	Pseudonaja textilis (Eastern brown snake)	B-NAP	133	14.813	1	1	1	9.8	1	1	1	9.8	0	0.0289513	0	0	0	0	0	0	1	1	1	9.8	0	0.0117616	1	1	1	9.8	0.00784513	0.00663541	gi|157169076
33	gi|158428674	Basic phospholipase A2 chain HDP-1P (svPLA2) (EC 3.1.1.4) (Heterodimeric neurotoxic phospholipases A2 basic subunit 1) (Phosphatidylcholine 2-acylhydrolase)	Vipera nikolskii (Nikolsky's adder)	PLA2	138	13.812	3	16	16	86.9	0	1	1	9	7.54856	5.45983	0	4	4	27	0.247941	0.287904	0	1	1	9	0.23747	0.230066	3	16	16	86.9	20.7475	20.2887	gi|158428674;gi|158428673;gi|91199940;gi|123915726
34	gi|158514815	Snake venom serine protease pallase (SVSP pallase) (EC 3.4.21.-)	Gloydius halys (Chinese water mocassin) (Agkistrodon halys)	SP	236	26.048	0	1	5	13.1	0	1	4	10.6	0	0.00510727	0	1	4	10.6	0	0.000341079	0	1	4	11.9	0	0.00173605	0	1	3	9.3	0.0019253	0.00162362	gi|158514815;gi|3552036;gi|158563968;gi|38146946;gi|538260089;gi|30144700;gi|484358552;gi|484358550;gi|383280398;gi|3122187;gi|390629119;gi|82239740;gi|82239737;gi|82239735;gi|33307074;gi|33307068;gi|33307059;gi|2114126;gi|13959620;gi|82239744;gi|743540664;gi|743535740;gi|597502339;gi|522802521;gi|522802466;gi|522801321;gi|521752309;gi|4006842;gi|387014260;gi|33307047;gi|13959659;gi|13959630;gi|1…
35	gi|158563936	Snake venom serine protease ussurase (SVSP) (EC 3.4.21.-)	Gloydius ussuriensis (Ussuri mamushi) (Gloydius blomhoffii ussuriensis)	SP	233	26.016	1	1	2	5.6	0	0	0	0	0	0	0	0	0	0	0	0	0	0	1	2.6	0	0	1	1	1	5.6	0.0914185	0.0770369	gi|158563936;gi|17933276;gi|82248129;gi|6693854
26	gi|1709548	Basic phospholipase A2 B chain (svPLA2) (EC 3.1.1.4) (PLA2-I complex B chain) (Phosphatidylcholine 2-acylhydrolase)	Vipera aspis zinnikeri (Viper)	PLA2	122	13.856	1	1	10	80.3	0	0	1	9	0	0	0	0	4	32.8	0	0	0	0	1	9	0	0	1	1	10	80.3	0.13421	0.129503	gi|1709548;gi|1408315
43	gi|172044508	Disintegrin VB7A	Vipera berus berus (Common viper)	Dis	64	7.0089	2	7	7	76.6	0	1	1	23.4	0.107039	0.111234	2	7	7	76.6	12.3607	12.9322	0	1	1	23.4	0.00769965	0.00840518	0	0	0	0	0	0	gi|172044508
44	gi|172044509	Disintegrin VB7B	Vipera berus berus (Common viper)	Dis	64	6.9979	2	2	2	70.3	1	1	1	29.7	0	0.00751881	2	2	2	70.3	0.887062	0.935207	0	0	0	0	0	0	0	0	0	0	0	0	gi|172044509;gi|6225273
45	gi|182705262	Disintegrin VLO4	Macrovipera lebetina obtusa (Levant blunt-nosed viper) (Vipera lebetina obtusa)	Dis	65	7.1081	1	1	3	38.5	1	1	2	24.6	0	0.0108295	1	1	3	38.5	0.0421718	0.0342964	1	1	2	24.6	0	0.00589145	0	0	0	0	0	0	gi|182705262;gi|82194569;gi|66361294;gi|58802755;gi|6014971;gi|182705261;gi|544584743;gi|297594086;gi|82203514;gi|82203513;gi|727360723;gi|38570043;gi|38570040;gi|297594088;gi|297594068
46	gi|182705263	Disintegrin VA6	Vipera ammodytes ammodytes (Western sand viper)	Dis	64	7.0229	1	1	1	23.4	0	0	0	0	0	0	1	1	1	23.4	0.141057	0.133123	0	0	0	0	0	0	0	0	0	0	0	0	gi|182705263
49	gi|190195321	Cysteine-rich seceretory protein Dr-CRPK	Daboia russelii (Russell's viper)	CRISP	239	26.688	1	1	6	24.7	1	1	6	24.7	0.158231	0.170047	0	0	3	17.6	0	0	1	1	4	21.8	0.127799	0.107061	0	0	2	15.9	0	0	gi|190195321
50	gi|190195323	Cysteine-rich seceretory protein Dr-CRPB (Fragment)	Daboia russelii (Russell's viper)	CRISP	221	25.044	1	1	7	17.6	1	1	6	17.6	0	0.0326388	1	1	7	17.6	0	0	1	1	4	15.8	0.00718746	0.00583713	0	0	2	10.9	0	0	gi|190195323;gi|190195337;gi|190195339;gi|190195319;gi|190195315;gi|190195313;gi|190195311;gi|190195309;gi|190195307;gi|298351626;gi|613782638;gi|613782631;gi|487523390
59	gi|211926752	Aminopeptidase N (EC 3.4.11.2) (Fragment)	Gloydius brevicaudus (Korean slamosa snake) (Agkistrodon halys brevicaudus)	TBP	928	106.1	1	1	1	1.3	0	0	0	0	0	0	1	1	1	1.3	0	0	0	0	0	0	0	0	0	0	0	0	0	0	gi|211926752;gi|743543478;gi|743540217;gi|521760551;gi|211926750;gi|537467939;gi|927129055;gi|602665418;gi|602665416
22	gi|2130946	Thrombin-like enzyme KN-BJ 2 (SVTLE) (EC 3.4.21.-) (Kinin-releasing and fibrinogen-clotting serine protease 2)	Bothrops jararaca (Jararaca) (Bothrops jajaraca)	SP	257	27.894	1	1	5	11.3	1	1	4	11.3	0	0.328617	1	1	4	11.3	0	0.0496723	1	1	5	11.3	0	1.94405	1	1	4	11.3	1.05682	1.01703	gi|2130946;gi|13959622
2	gi|215275173	Snaclec 1 (C-type lectin isoform 1)	Sistrurus catenatus edwardsii (Desert massasauga) (Crotalophorus edwardsii)	CTL	146	17.054	1	1	1	6.2	1	1	1	6.2	1.452	1.40364	0	0	0	0	0	0	1	1	1	6.2	0.275538	0.16782	0	0	0	0	0	0	gi|215275173;gi|109254974
30	gi|215275179	C-type lectin lectoxin-Thr1 (CTL)	Thrasops jacksonii (Jackson's black tree snake)	CTL	158	18.269	2	2	2	7	2	2	2	7	0.0709249	0.0599536	2	2	2	7	0.0836165	0.0691694	2	2	2	7	0.0790358	0.109674	1	1	1	6.3	0	0.0101062	gi|215275179;gi|156485270;gi|82132991;gi|37993391;gi|565299937
37	gi|218526484	Snaclec A13 (C-type lectin A13)	Macrovipera lebetina (Levantine viper) (Vipera lebetina)	CTL	131	15.308	4	5	5	33.6	3	4	4	29	1.88947	2.0418	0	0	0	0	0	0	4	5	5	33.6	3.01823	2.55525	0	0	0	0	0	0	gi|218526484;gi|158906215;gi|677992926;gi|578004416;gi|218526483;gi|158906213;gi|218526487;gi|158906221;gi|218526480;gi|158906237
38	gi|218526486	Snaclec A15 (C-type lectin A15)	Macrovipera lebetina (Levantine viper) (Vipera lebetina)	CTL	156	17.759	4	7	7	46.8	4	7	7	46.8	0.930772	0.86745	4	7	7	46.8	0.564229	0.524308	4	7	7	46.8	0.751384	0.782561	4	7	7	46.8	0.595841	0.709846	gi|218526486;gi|218526485;gi|158906219;gi|158906217;gi|677992932;gi|578004418;gi|758377456;gi|82132988;gi|393714290;gi|37993393
39	gi|218526522	Snaclec B7 (C-type lectin B7) (Fragment)	Macrovipera lebetina (Levantine viper) (Vipera lebetina)	CTL	125	15.036	3	4	4	27.2	3	4	4	27.2	2.99709	3.47533	0	0	0	0	0	0	3	4	4	27.2	2.19343	1.27363	0	0	0	0	0	0	gi|218526522;gi|158906251;gi|218526502;gi|158906249
65	gi|223743	inhibitor,chymotrypsin	Vipera ammodytes	Kunitz	65	7.5556	1	2	3	40	0	0	0	0	0	0	1	1	2	29.2	0.553323	0.477831	1	1	2	29.2	0	0.0474151	0	1	2	24.6	0	0.00163384	gi|223743;gi|37788275;gi|239938647;gi|37788271;gi|239938648
66	gi|227635	phospholipase A2 II	Vipera aspis	PLA2	52	5.8747	2	2	2	40.4	0	0	0	0	0	0	0	0	0	0	0	0	1	1	1	21.2	0	0.00925094	1	1	1	19.2	0.0212013	0.017859	gi|227635;gi|614101145;gi|50874434
67	gi|227636	phospholipase A2 III	Vipera aspis	PLA2	50	5.6045	2	2	4	66	2	2	4	66	6.63641	6.57903	1	1	3	66	0	0.000318608	2	2	4	66	5.34761	5.09906	1	1	3	66	0	0.00211236	gi|227636
14	gi|237893	Acidic phospholipase A2 PLA-1 (svPLA2) (EC 3.1.1.4) (Phosphatidylcholine 2-acylhydrolase)	Eristicophis macmahoni (Leaf-nosed viper)	PLA2	121	13.533	1	1	3	22.3	0	0	2	16.5	0	0	1	1	3	22.3	0.399178	0.419031	0	0	1	9.1	0	0	0	0	2	16.5	0	0	gi|237893;gi|129402;gi|129506
16	gi|237894	Acidic phospholipase A2 PLA-2 (svPLA2) (EC 3.1.1.4) (Phosphatidylcholine 2-acylhydrolase)	Eristicophis macmahoni (Leaf-nosed viper)	PLA2	121	13.675	2	2	4	29.8	0	0	2	16.5	0	0	1	1	3	29.8	0.462435	0.387937	1	1	2	21.5	0	0	1	1	3	28.9	0	0	gi|237894;gi|129426
32	gi|2851544	Acidic phospholipase A2 homolog vipoxin A chain (svPLA2 homolog) (Acidic phospholipase A2 inhibitor vipoxin A chain) (Vipoxin acidic component) (VAC) (Vipoxin non-toxic component)	Vipera ammodytes meridionalis (Eastern sand viper)	PLA2	122	13.639	9	12	12	94.3	0	0	0	0	0	0	2	2	2	18.9	0.0552596	0.047713	0	0	0	0	0	0	9	12	12	94.3	32.6773	34.0174	gi|2851544;gi|157834150;gi|2914536;gi|1408314;gi|48425249;gi|48425248;gi|229891407;gi|146189784;gi|16974940;gi|50874244;gi|50874242;gi|50874240;gi|50874234;gi|50874230;gi|50874228;gi|50874226;gi|50874224;gi|44889050;gi|33187752;gi|33187114;gi|26006833;gi|22797865;gi|50874238;gi|50874236;gi|50874232;gi|50874248;gi|50874246;gi|283845;gi|227633
69	gi|28804821	Alpha globin	Hydrophis melanocephalus	BP	142	16.128	1	1	2	19.7	1	1	1	9.2	0	0	1	1	2	19.7	0	0.0101436	0	0	0	0	0	0	1	1	1	9.2	0.0125133	0.0105376	gi|28804821;gi|537464764;gi|28804817
5	gi|28804825	Alpha globin (Fragment)	Elaphe climacophora (Japanese rat snake) (Coluber climacophorus)	BP	103	11.386	1	2	2	25.2	0	0	0	0	0	0	1	2	2	25.2	0.0396996	0.0322769	0	0	0	0	0	0	0	0	0	0	0	0	gi|28804825;gi|28804823;gi|565320040;gi|84029301;gi|122421;gi|818943185;gi|752782518;gi|699236332;gi|387014534;gi|28804819;gi|927162469;gi|743543494;gi|743540241;gi|521760565
75	gi|297593732	Serine protease (Fragment)	Echis coloratus (Carpet viper)	SP	258	28.243	1	1	4	8.5	1	1	3	8.5	0.0457009	0.0430538	1	1	4	8.5	0.10034	0.0870401	1	1	4	8.5	0.182181	0.17204	0	0	3	5.8	0	0	gi|297593732;gi|297593726;gi|297593728;gi|297593730;gi|288549302
55	gi|297593740	Serine protease (Fragment)	Echis ocellatus (Ocellated saw-scaled viper)	SP	221	24.184	1	1	2	6.3	1	1	1	3.6	2.49447	1.97996	1	1	2	6.3	0.695834	0.693709	1	1	2	6.3	2.74631	2.40088	1	1	2	6.3	0.429861	0.514988	gi|297593740;gi|297593744;gi|803374944;gi|297593786;gi|297593742;gi|293491172;gi|205275149
76	gi|297593768	Serine protease (Fragment)	Echis coloratus (Carpet viper)	SP	232	25.44	1	1	2	7.3	1	1	1	4.7	0	0.0790357	0	0	1	2.6	0	0	1	1	2	7.3	0.0575548	0.0467068	0	0	1	2.6	0	0	gi|297593768
77	gi|297593772	Serine protease (Fragment)	Echis coloratus (Carpet viper)	SP	234	25.222	1	1	2	12	1	1	1	9.4	0	0	0	0	1	2.6	0	0	1	1	2	12	0	0.00684216	1	1	2	12	0.0052152	0.00439805	gi|297593772;gi|297593770
78	gi|297593778	Serine protease (Fragment)	Echis coloratus (Carpet viper)	SP	236	26.385	1	1	2	5.9	1	1	1	3.4	0	0.0476907	1	1	2	5.9	0	0.00493855	1	1	2	5.9	0	0.0153827	1	1	2	5.9	0.130968	0.110447	gi|297593778;gi|297593776;gi|297593774
79	gi|297593784	Serine protease (Fragment)	Echis carinatus sochureki (Saw-scaled viper)	SP	235	25.723	1	1	3	8.1	0	0	1	2.6	0	0	1	1	1	5.5	0	0.0364904	0	0	1	2.6	0	0	1	1	1	5.5	0.0149771	0.0209519	gi|297593784
80	gi|297593804	Metalloproteinase	Echis carinatus sochureki (Saw-scaled viper)	SVMP	610	69.125	0	5	7	14.6	0	5	5	8.7	1.48924	1.48769	0	5	7	14.6	0.518422	0.400531	0	5	6	11.5	1.21454	1.02265	0	0	0	0	0	0	gi|297593804;gi|83523644;gi|727360751;gi|320579393;gi|83523628;gi|320579379;gi|83523634
81	gi|297593818	Metalloproteinase	Echis carinatus sochureki (Saw-scaled viper)	SVMP	607	68.426	1	1	3	6.9	0	0	1	2.8	0	0	1	1	3	6.9	0.105429	0.106951	0	0	1	2.8	0	0	0	0	1	2.8	0	0	gi|297593818;gi|297593826;gi|320579375;gi|297593812
82	gi|297593842	Metalloproteinase (Fragment)	Echis carinatus sochureki (Saw-scaled viper)	SVMP	247	27.702	1	1	2	6.5	1	1	2	6.5	2.84816	2.98736	1	1	2	6.5	1.4542	1.41907	1	1	2	6.5	3.22669	2.97323	0	0	0	0	0	0	gi|297593842;gi|297593824
85	gi|297593852	Metalloproteinase (Fragment)	Echis coloratus (Carpet viper)	SVMP	505	56.406	1	1	3	6.3	0	0	2	2.8	0	0	1	1	3	6.3	0.00546619	0.00444681	0	0	2	2.8	0	0	0	0	0	0	0	0	gi|297593852
87	gi|297593862	Metalloproteinase (Fragment)	Echis coloratus (Carpet viper)	SVMP	511	56.945	0	2	6	11.2	0	1	5	9.4	0.161024	0.108964	0	2	5	9	0.0684928	0.116387	0	1	5	9.4	0.127799	0.0800697	0	0	3	5.9	0	0	gi|297593862;gi|297593956;gi|727360729;gi|297593790;gi|297593806;gi|297593974;gi|50400289;gi|327488524;gi|110610039;gi|327488526;gi|327488525;gi|110610037;gi|110610035;gi|82123645;gi|3643797;gi|75570233;gi|546898;gi|15076875;gi|52000738;gi|386321;gi|253722676;gi|209870468;gi|152149001;gi|152149000;gi|152148999;gi|152148998;gi|152148997;gi|152148996;gi|522802426;gi|62468;gi|231997;gi|327488523;gi|…
89	gi|297593868	Metalloproteinase	Echis coloratus (Carpet viper)	SVMP	606	66.716	1	1	3	10.7	1	1	2	9.2	0	0	1	1	3	10.7	0	0	1	1	2	9.2	0	0	0	0	1	2.8	0	0	gi|297593868;gi|297593914;gi|297593936;gi|297593884;gi|297593930;gi|297593946
86	gi|297593872	Metalloproteinase	Echis coloratus (Carpet viper)	SVMP	610	69.291	1	1	2	3.1	0	0	1	1.5	0	0	1	1	2	3.1	0.00996127	0.0080786	0	0	1	1.5	0	0	0	0	0	0	0	0	gi|297593872;gi|297593854
88	gi|297593874	Metalloproteinase	Echis coloratus (Carpet viper)	SVMP	611	69.077	0	3	6	7.4	0	3	6	7.4	0.215008	0.207565	0	1	4	4.9	0.0748913	0.0578806	0	1	3	4.7	0.514821	0.434836	0	0	0	0	0	0	gi|297593874;gi|297593864;gi|297593990;gi|297593994;gi|297593902;gi|297593830;gi|727360745;gi|297593846;gi|297593904;gi|82205195;gi|32967492;gi|717091;gi|27805465;gi|297593978;gi|297593976
84	gi|297593892	Metalloproteinase	Echis coloratus (Carpet viper)	SVMP	614	68.621	1	1	2	8.8	0	0	0	0	0	0	1	1	2	8.8	0	0	0	0	0	0	0	0	0	0	0	0	0	0	gi|297593892;gi|297593850;gi|297593926;gi|297593948
83	gi|297593900	Metalloproteinase	Echis coloratus (Carpet viper)	SVMP	610	68.441	2	3	4	13.8	2	2	2	8.9	0	0	0	1	2	4.9	0.556231	0.487949	1	1	2	5.2	0	0	0	0	0	0	0	0	gi|297593900;gi|297593880;gi|297593866;gi|297593856;gi|297593848;gi|297593898;gi|297593944;gi|297593954;gi|297593912;gi|297593886;gi|297593860;gi|297593952;gi|297593934;gi|727360753
90	gi|297593922	Metalloproteinase (Fragment)	Echis coloratus (Carpet viper)	SVMP	541	61.364	0	1	2	5.4	0	1	2	5.4	2.79232	2.47916	0	1	2	5.4	1.10519	1.07092	0	1	2	5.4	2.62849	2.29585	0	0	0	0	0	0	gi|297593922;gi|297593910
91	gi|297593950	Metalloproteinase	Echis coloratus (Carpet viper)	SVMP	611	68.823	1	1	5	6.4	1	1	5	6.4	0	0.0190746	1	1	5	6.4	0	0.0206703	1	1	3	5.6	0.0148645	0.0120555	0	0	1	2.5	0	0	gi|297593950;gi|297593928;gi|297593920
92	gi|297593966	Metalloproteinase (Fragment)	Echis pyramidum leakeyi (Leakey's carpet viper) (Echis carinatus leakeyi)	SVMP	553	62.663	1	1	6	8.1	0	0	5	5.6	0	0	0	0	4	5.4	0	0	0	0	3	5.2	0	0	1	1	1	2.5	0.0106979	0.00900751	gi|297593966;gi|297593988;gi|297593992
93	gi|297593982	Metalloproteinase (Fragment)	Echis pyramidum leakeyi (Leakey's carpet viper) (Echis carinatus leakeyi)	SVMP	424	46.499	2	2	2	5.4	2	2	2	5.4	0.0240139	0.0190243	0	0	0	0	0	0	2	2	2	5.4	0.0120548	0.0135648	0	0	0	0	0	0	gi|297593982;gi|297593980
94	gi|297594076	Metalloproteinase	Echis carinatus sochureki (Saw-scaled viper)	SVMP	482	54.643	1	1	2	5.6	0	0	0	0	0	0	1	1	2	5.6	0.012288	0.0100105	0	0	0	0	0	0	0	0	0	0	0	0	gi|297594076;gi|297594074;gi|297594070
95	gi|298351762	Basic phospholipase A2 3 (PLA23) (svPLA2) (EC 3.1.1.4) (Phosphatidylcholine 2-acylhydrolase)	Daboia russelii (Russel's viper) (Vipera russelii)	PLA2	121	13.687	1	1	2	27.3	1	1	1	12.4	0	0.00305506	1	1	2	27.3	0.0532964	0.0483176	1	1	1	12.4	0	0.00150784	0	0	0	0	0	0	gi|298351762;gi|81174981
58	gi|300395	phospholipase A2	Agkistrodon piscivorus	PLA2	123	13.989	1	1	2	27.6	0	0	0	0	0	0	0	0	1	11.4	0	0	0	0	0	0	0	0	1	1	1	16.3	0	0	gi|300395;gi|298635;gi|2851578;gi|2392600;gi|2392599;gi|263960;gi|2117960
99	gi|300681049	Phospholipase A2 homolog P-elapitoxin-Aa1a beta chain (P-EPTX-Aa1a beta chain) (svPLA2 homolog) (Fragment)	Acanthophis antarcticus (Common death adder)	PLA2	31	3.5401	1	1	1	22.6	1	1	1	22.6	0.183362	0.165043	1	1	1	22.6	0	0.0300418	1	1	1	22.6	0.158615	0.126752	0	0	0	0	0	0	gi|300681049
107	gi|320579387	Group III snake venom metalloproteinase (Fragment)	Echis ocellatus (Ocellated saw-scaled viper)	SVMP	553	62.611	0	1	4	10.7	0	1	2	6	1.37754	1.25411	0	1	4	10.7	0.734371	0.650943	0	1	3	9	1.91245	1.74361	0	1	1	3.1	0	0	gi|320579387;gi|83523642;gi|320579385
64	gi|327478538	Snake venom vascular endothelial growth factor toxin vammin (svVEGF) (VEGF-F)	Vipera ammodytes ammodytes (Western sand viper)	VEGF	145	16.307	2	6	6	49.7	2	5	5	44.1	3.42524	4.23908	1	3	3	32.4	2.91567	2.44626	2	4	4	36.6	3.63456	5.10921	0	4	4	31	7.45612	5.31529	gi|327478538;gi|223711927;gi|58177209
54	gi|332321841	Snake venom metalloproteinase VMP1 (AplVMP-I) (AplVMP1) (SVMP) (EC 3.4.24.-)	Agkistrodon piscivorus leucostoma (Western cottonmouth) (Acontias leucostoma)	SVMP	411	46.582	1	1	2	6.8	0	0	0	0	0	0	1	1	2	6.8	0.930688	0.833099	0	0	0	0	0	0	0	0	0	0	0	0	gi|332321841;gi|214010941;gi|19701420;gi|743540714;gi|31322305;gi|82208020;gi|31322303
112	gi|335892642	Venom nerve growth factor 2	Daboia russelii (Russell's viper)	NGF	243	27.399	1	1	3	14.4	1	1	3	14.4	0	0	0	0	2	8.6	0	0	0	0	2	8.6	0	0	0	0	2	8.6	0	0	gi|335892642;gi|186659807
113	gi|335892646	Venom nerve growth factor	Vipera ursinii (Meadow viper)	NGF	243	27.284	3	5	5	25.5	2	4	4	18.1	0.140547	0.12215	2	4	4	18.1	0.116336	0.0934255	3	5	5	25.5	0.252878	0.254476	2	4	4	18.1	0.328718	0.284634	gi|335892646;gi|78100733;gi|55774418;gi|82217029;gi|538259841;gi|171854641;gi|15407254;gi|83288319;gi|83288313;gi|76886013;gi|76886011;gi|71725727;gi|123916454;gi|727360789;gi|669634814;gi|476538231;gi|675402453;gi|400499;gi|345640;gi|263157;gi|698375321;gi|669634850;gi|73349375;gi|123898129;gi|565293365;gi|83288328;gi|76886025;gi|82220600;gi|82080590;gi|818935227;gi|743540740;gi|743540738;gi|743…
18	gi|345531791	Factor V activator RVV-V gamma (EC 3.4.21.95) (Russel's viper venom FV activator gamma) (RVV-V gamma) (Snake venom serine protease) (SVSP)	Daboia siamensis (Eastern Russel's viper) (Daboia russelii siamensis)	SP	260	25.923	1	1	4	13.7	1	1	2	8.1	0.390924	0.47254	0	0	1	5.6	0	0	1	1	2	5.6	0	0.0752899	1	1	2	11.1	0	0.00597232	gi|345531791;gi|345531789;gi|345531788;gi|345531787;gi|134129;gi|765684942;gi|311223820
57	gi|347602327	L-amino-acid oxidase (LAAO) (LAO) (EC 1.4.3.2)	Echis ocellatus (Ocellated saw-scaled viper)	LAAO	504	56.523	1	1	3	6	0	0	2	2	0	0	0	0	1	1.8	0	0	1	1	3	6	0	0	0	0	1	1.8	0	0	gi|347602327;gi|205275159
104	gi|347602330	L-amino-acid oxidase (LAAO) (LAO) (VAA-LAAO I) (EC 1.4.3.2)	Vipera ammodytes ammodytes (Western sand viper)	LAAO	484	54.747	1	1	8	13.2	1	1	7	11.2	0	0.0089544	1	1	7	13	0	0.0072684	1	1	7	11.2	0.0142301	0.0115458	0	0	2	4.1	0	0	gi|347602330;gi|308387835;gi|308387834;gi|308387833;gi|308387832;gi|350297747;gi|350297746;gi|350297745;gi|350297744;gi|10120762;gi|10120761;gi|10120760;gi|10120759;gi|10120758;gi|10120757;gi|10120756;gi|10120755;gi|10120754;gi|10120753;gi|10120752;gi|10120751;gi|6850960;gi|20141785;gi|927186964;gi|698375301;gi|698375582
48	gi|37927199	Acidic phospholipase A2 RV-7 (svPLA2) (EC 3.1.1.4) (F7) (Phosphatidylcholine 2-acylhydrolase) (Phospholipase A2 inhibitor) (S4) (Viperotoxin F) (Viperotoxin non-toxic acidic component)	Daboia siamensis (Eastern Russel's viper) (Daboia russelii siamensis)	PLA2	138	13.678	2	2	3	45.1	0	0	0	0	0	0	0	0	0	0	0	0	0	0	0	0	0	0	2	2	3	45.1	0.693743	1.07823	gi|37927199;gi|37927197;gi|37927195;gi|37927193;gi|71912225;gi|64455;gi|478780;gi|400714;gi|187950182;gi|187950180;gi|187950176
117	gi|380846517	Glutaminyl-peptide cyclotransferases (EC 2.3.2.5)	Daboia russelii (Russell's viper)	TBP	368	42.116	2	9	9	37.8	1	7	7	29.1	0.10797	0.0923843	2	9	9	37.8	0.111246	0.0852311	1	8	8	32.1	0.0707878	0.0549564	2	9	9	37.8	0.119298	0.108886	gi|380846517;gi|380846515
102	gi|380875417	Serine protease VLSP-3 (EC 3.4.21.-) (Snake venom serine protease) (SVSP)	Macrovipera lebetina (Levantine viper) (Vipera lebetina)	SP	258	28.351	1	3	5	15.5	1	1	3	12	2.76439	2.54819	1	2	4	14.3	1.6287	1.30285	1	2	4	14.3	3.48954	3.47948	1	3	5	15.5	3.75399	3.52572	gi|380875417;gi|306756038;gi|765684341;gi|311223822;gi|727360685;gi|297593746;gi|297593736;gi|297593760;gi|300068007;gi|297593738;gi|300068009;gi|293491170;gi|293491174
101	gi|380875421	Beta-fibrinogenase (VLBF) (EC 3.4.21.-) (Snake venom serine protease) (SVSP)	Macrovipera lebetina (Levantine viper) (Vipera lebetina)	SP	257	28.297	1	2	5	18.3	1	1	3	9.3	0	0.00773431	1	1	4	11.7	0.276298	0.224	1	1	4	11.7	0.0978884	0.0783507	1	2	5	18.3	0.0180892	0.0170002	gi|380875421;gi|306756036;gi|82242792;gi|24266799;gi|2114120;gi|13959617
103	gi|380875426	Chymotrypsin-like protease VLCTLP (EC 3.4.21.-) (Snake venom serine protease) (SVSP) (Vipera Lebetina with chymotrypsin-like proteolytic activity)	Macrovipera lebetina (Levantine viper) (Vipera lebetina)	SP	257	28.278	1	1	4	29.6	0	0	1	3.5	0	0	0	0	1	3.5	0	0	0	0	2	3.5	0	0	1	1	3	29.6	0.05135	0.0692194	gi|380875426;gi|306756040;gi|82239741;gi|82239738;gi|33307065;gi|33307056
121	gi|387014252	Snake venom metalloproteinase (Type III) 7	Crotalus adamanteus (Eastern diamondback rattlesnake)	SVMP	611	68.805	2	3	5	9	1	1	1	3.4	0	0.00525209	2	2	4	7.7	0.0655844	0.0849173	1	2	2	4.7	0	0.0159775	0	0	0	0	0	0	gi|387014252;gi|387014242;gi|338855330;gi|818935187;gi|597502329;gi|387014238;gi|818935185;gi|387014240
125	gi|387017780	Proactivator polypeptide-like	Crotalus adamanteus (Eastern diamondback rattlesnake)	OP	519	58.012	1	7	7	19.7	0	2	2	5.2	0.0276439	0.0114446	0	1	1	2.5	0	0.00580992	0	3	3	8.7	0.0302729	0.0236624	1	7	7	19.7	0.0246376	0.0361207	gi|387017780;gi|602671693;gi|602671691
105	gi|387935408	Snake venom serine protease nikobin (SVSP) (EC 3.4.21.-)	Vipera nikolskii (Nikolsky's adder)	SP	257	28.215	16	18	18	43.2	9	10	10	34.2	3.04363	2.33351	8	9	9	28	3.10472	1.73162	8	10	10	32.3	10.4233	8.51528	15	16	16	43.2	11.0869	12.5953	gi|387935408;gi|313191710
52	gi|395406796	L-amino-acid oxidase (DrLAO) (LAAO) (EC 1.4.3.2)	Daboia russelii (Russel's viper) (Vipera russelii)	LAAO	504	56.887	0	1	6	11.7	0	1	4	7.7	0.24107	0.3161	0	1	4	9.9	0.0405722	0.0492391	0	1	5	11.7	0.0423277	0.0448374	0	1	2	5.8	0	0	gi|395406796;gi|194400545;gi|70797645
127	gi|395455151	Snake venom 5'-nucleotidase (5'-NT) (EC 3.1.3.5) (Ecto-5'-nucleotidase) (Fragments)	Gloydius blomhoffii blomhoffii (Japanese mamushi) (Agkistrodon blomhoffii blomhoffii)	Nuc	54	6.0116	1	1	1	27.8	0	0	0	0	0	0	0	0	0	0	0	0	0	0	0	0	0	0	1	1	1	27.8	0.0151716	0.012784	gi|395455151
25	gi|4006844	Snake venom serine protease pallabin (SVSP) (EC 3.4.21.-)	Gloydius halys (Chinese water mocassin) (Agkistrodon halys)	SP	260	28.681	1	1	5	12.3	0	0	3	4.6	0	0	1	1	4	10	0	0.009581	0	0	3	5.8	0	0	1	1	3	8.8	0.00248548	0.00209601	gi|4006844;gi|13959660
109	gi|408360177	Basic phospholipase A2 Pla2Vb (svPLA2) (EC 3.1.1.4) (Phosphatidylcholine 2-acylhydrolase)	Vipera berus berus (Common viper)	PLA2	138	15.716	3	3	4	46.4	1	1	2	13.8	0	0	0	0	1	8	0	0	3	3	4	46.4	0.0586424	0.0563832	0	0	1	8	0	0	gi|408360177;gi|33187120
71	gi|408387579	Acidic phospholipase A2 Vur-PL3 (svPLA2) (EC 3.1.1.4) (Phosphatidylcholine 2-acylhydrolase)	Vipera renardi (Steppe viper) (Vipera ursinii renardi)	PLA2	137	15.318	7	7	8	69.3	5	5	6	67.2	14.7993	12.9556	6	6	7	58.4	5.64957	7.11337	5	5	6	67.2	13.7769	12.7053	0	0	1	8	0	0	gi|408387579;gi|296045673;gi|5821835;gi|5821834;gi|5821833;gi|5821832;gi|5821831;gi|5821830;gi|4389403;gi|4389402;gi|4389401;gi|4389400;gi|4389399;gi|4389398;gi|4389397;gi|4389396;gi|363559;gi|129437;gi|584481426;gi|408360173;gi|226935172;gi|584481436;gi|584481424;gi|584481350;gi|584481298;gi|584481290;gi|50874482;gi|50874480;gi|50874478;gi|50874472;gi|50874470;gi|50874458;gi|50874444;gi|50874442…
41	gi|408407636	Protease inhibitor 3 (Kunitz inhibitor KIn-III)	Walterinnesia aegyptia (Desert black snake)	Kunitz	81	8.8543	1	1	1	21	0	0	0	0	0	0	1	1	1	21	0.00566469	0.00460835	1	1	1	21	0	0	0	0	0	0	0	0	gi|408407636;gi|408407635;gi|162145674;gi|162145672
114	gi|408407638	Kunitz-type serine protease inhibitor Vur-KIn [Cleaved into: Kunitz-type serine protease inhibitor Vur-KIn, truncated]	Vipera renardi (Steppe viper) (Vipera ursinii renardi)	Kunitz	66	7.3702	2	3	3	39.4	0	0	0	0	0	0	2	3	3	39.4	0.233399	0.241418	2	3	3	39.4	0.145926	0.0739508	1	2	2	39.4	0	0.0148424	gi|408407638;gi|336318015;gi|336318017;gi|240227;gi|228280;gi|125049
72	gi|408407658	Acidic phospholipase A2 PL1 (svPLA2) (EC 3.1.1.4) (Phosphatidylcholine 2-acylhydrolase)	Vipera renardi (Steppe viper) (Vipera ursinii renardi)	PLA2	138	15.384	3	10	11	75.4	0	7	8	59.4	4.84932	5.09654	3	10	11	75.4	5.19149	10.6029	0	6	7	52.9	4.42311	4.08028	2	9	10	70.3	3.75399	4.05706	gi|408407658;gi|296045675
73	gi|408407662	Acidic phospholipase A2 Vur-PL2B (Vur-PL2) (svPLA2) (EC 3.1.1.4) (Phosphatidylcholine 2-acylhydrolase)	Vipera renardi (Steppe viper) (Vipera ursinii renardi)	PLA2	137	15.316	5	8	10	72.3	0	1	2	19.7	0	0	5	8	10	72.3	16.9414	14.9989	0	1	2	19.7	0	0.0405793	0	0	2	11.7	0	0	gi|408407662;gi|296045677;gi|50874516;gi|50874514;gi|50874512;gi|50874510;gi|50874506;gi|50874504;gi|50874502;gi|50874500;gi|50874498;gi|50874496;gi|50874494;gi|6967298;gi|5702036;gi|50874492;gi|50874490;gi|50874488;gi|50874484;gi|50874468;gi|50874462;gi|50874460;gi|50874456;gi|50874454;gi|50874452;gi|50874450;gi|50874448;gi|50874446;gi|50874436;gi|50874432;gi|50874428;gi|50874426;gi|50874424;gi|…
70	gi|408407676	Basic phospholipase A2 homolog Vur-S49 (svPLA2 homolog)	Vipera renardi (Steppe viper) (Vipera ursinii renardi)	PLA2	138	15.659	7	12	12	63	1	1	1	18.8	0	0.0092954	7	12	12	63	8.21623	7.67621	1	1	1	18.8	0.0678874	0.0550441	0	0	0	0	0	0	gi|408407676;gi|296045671;gi|50874530;gi|50874528;gi|50874524;gi|50874522;gi|50874520;gi|50874518;gi|50874532;gi|50874526
74	gi|408407677	Basic phospholipase A2 vurtoxin (svPLA2) (EC 3.1.1.4) (Phosphatidylcholine 2-acylhydrolase)	Vipera renardi (Steppe viper) (Vipera ursinii renardi)	PLA2	138	15.636	8	9	9	50	0	0	0	0	0	0	8	9	9	50	4.73342	4.21969	0	0	0	0	0	0	0	0	0	0	0	0	gi|408407677;gi|296045679;gi|281307030;gi|281307029;gi|1334641;gi|50878145;gi|871760;gi|64449;gi|64442;gi|50878153;gi|50878151;gi|50878149;gi|50878147;gi|50878143;gi|50878141;gi|296138;gi|129473;gi|129469;gi|129461;gi|99032648;gi|93279870;gi|88193096;gi|78101530;gi|78101433;gi|73536001;gi|71042571;gi|71042450;gi|672883678;gi|66360648;gi|66360647;gi|657232375;gi|657232371;gi|657232369;gi|657232365…
4	gi|425936136	Hyaluronidase (Hy) (EC 3.2.1.35) (Hyaluronoglucosaminidase) (Venom spreading factor)	Echis ocellatus (Ocellated saw-scaled viper)	Hya	449	52.543	3	4	4	13.6	1	2	2	7.3	0.0124724	0.0110665	0	0	0	0	0	0	1	1	1	2.7	0	0.00428846	3	4	4	13.6	0	0.00725727	gi|425936136;gi|113203667;gi|113203693;gi|586829531;gi|426020953;gi|426020946;gi|425936140;gi|425936093;gi|113203675;gi|113203673;gi|113203671;gi|113203669;gi|426020950;gi|426020943;gi|113203683;gi|113203681;gi|403399431;gi|113203689;gi|224579039;gi|113203677;gi|113203691;gi|113203685;gi|818935151;gi|743540622;gi|743535786;gi|387014140;gi|113203687;gi|927188492;gi|818932552;gi|537444933;gi|602626…
128	gi|476539522	KP-Sut-1	Suta fasciata	Kunitz	128	13.969	1	1	1	9.4	0	0	0	0	0	0	1	1	1	9.4	0	0.0766879	0	0	0	0	0	0	1	1	1	9.4	0.0849349	0.0718843	gi|476539522
129	gi|48428607	Snake venom vascular endothelial growth factor toxin HF (svVEGF) (Heparin-binding dimeric hypotensive factor) (VEGF-F)	Vipera aspis aspis (Aspic viper)	VEGF	110	12.561	2	2	6	65.5	1	1	4	58.2	0	0.00215104	0	0	2	18.2	0	0	1	1	3	48.2	0	0.00173286	2	2	6	65.5	0.0985504	0.0831232	gi|48428607;gi|48429241
100	gi|48428842	Cysteine-rich venom protein (TJ-CRVP)	Protobothrops jerdonii (Jerdon's pitviper) (Trimeresurus jerdonii)	CRISP	240	26.865	0	1	7	22.5	0	1	7	22.5	0	0.148035	0	0	6	17.1	0	0	0	1	6	22.5	0.116922	0.149194	0	0	4	17.1	0	0	gi|48428842;gi|30171827;gi|45476808;gi|37694046;gi|190195335;gi|190195333;gi|190195331
60	gi|487522826	Cysteine-rich venom protein (CRVP) (Fragment)	Vipera nikolskii (Nikolsky's adder)	CRISP	221	24.611	1	1	20	83.3	1	1	18	77.4	0.0880511	0.111845	1	1	13	68.3	0.130878	0.115795	1	1	14	80.1	0.0579173	0.0495724	0	0	10	74.2	0	0	gi|487522826;gi|215262114;gi|675402308;gi|538259783;gi|50401874;gi|48474867;gi|21305553;gi|190195303;gi|190195301;gi|675402405;gi|358801574;gi|358801543;gi|727360797;gi|743540796;gi|743535812;gi|538260105;gi|522802527;gi|522802472;gi|522801327;gi|521752467;gi|48428846;gi|48428840;gi|48428839;gi|28972959;gi|28972957;gi|21305551;gi|190195329;gi|190195325;gi|190195317;gi|190195305;gi|254765979;gi|10…
61	gi|487523159	Cysteine-rich venom protein (CRVP)	Vipera berus (Common European adder) (Coluber berus)	CRISP	239	26.509	2	21	21	77	1	18	18	71.5	7.28795	7.91562	2	14	14	63.2	4.588	5.12516	2	15	15	74.1	9.97012	9.92394	1	11	11	74.1	0.562127	0.344713	gi|487523159;gi|215262116
119	gi|487523365	Kunitz-type serine protease inhibitor PIVL	Macrovipera lebetina transmediterranea (Blunt-nosed viper) (Vipera lebetina transmediterranea)	LAAO	95	10.569	1	1	1	8.4	0	0	0	0	0	0	1	1	1	8.4	0.0216676	0.0210624	1	1	1	8.4	0	0	0	0	0	0	0	0	gi|487523365;gi|386642730
130	gi|496537199	H3 metalloproteinase 1	Vipera ammodytes ammodytes (Western sand viper)	SVMP	616	68.545	11	25	25	43.5	11	21	21	33.3	3.20186	3.41514	9	20	20	37.3	3.78819	2.73746	11	21	21	35.9	2.73725	2.97039	7	16	16	32	0.648358	0.611299	gi|496537199;gi|338855328;gi|320579395;gi|387014250;gi|83523646;gi|297593798;gi|297593800;gi|297594132;gi|172044536;gi|214010943;gi|297594082;gi|297594080;gi|50400453;gi|332321853;gi|27922992;gi|258618070;gi|763095;gi|297593882
36	gi|50513732	L-amino-acid oxidase (AHP-LAAO) (LAAO) (LAO) (EC 1.4.3.2)	Gloydius halys (Chinese water mocassin) (Agkistrodon halys)	LAAO	504	55.131	0	1	9	9.9	0	0	7	4.5	0	0	0	0	7	6.8	0	0	0	1	8	7.4	0	0	0	0	2	4.1	0	0	gi|50513732;gi|50513731;gi|50513730;gi|48425312;gi|82088273;gi|75570145;gi|657607081;gi|38426271;gi|15887054;gi|33355627
131	gi|50874288	Ammodytin I1(E) isoform	Vipera aspis aspis (Aspic viper)	PLA2	138	15.428	1	1	7	56.5	1	1	7	56.5	0	0.0484149	1	1	5	39.9	0	0.0260008	1	1	5	44.9	0	0.0403542	1	1	7	56.5	0.0374103	0.0315208	gi|50874288
132	gi|50874384	Ammodytin I1(D) isoform	Vipera ammodytes montandoni	PLA2	138	15.436	1	1	10	75.4	1	1	10	75.4	1.69401	1.42816	1	1	8	59.4	2.04315	1.70986	1	1	8	63.8	0.128705	0.524191	1	1	10	75.4	1.71167	1.38889	gi|50874384;gi|50874382;gi|50874380
133	gi|50874430	Ammodytin I2(A) variant	Vipera aspis aspis (Aspic viper)	PLA2	137	15.325	1	1	2	19.7	0	0	1	8	0	0	1	1	2	19.7	0	0	0	0	1	8	0	0	0	0	1	8	0	0	gi|50874430
134	gi|50874464	Ammodytin I2(A) variant	Vipera berus berus (Common viper)	PLA2	137	15.275	1	1	4	36.5	1	1	2	31.4	0.0237347	0.0210307	0	0	3	16.8	0	0	0	0	1	11.7	0	0	0	0	0	0	0	0	gi|50874464
135	gi|50874466	Ammodytin I2(D) isoform	Vipera ursinii (Meadow viper)	PLA2	137	15.291	1	1	6	45.3	0	0	2	19.7	0	0	1	1	6	45.3	0.0212313	0.0172941	0	0	2	19.7	0	0	0	0	2	11.7	0	0	gi|50874466
136	gi|50874562	Ammodytin L(1'') variant	Vipera ammodytes ammodytes (Western sand viper)	PLA2	138	15.545	1	1	3	14.5	0	0	0	0	0	0	1	1	3	14.5	0.0113428	0.00922432	0	0	0	0	0	0	0	0	0	0	0	0	gi|50874562
137	gi|510120664	Snaclec VP12 subunit A (Fragments)	Daboia palaestinae (Palestine viper) (Vipera palaestinae)	CTL	107	12.125	2	2	2	26.2	2	2	2	26.2	0.0094008	0.00832854	0	0	0	0	0	0	0	0	0	0	0	0	0	0	0	0	0	0	gi|510120664
138	gi|510120667	Snaclec VP12 subunit B	Daboia palaestinae (Palestine viper) (Vipera palaestinae)	CTL	125	15.157	3	3	3	25.6	3	3	3	25.6	0.0909365	0.0841193	0	0	0	0	0	0	2	2	2	17.6	0.0391554	0.0287395	0	0	0	0	0	0	gi|510120667
143	gi|522802405	Kallikrein-CohID-1	Crotalus oreganus helleri (Southern pacific rattlesnake) (Crotalus viridis helleri)	SP	259	28.248	0	1	3	10.8	0	0	1	3.5	0	0	0	1	2	10.8	0	0	0	0	2	3.5	0	0	0	0	1	3.5	0	0	gi|522802405;gi|538259885;gi|2114118;gi|13959616
145	gi|537467541	ArfGAP with SH3 domain ankyrin repeat and PH domain 3	Micrurus fulvius (Eastern coral snake) (Coluber fulvius)	OP	969	107.95	1	1	1	2.3	1	1	1	2.3	0	0.0266444	0	0	0	0	0	0	1	1	1	2.3	0.0407868	0.0331566	0	0	0	0	0	0	gi|537467541
146	gi|538259867	Serine protease (Fragment)	Protobothrops flavoviridis (Habu) (Trimeresurus flavoviridis)	SP	161	18.376	1	1	1	17.4	0	0	0	0	0	0	0	0	0	0	0	0	0	0	0	0	0	0	1	1	1	17.4	0	0	gi|538259867;gi|538259883
21	gi|538260061	Serine protease (Fragment)	Ovophis okinavensis (Ryukyu Island pit viper) (Trimeresurus okinavensis)	SP	90	10.238	1	1	5	23.3	1	1	4	23.3	0	0.0277095	1	1	4	23.3	0.0676203	0.0674547	1	1	4	20	0.486723	0.351635	1	1	3	20	0.0457741	0.0612144	gi|538260061;gi|82242795;gi|82239730;gi|33307089;gi|24266790;gi|221222833;gi|2114122;gi|2114116;gi|166947934;gi|13959618;gi|13959615;gi|675402409;gi|547223058;gi|538259879;gi|90116863;gi|90116798;gi|338855346;gi|951152;gi|8567987;gi|82249008;gi|675402268;gi|602604;gi|602602;gi|602600;gi|602598;gi|602596;gi|4102924;gi|13959648;gi|13959642;gi|13959635;gi|13959634;gi|13959633;gi|13959632;gi|13959631…
147	gi|538260091	L-amino acid oxidase	Ovophis okinavensis (Ryukyu Island pit viper) (Trimeresurus okinavensis)	LAAO	516	58.086	0	11	11	11	0	9	9	6.8	1.76847	1.89269	0	10	10	10.9	1.64325	1.37785	0	9	9	6.8	2.46534	2.10572	0	2	2	3.9	0	0.00146767	gi|538260091;gi|391359323
148	gi|538260097	P-III metalloprotease (Fragment)	Ovophis okinavensis (Ryukyu Island pit viper) (Trimeresurus okinavensis)	SVMP	141	16.01	1	1	1	12.1	1	1	1	12.1	1.9267	2.11041	1	1	1	12.1	0.887062	0.945014	1	1	1	12.1	1.80368	1.99854	0	0	0	0	0	0	gi|538260097
149	gi|538260121	Phospholipase b	Ovophis okinavensis (Ryukyu Island pit viper) (Trimeresurus okinavensis)	PLB	553	64.133	1	3	9	20.8	1	1	5	13.6	0.0284816	0.0147531	1	3	6	15	0.0653663	0.0566192	1	2	7	20.1	0.039246	0.0369806	0	0	3	8.1	0	0	gi|538260121;gi|538260123
151	gi|547223115	5'-nucleotidase (Fragment)	Ovophis okinavensis (Ryukyu Island pit viper) (Trimeresurus okinavensis)	Nuc	504	55.516	0	4	10	26.6	0	1	4	9.1	0	0.0120391	0	4	9	22.4	0.0756184	0.0566754	0	2	6	16.5	0	0.0175977	0	4	10	26.6	0.0966054	0.0908317	gi|547223115
40	gi|547223205	Glutaminyl_cyclase (Fragment)	Ovophis okinavensis (Ryukyu Island pit viper) (Trimeresurus okinavensis)	TBP	355	40.741	2	2	9	33.2	0	0	6	26.5	0	0	0	0	7	29.6	0	0	0	0	7	29.6	0	0	2	2	9	33.2	0.00855833	0.0121618	gi|547223205;gi|927117662;gi|82121485;gi|82108661;gi|818940845;gi|818934358;gi|743542002;gi|743537794;gi|537464737;gi|521752425;gi|387014136;gi|3868931;gi|380846523;gi|380846519;gi|380846509;gi|15991080;gi|547223202;gi|380846513;gi|699234859;gi|547222991;gi|538259821;gi|89242377;gi|89242375;gi|752780658;gi|675402455;gi|675402330;gi|547222989;gi|538259819;gi|380846511;gi|332319844;gi|332319843;gi|…
152	gi|563582063	Metalloproteinase H4-A	Vipera ammodytes ammodytes (Western sand viper)	SVMP	614	68.661	4	4	6	14.2	1	1	2	4.2	0.376963	0.342497	0	0	2	4.2	0	0	1	1	2	4.2	0.00822498	0.00586876	4	4	5	11.4	0	0.022133	gi|563582063;gi|743540692;gi|743540690;gi|344925813;gi|332321850;gi|258618068;gi|698375595;gi|156485292;gi|82208218;gi|32306929;gi|82466487;gi|187608847;gi|31322307;gi|82217580;gi|603215;gi|521752358;gi|391359377;gi|319759244;gi|258618058;gi|1098019;gi|109254970;gi|297594078;gi|82197476;gi|52426579;gi|82466485;gi|123883732;gi|743535744;gi|50403719;gi|40311128;gi|387014216;gi|14595995;gi|82190116;…
153	gi|565299708	Uncharacterized protein (Fragment)	Ophiophagus hannah (King cobra) (Naja hannah)	OP	413	46.551	1	1	1	3.4	1	1	1	3.4	0	0.0396561	0	0	0	0	0	0	1	1	1	3.4	0.0180368	0.0146143	0	0	0	0	0	0	gi|565299708
154	gi|565303552	Phospholipase B-like 1 (Fragment)	Ophiophagus hannah (King cobra) (Naja hannah)	PLB	501	58.279	1	3	8	16.8	1	3	5	12	0.0834903	0.0850606	1	2	3	10.2	0.131605	0.0883526	1	3	7	16.2	0.111484	0.104457	1	2	3	7	0.0267124	0.0217152	gi|565303552;gi|818933728;gi|537444729;gi|698375293
124	gi|565304222	78 kDa glucose-regulated protein	Ophiophagus hannah (King cobra) (Naja hannah)	OP	609	67.364	3	3	3	6.4	2	2	2	4.4	0.00432688	0.0038383	0	0	0	0	0	0	1	1	1	2	0	0	1	1	1	2.8	0	0	gi|565304222;gi|602627445;gi|602627443;gi|927133026;gi|752780500;gi|818940627;gi|743541860;gi|743537554;gi|521758152;gi|387016416;gi|537464755;gi|699234827;gi|387016240
155	gi|565307917	Murinoglobulin-2	Ophiophagus hannah (King cobra) (Naja hannah)	BP	1279	143.83	3	3	3	2.7	0	0	0	0	0	0	2	2	2	2.2	0	0.00226196	2	2	2	1.8	0.0101514	0.00822743	0	0	0	0	0	0	gi|565307917;gi|927118867;gi|602673038
157	gi|565312243	WD repeat-containing protein 67 (Fragment)	Ophiophagus hannah (King cobra) (Naja hannah)	OP	979	113.77	1	1	1	0.8	0	0	0	0	0	0	1	1	1	0.8	0.666023	0.651926	0	0	0	0	0	0	0	0	0	0	0	0	gi|565312243
158	gi|565312319	Pituitary adenylate cyclase-activating polypeptide type I receptor	Ophiophagus hannah (King cobra) (Naja hannah)	OP	66	7.1349	1	1	1	18.2	0	0	0	0	0	0	0	0	0	0	0	0	0	0	0	0	0	0	1	1	1	18.2	0.00907701	0.00763144	gi|565312319
159	gi|565314574	Iron-responsive element-binding protein 2	Ophiophagus hannah (King cobra) (Naja hannah)	OP	822	90.606	1	1	1	1.8	1	1	1	1.8	0	0.536298	1	1	1	1.8	0	0.223739	1	1	1	1.8	0.592769	0.481603	0	0	0	0	0	0	gi|565314574;gi|602676116
160	gi|565314897	Cathepsin D (Fragment)	Ophiophagus hannah (King cobra) (Naja hannah)	TBP	282	30.491	3	3	3	16.3	0	0	0	0	0	0	0	0	0	0	0	0	0	0	0	0	0	0	3	3	3	16.3	0.0151067	0.0127316	gi|565314897;gi|387015018;gi|698375417;gi|818942339;gi|743542910;gi|743539368;gi|521759614;gi|537466941;gi|818934748;gi|727360765;gi|752781834
140	gi|565316933	Endoplasmic reticulum aminopeptidase 1 (Fragment)	Ophiophagus hannah (King cobra) (Naja hannah)	TBP	799	91.913	1	1	1	1.6	0	0	0	0	0	0	0	0	0	0	0	0	0	0	0	0	0	0	1	1	1	1.6	0.00323952	0.0027319	gi|565316933;gi|818941249;gi|743542240;gi|743538216;gi|521758589
161	gi|565317319	Glutathione peroxidase (Fragment)	Ophiophagus hannah (King cobra) (Naja hannah)	OP	264	29.588	2	5	5	21.6	1	4	4	16.7	0.0643164	0.0472647	1	4	4	16.7	0.094523	0.0806065	2	5	5	21.6	0.104233	0.0949075	2	4	4	18.9	0.0784513	0.0783318	gi|565317319;gi|406829591;gi|927144911
164	gi|565323376	Renin (Fragment)	Ophiophagus hannah (King cobra) (Naja hannah)	TBP	363	40.202	1	1	2	5.5	1	1	2	5.5	0	0.0587613	1	1	2	5.5	0	0.0226537	1	1	2	5.5	0	0.0479316	1	1	1	2.2	0.0190617	0.0160739	gi|565323376;gi|927120537
165	gi|56790036	Serum albumin	Protobothrops flavoviridis (Habu) (Trimeresurus flavoviridis)	BP	614	69.704	4	4	4	5.4	0	0	0	0	0	0	0	0	0	0	0	0	3	3	3	5.2	0	0.00218213	3	3	3	5.4	0.0153013	0.0129101	gi|56790036
167	gi|586829527	Phosphodiesterase (EC 3.1.4.1)	Macrovipera lebetina (Levantine viper) (Vipera lebetina)	Nuc	851	96.18	13	22	22	35.4	8	12	12	21.4	0.117277	0.102994	8	10	10	19.5	0.0785268	0.0380296	8	11	11	20.7	0.141394	0.0881259	13	22	22	35.4	0.215255	0.242547	gi|586829527;gi|538259857;gi|538259859;gi|675402445;gi|538259853;gi|538259855;gi|675402318;gi|547223113;gi|547223111;gi|109254994;gi|818932504;gi|818933794;gi|537444868
168	gi|586829529	5'-nucleotidase (EC 3.1.3.5) (Fragment)	Macrovipera lebetina (Levantine viper) (Vipera lebetina)	Nuc	408	45.03	11	18	18	58.1	2	5	5	14.5	0.0968003	0.0458322	9	14	14	39.2	0.314107	0.226286	5	9	9	30.4	0.161335	0.0970305	9	16	16	54.4	0.537489	0.562854	gi|586829529;gi|752779244;gi|818932510;gi|818932508;gi|818932506;gi|537444870;gi|565315338;gi|927114788;gi|602642270;gi|602642266;gi|602642268
115	gi|597501012	Venom phosphodiesterase 2 (Ectonucleotide pyrophosphatase/phosphodiesterase family member 3) (PDE-3) [Includes: Alkaline phosphodiesterase I (PDE) (EC 3.1.4.1); Nucleotide pyrophosphatase (NPPase) (EC 3.6.1.9)]	Crotalus adamanteus (Eastern diamondback rattlesnake)	Nuc	810	91.751	1	1	9	14	0	0	3	4.8	0	0	0	0	1	2.1	0	0	0	0	2	4.1	0	0	1	1	9	14	0.0077803	0.00658654	gi|597501012;gi|387014162;gi|521756208;gi|818935219;gi|743540730;gi|743535772;gi|597501028;gi|521752392;gi|338855302;gi|387017516
171	gi|602633704	piggyBac transposable element-derived protein 5	Python bivittatus (Burmese python) (Python molurus bivittatus)	OP	628	69.794	1	1	1	2.7	0	0	0	0	0	0	1	1	1	2.7	0.0821623	0.0666967	0	0	0	0	0	0	0	0	0	0	0	0	gi|602633704
172	gi|602635694	calmodulin-lysine N-methyltransferase	Python bivittatus (Burmese python) (Python molurus bivittatus)	OP	130	14.844	1	1	1	12.3	0	0	0	0	0	0	0	0	0	0	0	0	1	1	1	12.3	0	0	0	0	0	0	0	0	gi|602635694
173	gi|602638612	dipeptidase 2	Python bivittatus (Burmese python) (Python molurus bivittatus)	OP	417	46.002	0	1	2	7	0	0	0	0	0	0	0	1	2	7	0	0	0	0	1	2.6	0	0	0	0	1	2.6	0	0	gi|602638612
174	gi|602646824	serine/threonine-protein phosphatase 6 regulatory subunit 1 isoform X3	Python bivittatus (Burmese python) (Python molurus bivittatus)	OP	828	92.502	2	2	2	1.9	2	2	2	1.9	0.224316	0.198888	1	1	1	1.8	0	0.27886	1	1	1	1.8	0	0.116584	0	0	0	0	0	0	gi|602646824;gi|602646822;gi|602646820
175	gi|602648327	ectonucleotide pyrophosphatase/phosphodiesterase family member 3-like	Python bivittatus (Burmese python) (Python molurus bivittatus)	Nuc	825	93.807	2	2	4	7.5	1	1	1	3.5	0	0.00184034	0	0	0	0	0	0	1	1	1	3.5	0	0.00295707	2	2	4	7.5	0.00423611	0.00357234	gi|602648327
144	gi|602650118	E3 ubiquitin-protein ligase MARCH8-like isoform X8	Python bivittatus (Burmese python) (Python molurus bivittatus)	OP	279	30.863	1	1	1	7.2	0	0	0	0	0	0	1	1	1	7.2	0.836165	0.701902	0	0	0	0	0	0	0	0	0	0	0	0	gi|602650118;gi|602650116;gi|602650114;gi|602650111;gi|602650109;gi|602650107;gi|602650105;gi|602650103;gi|537446457
176	gi|602654010	nucleolar and coiled-body phosphoprotein 1 isoform X5	Python bivittatus (Burmese python) (Python molurus bivittatus)	OP	1006	104.07	1	1	1	1.4	0	0	0	0	0	0	0	0	0	0	0	0	1	1	1	1.4	0.000267843	0.000217526	0	0	0	0	0	0	gi|602654010;gi|602654008;gi|602654006;gi|602654004;gi|602654002
177	gi|602661297	E3 ubiquitin-protein ligase UBR4	Python bivittatus (Burmese python) (Python molurus bivittatus)	OP	5029	555.68	1	1	1	0.2	0	0	0	0	0	0	0	0	0	0	0	0	0	0	0	0	0	0	1	1	1	0.2	0	0	gi|602661297
156	gi|602663717	extracellular matrix protein 1	Python bivittatus (Burmese python) (Python molurus bivittatus)	OP	221	24.785	1	1	1	8.6	0	0	0	0	0	0	0	0	0	0	0	0	1	1	1	8.6	0	0.00427694	1	1	1	8.6	0.0220442	0.0185637	gi|602663717;gi|565309495
178	gi|602665312	receptor-type tyrosine-protein phosphatase gamma-like	Python bivittatus (Burmese python) (Python molurus bivittatus)	OP	913	102.05	1	1	1	1.9	1	1	1	1.9	0	0.0259236	1	1	1	1.9	0	0.0184402	1	1	1	1.9	0.0220249	0.0178796	0	0	0	0	0	0	gi|602665312
180	gi|602674372	nurim-like	Python bivittatus (Burmese python) (Python molurus bivittatus)	OP	287	32.819	1	1	1	7.7	0	0	0	0	0	0	0	0	0	0	0	0	0	0	0	0	0	0	1	1	1	7.7	0.0121891	0.0102936	gi|602674372
15	gi|60593438	Basic phospholipase A2 vipoxin B chain (svPLA2) (EC 3.1.1.4) (Phosphatidylcholine 2-acylhydrolase) (Vipoxin toxic component)	Vipera ammodytes meridionalis (Eastern sand viper)	PLA2	122	13.828	0	2	12	80.3	0	0	1	9	0	0	0	0	4	32.8	0	0	0	0	1	9	0	0	0	2	12	80.3	0.0377344	0.0857472	gi|60593438;gi|60593437;gi|60593436;gi|60593435;gi|16974941;gi|129419;gi|50878199;gi|50878191;gi|50878189;gi|50878183;gi|50878181;gi|50878177;gi|50878175;gi|50878171;gi|50878167;gi|50878165;gi|50878163;gi|50878161;gi|50878157;gi|50878155;gi|33187144;gi|33187142;gi|33187140;gi|33187138;gi|33187118;gi|33187116;gi|26006826;gi|22797867;gi|2914537;gi|50878195;gi|50878187;gi|50878185;gi|50878179;gi|508…
24	gi|6066249	Factor V activator (FVA) (VLFVA) (EC 3.4.21.95) (Lebetina viper venom FV activator) (LVV-V) (Snake venom serine protease) (SVSP)	Macrovipera lebetina (Levantine viper) (Vipera lebetina)	SP	259	28.595	3	5	6	18.9	3	4	4	11.6	0.737172	0.776337	0	1	1	5	0	0.00530004	2	2	3	11.2	0.103327	0.0876876	2	3	3	13.9	0.0680776	0.0494889	gi|6066249;gi|13959656
23	gi|6562944	Venom serine proteinase-like protein 2 (VLP2)	Macrovipera lebetina (Levantine viper) (Vipera lebetina)	SP	260	28.893	5	9	11	30.8	3	7	8	26.5	0.835834	0.89577	3	7	8	26.5	1.98498	1.59535	3	6	8	25.4	1.78556	1.68026	5	8	9	30.8	1.10869	1.02766	gi|6562944;gi|13959655;gi|538260077;gi|538260049;gi|82240434;gi|743540628;gi|743535710;gi|522802519;gi|522802401;gi|522801319;gi|521752318;gi|32396014;gi|297593758;gi|297593756;gi|297593754;gi|297593752;gi|109254956;gi|300068005;gi|300068003;gi|82238117;gi|38570060
106	gi|657341405	Kunitz-type serine protease inhibitor ki-VN	Vipera nikolskii (Nikolsky's adder)	Kunitz	95	10.426	1	1	2	34.7	0	0	0	0	0	0	0	0	0	0	0	0	0	0	0	0	0	0	1	1	2	34.7	0.5725	0.609554	gi|657341405;gi|313191714
10	gi|66390956	Snake venom metalloproteinase lebetase-4 (Le-4) (Le4) (EC 3.4.24.-) (Fragment)	Macrovipera lebetina (Levantine viper) (Vipera lebetina)	SVMP	217	24.486	2	2	3	19.4	0	0	1	5.5	0	0	2	2	3	19.4	0.0930688	0.0910931	1	1	2	12.4	0	0.00758942	0	0	1	5.5	0	0	gi|66390956;gi|123901597
184	gi|675402292	L-amino acid oxidase	Protobothrops elegans (Elegant pitviper) (Trimeresurus elegans)	LAAO	505	57.375	1	1	5	5.7	1	1	5	5.7	0	0	0	0	2	4	0	0	0	0	3	4.2	0	0	0	0	2	4	0	0	gi|675402292
185	gi|71041900	Cysteine-rich venom protein triflin (CRVP)	Protobothrops flavoviridis (Habu) (Trimeresurus flavoviridis)	CRISP	240	24.799	0	2	8	23.1	0	2	8	23.1	2.18732	2.47388	0	2	8	23.1	3.25741	3.01611	0	2	7	23.1	1.92151	2.06464	0	2	6	23.1	0.0979021	0.069676	gi|71041900
126	gi|71727517	Zinc metalloproteinase-disintegrin-like daborhagin-K (EC 3.4.24.-) (Haemorrhagic metalloproteinase russelysin) (Snake venom metalloproteinase) (SVMP)	Daboia russelii (Russel's viper) (Vipera russelii)	SVMP	615	69.554	2	2	3	6.2	0	0	0	0	0	0	2	2	3	6.2	0.0988856	0.111935	0	0	0	0	0	0	0	0	0	0	0	0	gi|71727517;gi|387935400
62	gi|71727519	Coagulation factor X-activating enzyme heavy chain (EC 3.4.24.58) (Coagulation factor X-activating enzyme chain alpha) (RVV-X heavy chain) (Russellysin) (Snake venom metalloproteinase) (SVMP)	Daboia siamensis (Eastern Russel's viper) (Daboia russelii siamensis)	SVMP	619	69.647	2	2	5	10	2	2	4	7.3	0.20477	0.473341	1	1	4	7.3	0	0.0104114	1	1	3	7.1	0.344422	0.0884095	1	1	1	2.9	0	0.00272536	gi|71727519;gi|215273878;gi|162329887;gi|251204;gi|300079900
63	gi|727360637	Vascular endothelial growth factor A	Echis coloratus (Carpet viper)	VEGF	192	22.515	3	3	3	34.4	0	0	0	0	0	0	0	0	0	0	0	0	1	1	1	17.2	0	0.00382028	3	3	3	34.4	0.0196453	0.0165858	gi|727360637;gi|327488518;gi|223711921
186	gi|727360639	Renin (Fragment)	Echis coloratus (Carpet viper)	TBP	113	12.115	1	1	1	23.9	0	0	0	0	0	0	0	0	0	0	0	0	1	1	1	23.9	0.0163147	0.0132614	0	0	0	0	0	0	gi|727360639
187	gi|727360659	Vascular endothelial growth factor F	Echis coloratus (Carpet viper)	VEGF	144	16.163	3	3	3	28.5	3	3	3	28.5	0.531471	0.389593	1	1	1	18.8	0	0.0296859	3	3	3	28.5	0.561046	0.64038	0	0	0	0	0	0	gi|727360659
118	gi|727360661	Phospholipase A2 Group IIE (Fragment)	Echis coloratus (Carpet viper)	PLA2	120	13.353	1	1	1	5.8	0	0	0	0	0	0	1	1	1	5.8	0.0247214	0.0201048	0	0	0	0	0	0	0	0	0	0	0	0	gi|727360661;gi|384110784;gi|384110782;gi|752782874;gi|752782872;gi|698375225;gi|927183469;gi|743759470;gi|743759444;gi|743759426;gi|743759414;gi|698375632;gi|698375426;gi|602632554;gi|384110790;gi|384110788;gi|384110786;gi|743759492
188	gi|727360695	L-amino acid oxidase B variant 1	Echis coloratus (Carpet viper)	LAAO	504	56.737	4	5	9	17.1	3	4	8	13.1	0.249447	0.424643	3	4	6	13.9	0.305382	0.216099	3	4	7	12.9	0.342609	0.212678	0	0	2	4	0	0	gi|727360695;gi|727360693
189	gi|727360769	C-type lectin J	Echis coloratus (Carpet viper)	CTL	158	18.279	2	2	3	14.6	2	2	3	14.6	0.732518	0.739578	2	2	3	14.6	0.583861	0.47726	2	2	3	14.6	0.687032	0.579321	2	2	3	14.6	0.661325	0.589442	gi|727360769
190	gi|727360773	C-type lectin H	Echis coloratus (Carpet viper)	CTL	158	18.476	2	2	2	10.8	2	2	2	10.8	0.913088	0.934907	2	2	2	10.8	0.171596	0.171878	2	2	2	10.8	1.01514	0.909107	1	1	1	10.1	0.188672	0.049696	gi|727360773;gi|727360771
97	gi|727360779	C-type lectin E (Fragment)	Echis coloratus (Carpet viper)	CTL	99	11.591	2	2	2	12.1	0	0	0	0	0	0	2	2	2	12.1	0.054896	0.0446446	1	1	1	7.1	0	0.0077455	1	1	1	7.1	0	0.0107203	gi|727360779;gi|55670409;gi|38493055;gi|82131632;gi|31879369;gi|758377452;gi|300490486;gi|300490482;gi|300490478
56	gi|727360785	C-type lectin B (Fragment)	Echis coloratus (Carpet viper)	CTL	113	13.596	1	1	1	7.1	1	1	1	7.1	0	0.0477362	0	0	0	0	0	0	1	1	1	7.1	0.00639665	0.0051949	0	0	0	0	0	0	gi|727360785;gi|803374936;gi|205275155;gi|73620116;gi|67043485;gi|510785804;gi|393714288;gi|300490468;gi|300490464
191	gi|727360787	C-type lectin A	Echis coloratus (Carpet viper)	CTL	158	18.212	1	1	1	10.1	0	0	0	0	0	0	0	0	0	0	0	0	0	0	0	0	0	0	1	1	1	10.1	0.0171167	0.0144089	gi|727360787
192	gi|729687	Hemoglobin subunit alpha (Alpha-globin) (Hemoglobin alpha chain)	Hydrophis gracilis (Graceful small-headed sea snake) (Microcephalophis gracilis)	BP	141	15.437	2	2	2	15.6	1	1	1	15.6	0	0.00220586	2	2	2	15.6	0.0210859	0.0167757	0	0	0	0	0	0	2	2	2	15.6	0.0152364	0.0131807	gi|729687
96	gi|73621141	Snaclec coagulation factor X-activating enzyme light chain 2 (VL factor X activator light chain 2) (VLFXA light chain 2)	Macrovipera lebetina (Levantine viper) (Vipera lebetina)	CTL	158	18.093	1	1	1	6.3	1	1	1	6.3	0.172193	0.198599	1	1	1	6.3	0.0528602	0.0508846	1	1	1	6.3	0.344422	0.33998	1	1	1	6.3	0.0464224	0.0385464	gi|73621141;gi|50980285;gi|300079896
111	gi|73621852	Coagulation factor X-activating enzyme heavy chain (EC 3.4.24.58) (Coagulation factor X-activating enzyme chain alpha) (Snake venom metalloproteinase) (SVMP) (VL factor X activator) (VLFXA heavy chain) [Cleaved into: Coagulation factor X-activating enzyme heavy chain alternate form]	Macrovipera lebetina (Levantine viper) (Vipera lebetina)	SVMP	612	68.774	7	9	10	11.4	7	9	10	11.4	1.35893	1.24255	1	3	4	5.4	0.0234853	0.0196214	5	6	7	6.5	0.0674342	0.10468	1	2	3	5.4	0	0.0129149	gi|73621852;gi|33391734;gi|82189787;gi|258618056;gi|2231613
183	gi|741207081	Basic phospholipase A2	Azemiops feae (Fea's viper)	PLA2	138	15.701	1	1	1	7.2	0	0	0	0	0	0	1	1	1	7.2	0	0.0156827	1	1	1	7.2	0.0153177	0.0124561	0	0	0	0	0	0	gi|741207081;gi|658130209
123	gi|743538646	Dickkopf-related protein 3-like	Crotalus horridus (Timber rattlesnake)	OP	279	31.385	1	1	1	5	1	1	1	5	0	0.00492488	0	0	0	0	0	0	1	1	1	5	0.00821538	0.00667189	0	0	0	0	0	0	gi|743538646;gi|818941629;gi|927190859;gi|387015530
1	gi|743540650	Serine proteinase 1	Crotalus horridus (Timber rattlesnake)	SP	258	28.469	1	2	3	13.2	1	1	1	4.3	0.299709	0.274478	0	0	0	0	0	0	1	1	2	6.6	2.56504	2.0422	1	2	2	10.9	1.05034	1.02282	gi|743540650;gi|743535708;gi|522802397;gi|521752315;gi|387014256;gi|109254952
193	gi|743540750	L-amino-acid oxidase	Crotalus horridus (Timber rattlesnake)	LAAO	516	58.684	2	4	11	11.2	2	3	8	6.6	0.0475625	0.0421976	1	1	7	5.8	0	0	1	1	7	5.8	0	0.00522129	0	2	3	4.5	0	0.000964273	gi|743540750;gi|743540746;gi|743540752;gi|743540748;gi|743540744;gi|743535782;gi|743535780;gi|521752413;gi|347602329;gi|109254996;gi|818935233;gi|5565692;gi|395406795;gi|387014148;gi|338855296;gi|124106294;gi|704043542;gi|426205815;gi|704043548;gi|401021343;gi|347602322
139	gi|743541800	Hemoglobin subunit alpha	Crotalus horridus (Timber rattlesnake)	BP	142	15.668	1	1	1	11.3	1	1	1	11.3	0	0.00325595	1	1	1	11.3	0	0.0127086	0	0	0	0	0	0	1	1	1	11.3	0.0143936	0.012155	gi|743541800;gi|743537458;gi|521758092
194	gi|744392017	Metalloproteinase F1	Vipera ammodytes ammodytes (Western sand viper)	SVMP	614	68.744	7	8	9	25.7	0	0	1	1.5	0	0	7	8	9	25.7	0.532964	0.498177	1	1	2	4.1	0	0.000676351	0	0	1	1.5	0	0	gi|744392017
195	gi|752776406	Xaa-Pro aminopeptidase 2	Boiga irregularis (Brown tree snake)	TBP	681	76.735	12	14	14	25.7	7	8	8	17.3	0.0660848	0.0412811	7	8	8	17.3	0.0923417	0.0423594	10	12	12	23.6	0.152271	0.11435	12	14	14	25.7	0.440235	0.419999	gi|752776406;gi|602631612;gi|602670198
196	gi|752778309	RNA binding motif protein 6	Boiga irregularis (Brown tree snake)	OP	517	59.387	1	1	1	3.5	0	0	0	0	0	0	0	0	0	0	0	0	0	0	0	0	0	0	1	1	1	3.5	0.00784513	0.00660358	gi|752778309
197	gi|752778917	Phospholipase B	Boiga irregularis (Brown tree snake)	PLB	553	64.087	1	1	8	15.6	1	1	5	11.6	0	0.0202975	1	1	3	9.9	0	0.0343205	1	1	6	11.2	0.042237	0.034335	0	0	3	8.7	0	0	gi|752778917
198	gi|752779069	Ectonucleotide pyrophosphatase/phosphodiesterase family member 3	Boiga irregularis (Brown tree snake)	Nuc	890	100.73	1	1	4	4.5	1	1	3	3.3	0	0.440776	0	0	1	1.1	0	0	1	1	2	2.6	1.82181	1.52082	0	0	3	3	0	0	gi|752779069;gi|927126447
199	gi|752780414	Hemoglobin subunit beta-1	Boiga irregularis (Brown tree snake)	BP	147	16.296	1	1	3	21.8	0	0	0	0	0	0	1	1	3	21.8	0	0	0	0	0	0	0	0	1	1	3	21.8	0	0	gi|752780414
200	gi|752780748	Filamin-B isoform 15	Boiga irregularis (Brown tree snake)	OP	2630	282.24	1	1	1	0.9	1	1	1	0.9	0.01089	0.00962319	0	0	0	0	0	0	0	0	0	0	0	0	0	0	0	0	0	0	gi|752780748
201	gi|758377450	C-type lectin-like protein 3B	Macrovipera lebetina (Levantine viper) (Vipera lebetina)	CTL	148	17.042	9	9	9	42.6	8	8	8	42.6	2.35485	2.75791	6	6	6	42.6	1.51964	1.54451	7	7	7	42.6	2.51066	2.49998	8	8	8	42.6	2.47673	2.45662	gi|758377450;gi|82090808;gi|82090804;gi|82090802;gi|82090800;gi|82090798;gi|82090792;gi|82090790;gi|33243098;gi|33243096;gi|33243090;gi|33243088;gi|33243086;gi|33243084;gi|33243080;gi|73620113;gi|73620111;gi|67043481;gi|67043477;gi|300490476;gi|300490472
98	gi|758377454	C-type lectin-like protein 4B	Macrovipera lebetina (Levantine viper) (Vipera lebetina)	CTL	150	17.117	2	2	2	14.7	0	0	0	0	0	0	2	2	2	14.7	0.429716	0.3526	1	1	1	12	0.023747	0.0174859	1	1	1	12	0.0232112	0.017966	gi|758377454;gi|300490488;gi|300490484;gi|300490480
9	gi|77455507	Snaclec dabocetin subunit alpha (C-type lectin-like 8)	Daboia siamensis (Eastern Russel's viper) (Daboia russelii siamensis)	CTL	154	17.507	2	2	2	6.5	2	2	2	6.5	0.446771	0.442939	0	0	0	0	0	0	2	2	2	6.5	0.100608	0.0642538	0	0	0	0	0	0	gi|77455507;gi|300490466;gi|300490462;gi|123899657;gi|758377446
120	gi|818935237	Hyaluronidase (EC 3.2.1.35) (Hyaluronoglucosaminidase)	Crotalus adamanteus (Eastern diamondback rattlesnake)	Hya	449	52.484	1	1	2	6.7	1	1	2	6.7	0	0.00730182	0	0	0	0	0	0	1	1	1	2	0	0.00337737	1	1	2	6.7	0.00464173	0.00391441	gi|818935237;gi|597500995;gi|387014138;gi|675402463;gi|547222998;gi|547223089;gi|547223087
202	gi|818936183	Transferrin	Crotalus adamanteus (Eastern diamondback rattlesnake)	BP	711	77.737	1	1	1	3.1	0	0	0	0	0	0	1	1	1	3.1	0	0.00916596	1	1	1	3.1	0	0.00432593	1	1	1	3.1	0.00732645	0.00617869	gi|818936183
122	gi|818938369	Peptidyl-prolyl cis-trans isomerase (EC 5.2.1.8)	Crotalus adamanteus (Eastern diamondback rattlesnake)	TBP	209	22.852	2	2	2	12.9	0	0	0	0	0	0	0	0	0	0	0	0	0	0	0	0	0	0	2	2	2	12.9	0.00713194	0.00603393	gi|818938369;gi|521755810;gi|387015356;gi|602640036;gi|752778841;gi|752778831;gi|537459371;gi|565314472;gi|537459725;gi|927141740
116	gi|818938475	Phospholipase B	Crotalus adamanteus (Eastern diamondback rattlesnake)	PLB	553	64.09	3	11	11	26.9	3	7	7	15.9	0.203839	0.217862	2	5	5	12.7	0.344645	0.33416	2	8	8	21	0.324482	0.321131	2	6	6	16.5	0.0920669	0.0800494	gi|818938475;gi|521755938;gi|449061870;gi|387017678;gi|338855308;gi|675402306;gi|675402437;gi|538259863;gi|698375473;gi|449061871;gi|238928308
142	gi|818942341	Cathepsin B-like protein	Crotalus adamanteus (Eastern diamondback rattlesnake); Crotalus horridus (Timber rattlesnake)	CP	340	37.477	1	1	1	5	0	0	0	0	0	0	0	0	0	0	0	0	0	0	0	0	0	0	1	1	1	5	0	0	gi|818942341;gi|743542912;gi|743539370;gi|699235815;gi|521759617
51	gi|82094635	Snaclec tokaracetin subunit beta (Fragment)	Protobothrops tokarensis (Tokara habu) (Trimeresurus tokarensis)	CTL	40	4.6781	1	1	1	32.5	1	1	1	32.5	0.028947	0.0257172	0	0	0	0	0	0	0	0	0	0	0	0	0	0	0	0	0	0	gi|82094635;gi|1911768
166	gi|82126268	Antihemorrhagic factor cHLP-A (Chinese mamushi HSF-like protein A)	Gloydius brevicaudus (Korean slamosa snake) (Agkistrodon halys brevicaudus)	SVMP	324	36.585	1	1	1	4	0	0	0	0	0	0	1	1	1	4	0	0	0	0	0	0	0	0	0	0	0	0	0	0	gi|82126268;gi|58036459;gi|82126266;gi|58036461
53	gi|82127389	L-amino-acid oxidase (BmooLAAO-I) (LAAO) (LAO) (EC 1.4.3.2) (Fragment)	Bothrops moojeni (Lance-headed viper) (Caissaca)	LAAO	478	54.436	0	3	11	12.1	0	2	9	7.1	0.232693	0.256338	0	1	8	9.2	0.126515	0.0978686	0	2	9	9.4	0.198496	0.177885	0	1	3	6.5	0.0318992	0.0217711	gi|82127389;gi|39841346;gi|82127391;gi|39841344;gi|385252075;gi|385252074;gi|942541685;gi|347602324;gi|195927838;gi|522802456;gi|6093636;gi|522802511;gi|522802395;gi|522801313;gi|3426324;gi|284433513;gi|704043532;gi|631798525;gi|704043537;gi|599089130;gi|166216291;gi|118151720
29	gi|82173902	Zinc metalloproteinase/disintegrin [Cleaved into: Snake venom metalloproteinase lebetase (SVMP) (EC 3.4.24.-) (Fibrinolytic protease) (Le-3) (Le3) (Lebetase II) (Lebetase-2); Disintegrin VLE5A]	Macrovipera lebetina (Levantine viper) (Vipera lebetina)	SVMP	478	53.48	2	3	4	11.9	1	1	2	4.8	0	0.0077727	1	2	3	7.9	0.680565	0.65735	2	2	3	8.8	0	0.0266234	0	0	1	2.5	0	0	gi|82173902;gi|1502368;gi|172044510;gi|95007581;gi|297594062;gi|297594060;gi|297594038
182	gi|82228618	Zinc metalloproteinase-disintegrin-like VLAIP-B (EC 3.4.24.-) (Snake venom metalloproteinase) (SVMP)	Macrovipera lebetina (Levantine viper) (Vipera lebetina)	SVMP	614	68.843	2	2	3	9.3	0	0	1	1.8	0	0	1	1	2	6.5	0.0634758	0.0516497	0	0	1	1.8	0	0	1	1	2	4.6	0	0	gi|82228618;gi|61104777
181	gi|82228619	Zinc metalloproteinase-disintegrin-like VLAIP-A (EC 3.4.24.-) (Snake venom metalloproteinase) (SVMP) (Vipera lebetina apoptosis-inducing protein)	Macrovipera lebetina (Levantine viper) (Vipera lebetina)	SVMP	616	68.709	0	1	13	25.2	0	1	9	14.9	0.15637	0.138374	0	1	10	19	0.0580226	0.0483186	0	1	9	17.5	0.136863	0.109579	0	1	8	17.7	0	0.0054026	gi|82228619;gi|61104775;gi|538259803;gi|109254968;gi|395398600;gi|675402286;gi|386320;gi|52000724;gi|20530119;gi|335892636
150	gi|82233396	Snake venom serine protease HS112 (SVSP) (EC 3.4.21.-)	Bothrops jararaca (Jararaca) (Bothrops jajaraca)	SP	255	27.988	1	1	2	14.9	1	1	1	12.5	0	0.157133	0	0	0	0	0	0	1	1	2	14.9	0.386115	0.32279	0	0	0	0	0	0	gi|82233396;gi|54650274
110	gi|82239742	Snake venom serine protease KN6 (SVSP) (EC 3.4.21.-)	Trimeresurus stejnegeri (Chinese green tree viper) (Viridovipera stejnegeri)	SP	260	28.54	1	1	2	3.5	0	0	0	0	0	0	0	0	1	2.3	0	0	0	0	1	2.3	0	0	1	1	2	3.5	0.0427268	0.0360198	gi|82239742;gi|82239734;gi|82239729;gi|33307092;gi|33307077;gi|33307053
68	gi|82242791	Snake venom serine protease 5 (SVSP) (EC 3.4.21.-)	Trimeresurus stejnegeri (Chinese green tree viper) (Viridovipera stejnegeri)	SP	258	28.135	1	1	3	11.6	0	0	0	0	0	0	0	0	0	0	0	0	0	0	1	2.3	0	0	1	1	2	11.6	0	0	gi|82242791;gi|24266802;gi|82242793;gi|82239731;gi|33307086;gi|24266796
47	gi|82244345	Snake venom serine protease catroxase-2 (SVSP) (EC 3.4.21.-) (Catroxase II) (Kallikrein-like EI)	Crotalus atrox (Western diamondback rattlesnake)	SP	258	27.909	0	1	3	17.4	0	1	1	8.5	0.175916	0.161518	0	1	2	10.9	0.0151237	0.012126	0	1	2	10.9	0.607271	0.531239	0	1	3	17.4	0.381883	0.352074	gi|82244345;gi|818935157;gi|743540630;gi|743535712;gi|597502335;gi|521752349;gi|387014278;gi|338855338;gi|321172845;gi|18652953;gi|32469800;gi|109254942;gi|597502336;gi|387014288
42	gi|83272536	Disintegrin lebein-1-alpha (ML-3) (MS-II) (Platelet aggregation activation inhibitor)	Macrovipera lebetina (Levantine viper) (Vipera lebetina)	Dis	111	12.101	1	2	5	30.6	1	1	1	9	0.426294	0.38899	0	1	4	21.6	0	0.00617131	1	1	1	9	0.548356	0.577765	0	0	0	0	0	0	gi|83272536;gi|77917370;gi|166897960
108	gi|83523632	Group III snake venom metalloproteinase	Echis ocellatus (Ocellated saw-scaled viper)	SVMP	610	69.079	1	1	3	10.7	1	1	2	7.9	0	0	0	0	2	4.3	0	0	1	1	3	10.7	0	0	0	0	0	0	0	0	gi|83523632;gi|320579391;gi|320579389
203	gi|87130858	Phospholipase A2-III (EC 3.1.1.4)	Daboia russelii (Russel's viper) (Vipera russelii)	PLA2	122	13.441	1	1	1	13.1	0	0	0	0	0	0	0	0	0	0	0	0	0	0	0	0	0	0	1	1	1	13.1	0.0227574	0.0191819	gi|87130858
11	gi|87245243	Zinc metalloproteinase-disintegrin-like bothrojarin-2 (EC 3.4.24.-) (Snake venom metalloproteinase) (SVMP) (Fragment)	Bothrops jararaca (Jararaca) (Bothrops jajaraca)	SVMP	218	24.286	0	1	2	11.9	0	1	2	11.9	0.0166608	0.0150445	0	1	2	11.9	0.109792	0.0890535	0	1	2	11.9	0.0204841	0.016617	0	0	1	7.8	0	0	gi|87245243;gi|123905787;gi|565830621;gi|225354041;gi|223635807;gi|297593942;gi|320579367;gi|82219706;gi|31742525;gi|297593794;gi|83523638;gi|83523636;gi|320579369;gi|320579365;gi|320579363;gi|123896976;gi|320579373;gi|320579371;gi|320579361;gi|320579359
20	gi|91199938	Phospholipase A2 ammodytin I1 (EC 3.1.1.4)	Vipera nikolskii (Nikolsky's adder)	PLA2	138	15.414	0	2	10	75.4	0	2	10	75.4	5.2961	4.66265	0	0	8	59.4	0	0	0	1	8	63.8	0	4.28949	0	2	10	75.4	4.7784	4.77884	gi|91199938;gi|50874378;gi|50874376;gi|50874372;gi|50874370;gi|50874334;gi|50874316;gi|50874312;gi|50874308;gi|50874306;gi|50874300;gi|50874298;gi|50874296;gi|50874294;gi|50874286;gi|50874284;gi|50874282;gi|50874280;gi|50874278;gi|50874276;gi|50874256;gi|50874254;gi|50874252;gi|50874250;gi|33187136;gi|33187132;gi|25453141;gi|13936541;gi|50874310;gi|50874374;gi|50874304;gi|50874394;gi|50874392;gi|…
12	gi|91199942	Basic phospholipase A2 chain HDP-2P (svPLA2) (EC 3.1.1.4) (Heterodimeric neurotoxic phospholipases A2 basic subunit 2) (Phosphatidylcholine 2-acylhydrolase)	Vipera nikolskii (Nikolsky's adder)	PLA2	138	15.594	0	2	14	69.6	0	0	1	8	0	0	0	1	4	31.2	0	0.00645137	0	0	1	8	0	0	0	2	14	69.6	0.068726	0.0676395	gi|91199942;gi|123910017;gi|425936543;gi|1345181;gi|37927200;gi|37927198;gi|37927196;gi|37927194;gi|71912227;gi|64453;gi|478779;gi|400713;gi|187950178;gi|187950174;gi|283846;gi|227634
179	gi|927112810	leucine-rich repeats and immunoglobulin-like domains protein 1	Thamnophis sirtalis	OP	431	48.025	1	1	1	1.4	1	1	1	1.4	0	0.0284056	0	0	0	0	0	0	1	1	1	1.4	0	0.0264154	1	1	1	1.4	0.0113463	0.00957934	gi|927112810;gi|602673112
170	gi|927116267	rho GTPase-activating protein 28-like	Thamnophis sirtalis	SP	217	24.89	1	1	1	3.2	1	1	1	3.2	0	0.811321	1	1	1	3.2	0	0.207184	1	1	1	3.2	0.987948	0.8216	0	0	0	0	0	0	gi|927116267;gi|602631031
204	gi|927119129	hemoglobin subunit beta-2	Thamnophis sirtalis	BP	147	16.229	1	3	3	24.5	0	0	0	0	0	0	1	2	2	12.9	0	0.0201208	0	0	0	0	0	0	0	2	2	18.4	0.0251563	0.0211972	gi|927119129;gi|602677639;gi|752780412;gi|752780410
205	gi|927119132	hemoglobin subunit beta-1	Thamnophis sirtalis	BP	147	16.173	1	1	3	19.7	0	0	0	0	0	0	0	0	0	0	0	0	0	0	0	0	0	0	1	1	3	19.7	0.00254798	0.00214876	gi|927119132
162	gi|927125768	peroxiredoxin-4-like	Thamnophis sirtalis	OP	287	31.891	1	1	1	8.7	0	0	0	0	0	0	0	0	0	0	0	0	0	0	0	0	0	0	1	1	1	8.7	0.00224449	0.00189283	gi|927125768;gi|752779017;gi|602662141;gi|565320209
206	gi|927126616	obscurin	Thamnophis sirtalis	OP	9188	1024.5	2	2	2	0.5	1	1	1	0.2	0.121	0.106933	0	0	0	0	0	0	0	0	0	0	0	0	1	1	1	0.4	0	0.108661	gi|927126616
141	gi|927128051	;CCR4-NOT transcription complex subunit 3 (Predicted);;;;CCR4-NOT transcription complex subunit 3-like isoform X1;CCR4-NOT transcription complex subunit 3-like;CCR4-NOT transcription complex subunit 3 (predicted)	Callithrix jacchus (White-tufted-ear marmoset); Homo sapiens (Human); Microcebus murinus (Lesser mouse lemur) (Gray Mouse Lemur); Thamnophis sirtalis	OP	102	12.771	1	1	1	15.7	1	1	1	15.7	0	0.00785469	0	0	0	0	0	0	1	1	1	15.7	0.0564671	0.0458825	0	0	0	0	0	0	gi|927128051;gi|565319587;gi|752781775;gi|602666593;gi|818942271;gi|818934732;gi|743539304;gi|699235777;gi|537466853;gi|521759558
207	gi|927129241	dipeptidase 2-like	Thamnophis sirtalis	TBP	299	33.38	0	2	2	7.4	0	0	0	0	0	0	0	2	2	7.4	0.0229764	0.018708	0	2	2	7.4	0	0.00300615	0	2	2	7.4	0	0.00248122	gi|927129241
208	gi|927129669	tyrosine-protein phosphatase non-receptor type 20	Thamnophis sirtalis	OP	430	50.035	1	1	1	4	1	1	1	4	0	0.0187485	0	0	0	0	0	0	1	1	1	4	0.0248347	0.020196	0	0	0	0	0	0	gi|927129669
209	gi|927135684	serum albumin-like	Thamnophis sirtalis	BP	510	57.331	3	3	3	8	0	0	0	0	0	0	0	0	0	0	0	0	0	0	0	0	0	0	3	3	3	8	0.0139397	0.011761	gi|927135684;gi|565304103
210	gi|927155811	xaa-Pro aminopeptidase 2-like	Thamnophis sirtalis	TBP	248	27.857	1	1	3	19.4	1	1	2	11.3	0	0.0110789	0	0	1	7.3	0	0	1	1	3	19.4	0	0.0164519	1	1	3	19.4	0.0674293	0.0568606	gi|927155811
169	gi|927180575	protein BANP	Thamnophis sirtalis	OP	366	40.573	1	1	1	4.4	1	1	1	4.4	0.0378824	0.0643511	1	1	1	4.4	0.119971	0.119205	1	1	1	4.4	0.0518446	0.0759612	0	0	0	0	0	0	gi|927180575;gi|602630526
163	gi|927184769	microtubule-associated serine/threonine-protein kinase 1-like	Thamnophis sirtalis	OP	874	94.631	1	1	1	0.7	0	0	0	0	0	0	1	1	1	0.7	0	0	0	0	0	0	0	0	0	0	0	0	0	0	gi|927184769;gi|602668141;gi|565323339;gi|602635353;gi|602658568;gi|602658566
19	gi|93278453	Snaclec anticoagulant protein subunit B (AaACP-B) (ACF 1/2 B-chain) (Agkisasin-b)	Deinagkistrodon acutus (Hundred-pace snake) (Agkistrodon acutus)	CTL	146	14.568	1	1	1	12.2	1	1	1	12.2	0.392786	0.35205	0	0	0	0	0	0	1	1	1	12.2	0.152271	0.124079	0	0	0	0	0	0	gi|93278453;gi|93278428;gi|78100882;gi|78100880;gi|78100878;gi|5821826;gi|386364755;gi|33357105;gi|33357102;gi|3212548;gi|3212546;gi|3212544;gi|31559055;gi|233490;gi|1585293;gi|14719571;gi|13445904;gi|386364753

## Sheet: columnHeaderExplanation
Column Name	Explanation
ProteinIndex	Index of the protein group in the table
gi	gi accession number
protName	Protein Name for the gi
taxon
proteinFamily	name of the protein family
protLength	protein length
MW
Total.Number.of.Unique.Peptides
Total.Number.of.Unique.and.Razor.Peptides
Total.Number.of.Peptides
Total.sequence.coverage
Vip1_NoUP	Number of Unique Peptides
Vip1_NoURP	Number of Unique and Razor Peptides
Vip1_TNoP	Total Number of Peptides
Vip1_seqCov	Sequence Coverage
Vip1_ProtAbunLFQ	Protein Abundance LFQ
Vip1_ProtAbunInt	Protein Abundance INT
Vip2_NoUP
Vip2_NoURP
Vip2_TNoP
Vip2_seqCov
Vip2_ProtAbunLFQ
Vip2_ProtAbunInt
Vip3_NoUP
Vip3_NoURP
Vip3_TNoP
Vip3_seqCov
Vip3_ProtAbunLFQ
Vip3_ProtAbunInt
Vip4_NoUP
Vip4_NoURP
Vip4_TNoP
Vip4_seqCov
Vip4_ProtAbunLFQ
Vip4_ProtAbunInt
AllProteinIDs	protein gi accession numbers for the rest of the proteins in the protein group
