# Supplementary material for: Quantitative Proteomic Analysis of Venoms from Russian Vipers of Pelias Group: Phospholipases A2 are the Main Venom Components
Source: Toxins (Basel). 2016 Apr 12;8(4):105. doi: 10.3390/toxins8040105 (PMC4848631; doi:10.3390/toxins8040105)
Supplement: Supplementary file 1 [file toxins-08-00105-s001.zip › Supplementary files/Table S2.xlsx]

## Sheet: peptides
Sequence	N-term cleavage window	C-term cleavage window	Amino acid before	First amino acid	Second amino acid	Second last amino acid	Last amino acid	Amino acid after	A Count	R Count	N Count	D Count	C Count	Q Count	E Count	G Count	H Count	I Count	L Count	K Count	M Count	F Count	P Count	S Count	T Count	W Count	Y Count	V Count	U Count	O Count	Length	Missed cleavages	Mass	Proteins	Leading razor protein	Start position	End position	Unique (Groups)	Unique (Proteins)	Charges	PEP	Score	Identification type Vipera-1	Identification type Vipera-2	Identification type Vipera-3	Identification type Vipera-4	Fraction Average	Fraction Std. Dev.	Fraction 1
AAAICFGENVNTYDK	RAICECDRAAAICFGE	ENVNTYDKKYKYYSSS	R	A	A	D	K	K	3	0	2	1	1	0	1	1	0	1	0	1	0	1	0	0	1	0	1	1	0	0	15	0	1671.76	gi|408387579;gi|296045673	gi|408387579	107	121	yes	no	2;3	1.096e-45	174.95	By MS/MS	By MS/MS	By MS/MS		1	0	34
AAAICFGENVNTYDKK	RAICECDRAAAICFGE	NVNTYDKKYKYYSSSH	R	A	A	K	K	Y	3	0	2	1	1	0	1	1	0	1	0	2	0	1	0	0	1	0	1	1	0	0	16	1	1799.85	gi|408387579;gi|296045673	gi|408387579	107	122	yes	no	2;3	3.9584e-202	230.23	By MS/MS	By MS/MS	By MS/MS		1	0	140
AAAICFRENLK	KQICECDRAAAICFRE	ICFRENLKTYNKKYKV	R	A	A	L	K	T	3	1	1	0	1	0	1	0	0	1	1	1	0	1	0	0	0	0	0	0	0	0	11	1	1291.67	gi|242334;gi|195927589;gi|50874568;gi|64445;gi|50878139;gi|50878135;gi|50878133;gi|50874566;gi|50874564;gi|50874560;gi|50874558;gi|50874554;gi|50874552;gi|50874550;gi|50874546;gi|50874544;gi|50874542;gi|50874540;gi|50874536;gi|50874534;gi|2231122;gi|129481;gi|50878137;gi|50874556;gi|50874538;gi|408407676;gi|296045671;gi|50874530;gi|50874528;gi|50874524;gi|50874522;gi|50874520;gi|50874518;gi|50874…	gi|408407676	107	117	no	no	2;3	8.408e-47	185.99		By MS/MS			1	0	10
AAAICFRENLKTYNK	KQICECDRAAAICFRE	ENLKTYNKKYKVYLRF	R	A	A	N	K	K	3	1	2	0	1	0	1	0	0	1	1	2	0	1	0	0	1	0	1	0	0	0	15	2	1797.92	gi|242334;gi|195927589;gi|50874568;gi|64445;gi|50878139;gi|50878135;gi|50878133;gi|50874566;gi|50874564;gi|50874560;gi|50874558;gi|50874554;gi|50874552;gi|50874550;gi|50874546;gi|50874544;gi|50874542;gi|50874540;gi|50874536;gi|50874534;gi|2231122;gi|129481;gi|50878137;gi|50874556;gi|50874538;gi|408407676;gi|296045671;gi|50874530;gi|50874528;gi|50874524;gi|50874522;gi|50874520;gi|50874518;gi|50874…	gi|408407676	107	121	no	no	4	0.01498	37.793		By MS/MS			1	0	1
AAAICLGENVNTYDKNYEYYSISHCTEESEQC	RAVCECDRAAAICLGE	CTEESEQC________	R	A	A	Q	C	-	3	0	3	1	3	1	5	1	1	2	1	1	0	0	0	3	2	0	4	1	0	0	32	1	3817.58	gi|2851544;gi|157834150;gi|2914536;gi|1408314;gi|48425249;gi|48425248;gi|229891407;gi|146189784;gi|16974940;gi|50874244;gi|50874242;gi|50874240;gi|50874234;gi|50874230;gi|50874228;gi|50874226;gi|50874224;gi|44889050;gi|33187752;gi|33187114;gi|26006833;gi|22797865;gi|50874238;gi|50874236;gi|50874232;gi|50874248;gi|50874246	gi|2851544	91	122	yes	no	3	5.1314e-69	148.66				By MS/MS	1	0	4
AAAICLGQNVNTYDKN	KTVCECDRAAAICLGQ	NVNTYDKN________	R	A	A	K	N	-	3	0	3	1	1	1	0	1	0	1	1	1	0	0	0	0	1	0	1	1	0	0	16	1	1750.83	gi|87130858	gi|87130858	107	122	yes	yes	2	3.1246e-41	168.93				By MS/MS	1	0	1
AAAICLGQNVNTYDKNYEYYSISHCTEESEQC	RTVCECDRAAAICLGQ	CTEESEQC________	R	A	A	Q	C	-	3	0	3	1	3	2	4	1	1	2	1	1	0	0	0	3	2	0	4	1	0	0	32	1	3816.6	gi|37927199;gi|37927197;gi|37927195;gi|37927193;gi|71912225;gi|64455;gi|478780;gi|400714;gi|187950182;gi|187950180;gi|187950176	gi|37927199	91	122	yes	no	3	2.1651e-90	173.11				By MS/MS	1	0	4
AAALCFR	QQTCECDKAAALCFRH	KAAALCFRHSKFQRQY	K	A	A	F	R	H	3	1	0	0	1	0	0	0	0	0	1	0	0	1	0	0	0	0	0	0	0	0	7	0	807.406	gi|727360661;gi|384110784;gi|384110782;gi|752782874;gi|752782872;gi|698375225;gi|927183469;gi|743759470;gi|743759444;gi|743759426;gi|743759414;gi|698375632;gi|698375426;gi|602632554;gi|384110790;gi|384110788;gi|384110786;gi|743759492	gi|727360661	80	86	yes	no	2	4.443e-05	121.68		By MS/MS			1	0	2
AATYFWPGSDIK	TAMYQGLKAATYFWPG	FWPGSDIKINGSFPTI	K	A	A	I	K	I	2	0	0	1	0	0	0	1	0	1	0	1	0	1	1	1	1	1	1	0	0	0	12	0	1354.66	gi|602648327	gi|602648327	218	229	yes	yes	2	0.04029	44.829				By MS/MS	1	0	1
ADDKNPLEECFR	________________	NPLEECFREDDYEEFL	-	A	D	F	R	E	1	1	1	2	1	0	2	0	0	0	1	1	0	1	1	0	0	0	0	0	0	0	12	1	1492.66	gi|124106295;gi|347602321;gi|347602320	gi|124106295	1	12	no	no	3	2.6948e-10	138.24	By matching	By MS/MS			1	0	2
ADDKNPLEECFREDDYEEFLEIAK	________________	EEFLEIAKNGLEGWYA	-	A	D	A	K	N	2	1	1	4	1	0	6	0	0	1	2	2	0	2	1	0	0	0	1	0	0	0	24	2	2974.32	gi|124106295	gi|124106295	1	24	no	no	2;3;4	4.2082e-204	244.67	By MS/MS	By MS/MS	By MS/MS	By MS/MS	1	0	78
ADLVWIGLR	SITYPILKADLVWIGL	DLVWIGLRDIWNECRL	K	A	D	L	R	D	1	1	0	1	0	0	0	1	0	1	2	0	0	0	0	0	0	1	0	1	0	0	9	0	1041.6	gi|215275173;gi|109254974	gi|215275173	84	92	yes	no	1;2	1.7106e-44	186.09	By MS/MS		By MS/MS		1	0	5
ADPSKPSSEFSYK	QRFLLDPKADPSKPSS	PSSEFSYKWNIPVKWE	K	A	D	Y	K	W	1	0	0	1	0	0	1	0	0	0	0	2	0	1	2	4	0	0	1	0	0	0	13	1	1441.67	gi|752782502	gi|752782502	564	576	yes	yes	3	0.030623	39.581		By MS/MS	By matching		1	0	2
AERPDFVTLYIEEPDTTGHK	LKWLDLPKAERPDFVT	EPDTTGHKFGPVSGEI	K	A	E	H	K	F	1	1	0	2	0	0	3	1	1	1	1	1	0	1	2	0	3	0	1	1	0	0	20	1	2317.12	gi|586829527	gi|586829527	291	310	yes	yes	3;4	1.8751e-14	102.07	By MS/MS	By matching	By MS/MS	By MS/MS	1	0	7
AETECQNTEYQQLLDIK	EEQLQQIRAETECQNT	YQQLLDIKIRLENEIQ	R	A	E	I	K	I	1	0	1	1	1	3	3	0	0	1	2	1	0	0	0	0	2	0	1	0	0	0	17	0	2081.96	CON__P13645	CON__P13645	423	439	yes	yes	2	8.8706e-05	63.691		By MS/MS			1	0	1
AGFIDDAFALAR	QNFNLTDRAGFIDDAF	DDAFALARAGLLKYAD	R	A	G	A	R	A	4	1	0	2	0	0	0	1	0	1	1	0	0	2	0	0	0	0	0	0	0	0	12	0	1265.64	gi|148367284;gi|538260129;gi|818943169;gi|743543480;gi|743540221;gi|675402469;gi|547223039;gi|538259849;gi|521760553;gi|675402352;gi|547223041;gi|538259851;gi|602638100;gi|290454890;gi|927123465;gi|565312529;gi|699236322;gi|752782502	gi|148367284	655	666	no	no	2	0.0069946	67.385	By MS/MS	By matching	By MS/MS		1	0	3
AGSINPDGQLVSR				A	G	S	R		1	1	1	1	0	1	0	2	0	1	1	0	0	0	1	2	0	0	0	1	0	0	13	0	1312.67		REV__gi|927165370			yes	yes	2	0.0028024	73.435	By MS/MS	By MS/MS	By MS/MS		1	0	5
AGTVCLDAKGDWMNNYCTGISSDCPR	CRNCKFKRAGTVCLDA	GISSDCPRN_______	R	A	G	P	R	N	2	1	2	3	3	0	0	3	0	1	1	1	1	0	1	2	2	1	1	1	0	0	26	1	2947.24	gi|172044509	gi|172044509	38	63	yes	yes	3	0.0013532	44.167		By MS/MS			1	0	1
AGTVCRPANGECDVSDVCTGQSAECPTDQFQR	CDQCKFGRAGTVCRPA	CPTDQFQRNGHPCQNN	R	A	G	Q	R	N	3	2	1	3	4	3	2	3	0	0	0	0	0	1	2	2	3	0	0	3	0	0	32	1	3571.48	gi|496537199	gi|496537199	461	492	yes	yes	3;4	1.3642e-232	246.57	By MS/MS	By MS/MS	By MS/MS	By MS/MS	1	0	32
AGYLETWDSLMPNINK	LFSMDGFRAGYLETWD	SLMPNINKLKTCGTHA	R	A	G	N	K	L	1	0	2	1	0	0	1	1	0	1	2	1	1	0	1	1	1	1	1	0	0	0	16	0	1850.89	gi|586829527;gi|538259857;gi|538259859;gi|675402445;gi|538259853;gi|538259855;gi|675402318	gi|586829527	151	166	yes	no	2	7.3107e-05	78.69	By MS/MS	By MS/MS	By MS/MS	By MS/MS	1	0	5
AIDAEVVACSVDSQFTHLAWINTPR	SDRIEEFRAIDAEVVA	LAWINTPRKQGGLGPV	R	A	I	P	R	K	4	1	1	2	1	1	1	0	1	2	1	0	0	1	1	2	2	1	0	3	0	0	25	0	2799.36	gi|927125768;gi|752779017;gi|602662141;gi|565320209	gi|927125768	156	180	yes	no	3	1.3501e-06	67.827				By MS/MS	1	0	1
AKGDDMNDYCTGISSDCPR	SPGTICKKAKGDDMND	GISSDCPRNPWKD___	K	A	K	P	R	N	1	1	1	4	2	0	0	2	0	1	0	1	1	0	1	2	1	0	1	0	0	0	19	1	2160.85	gi|77917362;gi|123907853	gi|77917362	88	106	yes	no	3	0.016116	33.872		By MS/MS			1	0	2
ALEESNYELEGK	ASYLDKVRALEESNYE	SNYELEGKIKEWYEKH	R	A	L	G	K	I	1	0	1	0	0	0	4	1	0	0	2	1	0	0	0	1	0	0	1	0	0	0	12	0	1380.64	CON__P13645;CON__P02535-1	CON__P13645	166	177	yes	no	2	0.0005517	107.09	By MS/MS	By MS/MS	By MS/MS	By MS/MS	1	0	4
ALGALVDSCAPGLCPDWENWDPKK	NQNWQDGKALGALVDS	WENWDPKKPVNNAREA	K	A	L	K	K	P	3	0	1	3	2	0	1	2	0	0	3	2	0	0	3	1	0	2	0	1	0	0	24	1	2698.25	gi|752780748	gi|752780748	170	193	yes	yes	3	0.003916	30.244	By MS/MS				1	0	2
ALTMEGNQASWR	TTTDTFVRALTMEGNQ	EGNQASWRFIRIDTAC	R	A	L	W	R	F	2	1	1	0	0	1	1	1	0	0	1	0	1	0	0	1	1	1	0	0	0	0	12	0	1362.63	gi|335892646;gi|78100733;gi|55774418;gi|82217029;gi|538259841;gi|171854641;gi|15407254;gi|83288319;gi|83288313;gi|76886013;gi|76886011;gi|71725727;gi|123916454;gi|727360789;gi|669634814;gi|476538231;gi|675402453;gi|565293365;gi|83288328;gi|76886025;gi|82220600;gi|82080590;gi|818935227;gi|743540740;gi|743540738;gi|743540736;gi|743535776;gi|522802489;gi|522802487;gi|522801293;gi|521752404;gi|464112…	gi|335892646	213	224	yes	no	2	2.3062e-51	187.85	By MS/MS	By MS/MS	By MS/MS	By MS/MS	1	0	8
APMYPNEPFLVFWNAPTTQCR	GVHVMHAKAPMYPNEP	NAPTTQCRLRYKVDLD	K	A	P	C	R	L	2	1	2	0	1	1	1	0	0	0	1	0	1	2	4	0	2	1	1	1	0	0	21	0	2538.18	gi|425936136;gi|113203667;gi|403399431;gi|224579039;gi|818935151;gi|743540622;gi|743535786;gi|387014140;gi|743540758;gi|743540756;gi|743535788;gi|521752422;gi|923092953;gi|818935237;gi|597500995;gi|387014138;gi|675402463;gi|547222998	gi|425936136	28	48	no	no	3	1.0744e-19	95.5	By MS/MS			By MS/MS	1	0	2
AQDATDRCCFAQDCCYGR	CGWGGQGRAQDATDRC	AQDCCYGRVNDCNPKT	R	A	Q	G	R	V	3	2	0	3	4	2	0	1	0	0	0	0	0	1	0	0	1	0	1	0	0	0	18	1	2252.85	gi|2851544;gi|157834150;gi|2914536;gi|1408314;gi|48425249;gi|48425248;gi|229891407;gi|146189784;gi|16974940;gi|50874244;gi|50874242;gi|50874240;gi|50874234;gi|50874230;gi|50874228;gi|50874226;gi|50874224;gi|44889050;gi|33187752;gi|33187114;gi|26006833;gi|22797865;gi|50874238;gi|50874236;gi|50874232	gi|2851544	36	53	yes	no	2;3	2.157e-60	182.31				By MS/MS	1	0	10
AQIIDDAFNLAR	QEIPVLNRAQIIDDAF	DDAFNLARAKHVGTDL	R	A	Q	A	R	A	3	1	1	2	0	1	0	0	0	2	1	0	0	1	0	0	0	0	0	0	0	0	12	0	1345.7	gi|211926752;gi|743543478;gi|743540217;gi|521760551;gi|211926750;gi|537467939;gi|927129055;gi|602665418;gi|602665416	gi|211926752	621	632	yes	no	2	4.7677e-07	113.22		By MS/MS			1	0	1
ARGDDMNDYCTGISSDCPR	NAGTICNRARGDDMND	GISSDCPRNPYKD___	R	A	R	P	R	N	1	2	1	4	2	0	0	2	0	1	0	0	1	0	1	2	1	0	1	0	0	0	19	1	2188.86	gi|83272536;gi|77917370;gi|166897960	gi|83272536	88	106	no	no	3	0.009663	61.276		By MS/MS			1	0	1
ASGLQSELQYK	LKTQWAKKASGLQSEL	LQSELQYKTDLQWMKG	K	A	S	Y	K	T	1	0	0	0	0	2	1	1	0	0	2	1	0	0	0	2	0	0	1	0	0	0	11	0	1222.62	gi|927156721	gi|927156721	561	571	yes	yes	2	0.026116	73.499	By MS/MS	By matching	By MS/MS		1	0	3
ASGNPILLNK	NDKGNVIKASGNPILL	GNPILLNKDIPEDQVV	K	A	S	N	K	D	1	0	2	0	0	0	0	1	0	1	2	1	0	0	1	1	0	0	0	0	0	0	10	0	1025.59	gi|586829529;gi|818932510;gi|818932508;gi|818932506;gi|537444870;gi|927114788;gi|602642270;gi|602642266;gi|602642268;gi|547223115	gi|586829529	137	146	no	no	2	0.0049929	92.428	By MS/MS	By MS/MS	By MS/MS	By MS/MS	1	0	4
ASQLNLTPEQQR	ESDELIKKASQLNLTP	NLTPEQQRYLNSPKYI	K	A	S	Q	R	Y	1	1	1	0	0	3	1	0	0	0	2	0	0	0	1	1	1	0	0	0	0	0	12	0	1383.71	gi|496537199;gi|172044536;gi|214010943;gi|50400453;gi|332321853;gi|27922992;gi|258618070;gi|66390956;gi|123901597;gi|82173902;gi|1502368	gi|496537199	186	197	no	no	2	4.2074e-78	202.72	By MS/MS	By MS/MS	By MS/MS	By MS/MS	1	0	4
ATVAEDSCFEENLK	CISLFGSRATVAEDSC	SCFEENLKGSYYGYCK	R	A	T	L	K	G	2	0	1	1	1	0	3	0	0	0	1	1	0	1	0	1	1	0	0	1	0	0	14	0	1611.71	gi|297593950;gi|297593928;gi|297593920	gi|297593950	520	533	yes	no	2	2.5564e-13	143.94	By MS/MS	By MS/MS	By MS/MS		1	0	3
ATVAEDSCFQENLK	CISLFGSRATVAEDSC	SCFQENLKGSKQGYCA	R	A	T	L	K	G	2	0	1	1	1	1	2	0	0	0	1	1	0	1	0	1	1	0	0	1	0	0	14	0	1610.72	gi|297593874;gi|297593864;gi|297593990;gi|297593994;gi|297593902;gi|297593830;gi|727360745;gi|297593846;gi|297593904	gi|297593874	520	533	no	no	2	2.1091e-70	195.71	By MS/MS				1	0	1
ATVAEDSCFQENQK	CISLFGSRATVAEDSC	SCFQENQKGSYYGYCR	R	A	T	Q	K	G	2	0	1	1	1	2	2	0	0	0	0	1	0	1	0	1	1	0	0	1	0	0	14	0	1625.7	gi|73621852;gi|33391734	gi|73621852	520	533	yes	no	2;3	1.0112e-136	237.87	By MS/MS				1	0	6
AVCECDRVAAICFAENMNTYDKK	GGDDPCLRAVCECDRV	NMNTYDKKYMLYSLFD	R	A	V	K	K	Y	4	1	2	2	3	0	2	0	0	1	0	2	1	1	0	0	1	0	1	2	0	0	23	2	2764.21	gi|408407658;gi|296045675	gi|408407658	100	122	yes	no	3;4	7.2219e-21	114.63		By MS/MS			1	0	3
AVCECDRVAAICFGENLNTYDKK	GGDDSCKRAVCECDRV	NLNTYDKKYKNYPSSQ	R	A	V	K	K	Y	3	1	2	2	3	0	2	1	0	1	1	2	0	1	0	0	1	0	1	2	0	0	23	2	2732.24	gi|408407662;gi|296045677;gi|50874516;gi|50874514;gi|50874512;gi|50874510;gi|50874506;gi|50874504;gi|50874502;gi|50874500;gi|50874498;gi|50874496;gi|50874494;gi|6967298;gi|5702036;gi|50874492;gi|50874490;gi|50874488;gi|50874484;gi|50874468;gi|50874462;gi|50874460;gi|50874456;gi|50874454;gi|50874452;gi|50874450;gi|50874448;gi|50874446;gi|50874436;gi|50874432;gi|50874428;gi|50874426;gi|50874424;gi|…	gi|408407662	100	122	no	no	3;4	5.8349e-20	103.02		By MS/MS			1	0	3
AVCECDRVAAICFGENMNTYDKK	GGDDPCLRAVCECDRV	NMNTYDKKYMLYSLFD	R	A	V	K	K	Y	3	1	2	2	3	0	2	1	0	1	0	2	1	1	0	0	1	0	1	2	0	0	23	2	2750.19	gi|91199938;gi|50874378;gi|50874376;gi|50874372;gi|50874370;gi|50874334;gi|50874316;gi|50874312;gi|50874308;gi|50874306;gi|50874300;gi|50874298;gi|50874296;gi|50874294;gi|50874286;gi|50874284;gi|50874282;gi|50874280;gi|50874278;gi|50874276;gi|50874256;gi|50874254;gi|50874252;gi|50874250;gi|33187136;gi|33187132;gi|25453141;gi|13936541;gi|50874310;gi|50874374;gi|50874394;gi|50874392;gi|50874390;gi|…	gi|91199938	100	122	no	no	3	1.0953e-56	167.85	By MS/MS			By MS/MS	1	0	2
AVGDDMDDYCTGISSDCPR	RAGTVCKRAVGDDMDD	GISSDCPRNPYKD___	R	A	V	P	R	N	1	1	0	5	2	0	0	2	0	1	0	0	1	0	1	2	1	0	1	1	0	0	19	0	2132.81	gi|82173902;gi|1502368;gi|172044510;gi|95007581	gi|82173902	455	473	yes	no	2	1.4825e-09	77.871			By MS/MS		1	0	1
AVQQKYEDAMQYELK	KVTALPKRAVQQKYED	DAMQYELKVNGEPVVL	R	A	V	L	K	V	2	0	0	1	0	3	2	0	0	0	1	2	1	0	0	0	0	0	2	1	0	0	15	1	1842.88	gi|547222961;gi|31077169;gi|21326758;gi|675402387	gi|547222961	46	60	yes	no	3	0.011735	42.469	By MS/MS				1	0	1
AWSDEPNCFVAK	DHANLLYKAWSDEPNC	EPNCFVAKTTDNQWFR	K	A	W	A	K	T	2	0	1	1	1	0	1	0	0	0	0	1	0	1	1	1	0	1	0	1	0	0	12	0	1422.62	gi|218526522;gi|158906251	gi|218526522	89	100	yes	no	2	0.00040531	111.5	By MS/MS		By MS/MS		1	0	3
CAGTLINQEWVLTAAHCNGK	FVTSDRRRCAGTLINQ	TAAHCNGKYMKIELGV	R	C	A	G	K	Y	3	0	2	0	2	1	1	2	1	1	2	1	0	0	0	0	2	1	0	1	0	0	20	0	2242.06	gi|387935408;gi|313191710	gi|387935408	49	68	yes	no	2;3	4.096e-283	278.72	By MS/MS	By MS/MS	By MS/MS	By MS/MS	1	0	78
CAGTLINQEWVLTAAHCNGKYMK	FVTSDRRRCAGTLINQ	HCNGKYMKIELGVHDK	R	C	A	M	K	I	3	0	2	0	2	1	1	2	1	1	2	2	1	0	0	0	2	1	1	1	0	0	23	1	2664.26	gi|387935408;gi|313191710	gi|387935408	49	71	yes	no	4	6.0649e-23	125.79		By MS/MS			1	0	1
CAGTLINQEWVLTAAHCNGKYMKIELGVHDK	FVTSDRRRCAGTLINQ	IELGVHDKMVRNEDKQ	R	C	A	D	K	M	3	0	2	1	2	1	2	3	2	2	3	3	1	0	0	0	2	1	1	2	0	0	31	2	3555.74	gi|387935408;gi|313191710	gi|387935408	49	79	yes	no	5	0.0020891	36.17				By MS/MS	1	0	1
CCFAQDCCYGR	RAQDATDRCCFAQDCC	AQDCCYGRVNDCNPKT	R	C	C	G	R	V	1	1	0	1	4	1	0	1	0	0	0	0	0	1	0	0	0	0	1	0	0	0	11	0	1495.51	gi|2851544;gi|157834150;gi|2914536;gi|1408314;gi|48425249;gi|48425248;gi|229891407;gi|146189784;gi|16974940;gi|50874244;gi|50874242;gi|50874240;gi|50874234;gi|50874230;gi|50874228;gi|50874226;gi|50874224;gi|44889050;gi|33187752;gi|33187114;gi|26006833;gi|22797865;gi|50874238;gi|50874236;gi|50874232	gi|2851544	43	53	yes	no	2;3	2.2844e-74	208.6		By MS/MS		By MS/MS	1	0	21
CCFAQDCCYGRVNDCNPK	RAQDATDRCCFAQDCC	RVNDCNPKTATYTYSF	R	C	C	P	K	T	1	1	2	2	5	1	0	1	0	0	0	1	0	1	1	0	0	0	1	1	0	0	18	1	2322.87	gi|2851544;gi|157834150;gi|2914536;gi|1408314;gi|229891407;gi|146189784;gi|16974940;gi|50874244;gi|50874242;gi|50874240;gi|50874234;gi|50874230;gi|50874228;gi|50874226;gi|50874224;gi|44889050;gi|33187752;gi|33187114;gi|26006833;gi|22797865;gi|50874238;gi|50874236;gi|50874232	gi|2851544	43	60	yes	no	3	1.8073e-15	125.98				By MS/MS	1	0	1
CCFVHDCCYG	KPQDATDRCCFVHDCC	FVHDCCYG________	R	C	C	Y	G	-	0	0	0	1	4	0	0	1	1	0	0	0	0	1	0	0	0	0	1	1	0	0	10	0	1376.44	gi|227635;gi|614101145;gi|50874434	gi|227635	43	52	yes	no	2	0.007733	82.563				By MS/MS	1	0	1
CCFVHDCCYGNLPDCNPK	TPKDATDRCCFVHDCC	NLPDCNPKIDRYKYHR	R	C	C	P	K	I	0	0	2	2	5	0	0	1	1	0	1	1	0	1	2	0	0	0	1	1	0	0	18	0	2314.87	gi|408407677;gi|296045679;gi|99032648;gi|93279870;gi|88193096;gi|78101530;gi|78101433;gi|73536001;gi|71042571;gi|71042450;gi|672883678;gi|66360648;gi|66360647;gi|657232375;gi|657232371;gi|657232369;gi|657232365;gi|657232364;gi|5107566;gi|5107565;gi|50513787;gi|50513786;gi|50513764;gi|50513756;gi|50513736;gi|49259312;gi|49259309;gi|49259307;gi|49259305;gi|49259301;gi|49258559;gi|48425728;gi|484257…	gi|408407677	59	76	no	no	2;3	1.6444e-225	261.59		By MS/MS			1	0	24
CCFVHDCCYGR	TPKDATDRCCFVHDCC	VHDCCYGRVRGCNPKL	R	C	C	G	R	V	0	1	0	1	4	0	0	1	1	0	0	0	0	1	0	0	0	0	1	1	0	0	11	0	1532.54	gi|408387579;gi|296045673;gi|5821835;gi|5821834;gi|5821833;gi|5821832;gi|5821831;gi|5821830;gi|4389403;gi|4389402;gi|4389401;gi|4389400;gi|4389399;gi|4389398;gi|4389397;gi|4389396;gi|363559;gi|129437;gi|584481426;gi|584481436;gi|584481424;gi|584481350;gi|584481298;gi|584481290;gi|50874482;gi|50874480;gi|50874478;gi|50874472;gi|50874470;gi|50874458;gi|50874444;gi|50874442;gi|50874408;gi|766752912;…	gi|158428674	43	53	no	no	2;3	6.3083e-166	251.64	By MS/MS	By MS/MS	By MS/MS	By MS/MS	1	0	91
CCFVHNCCYR	HPKDATDRCCFVHNCC	FVHNCCYRKLKGCNPK	R	C	C	Y	R	K	0	1	1	0	4	0	0	0	1	0	0	0	0	1	0	0	0	0	1	1	0	0	10	0	1474.54	gi|741207081;gi|658130209	gi|741207081	59	68	yes	no	2;3	0.0068871	76.064		By MS/MS	By MS/MS		1	0	4
CCFVHSCCYAK	KPKDATDRCCFVHSCC	VHSCCYAKLSDCSPKT	R	C	C	A	K	L	1	0	0	0	4	0	0	0	1	0	0	1	0	1	0	1	0	0	1	1	0	0	11	0	1490.56	gi|242334;gi|195927589;gi|50874568;gi|64445;gi|50878139;gi|50878135;gi|50878133;gi|50874566;gi|50874564;gi|50874560;gi|50874558;gi|50874554;gi|50874552;gi|50874550;gi|50874546;gi|50874544;gi|50874542;gi|50874540;gi|50874536;gi|50874534;gi|2231122;gi|129481;gi|50878137;gi|50874556;gi|50874538;gi|408407676;gi|296045671;gi|50874530;gi|50874528;gi|50874524;gi|50874522;gi|50874520;gi|50874518;gi|50874…	gi|408407676	59	69	no	no	3	1.0484e-05	126.71		By MS/MS			1	0	1
CCNLDGDHQVSCALENTDK	KLEHVAEKCCNLDGDH	CALENTDKVIGSVCRY	K	C	C	D	K	V	1	0	2	3	3	1	1	1	1	0	2	1	0	0	0	1	1	0	0	1	0	0	19	0	2234.9	gi|927135684	gi|927135684	361	379	yes	yes	3	0.026096	26.412				By MS/MS	1	0	2
CFNNNLQGTENFHCGMENGR	SVTVAPDRCFNNNLQG	HCGMENGRYIKCKPQD	R	C	F	G	R	Y	0	1	5	0	2	1	2	3	1	0	1	0	1	2	0	0	1	0	0	0	0	0	20	0	2397.96	gi|563582063	gi|563582063	529	548	yes	yes	3	1.2429e-10	74.732				By MS/MS	1	0	1
CGDDYPFVCK	YRTWFNLRCGDDYPFV	DDYPFVCKFPPQC___	R	C	G	C	K	F	0	0	0	2	2	0	0	1	0	0	0	1	0	1	1	0	0	0	1	1	0	0	10	0	1259.5	gi|727360769	gi|727360769	144	153	yes	yes	1;2	8.2637e-19	163.88	By MS/MS	By MS/MS	By MS/MS	By MS/MS	1	0	27
CGDGKVCSNGQCVDLNIAY	GMVDHGTKCGDGKVCS	CVDLNIAY________	K	C	G	A	Y	-	1	0	2	2	3	1	0	3	0	1	1	1	0	0	0	1	0	0	1	2	0	0	19	1	2128.9	gi|71727517;gi|387935400	gi|71727517	597	615	yes	no	2	0.0030813	63.374		By MS/MS			1	0	1
CGENIYMSPYPMK	SRVIEGIKCGENIYMS	YMSPYPMKWTDIIHAW	K	C	G	M	K	W	0	0	1	0	1	0	1	1	0	1	0	1	2	0	2	1	0	0	2	0	0	0	13	0	1588.67	gi|48428842;gi|30171827;gi|45476808;gi|37694046;gi|190195335;gi|190195333;gi|190195331;gi|190195321	gi|48428842	92	104	no	no	2	1.8144e-65	193.28	By MS/MS		By MS/MS		1	0	12
CGENIYMSTSPMK	SRVIGGIKCGENIYMS	YMSTSPMKWTAIIHEW	K	C	G	M	K	W	0	0	1	0	1	0	1	1	0	1	0	1	2	0	1	2	1	0	1	0	0	0	13	0	1516.64	gi|487522826;gi|215262114;gi|487523159;gi|215262116	gi|487523159	92	104	no	no	2	1.1905e-05	120.9		By MS/MS	By MS/MS	By MS/MS	1	0	6
CIDNKPLKTDIVSPSVCGNYFVEVGEECDCGSPTYCR	FRNSDQSKCIDNKPLK	CGSPTYCRNPCCDAAT	K	C	I	C	R	N	0	1	2	3	5	0	3	3	0	2	1	2	0	1	3	3	2	0	2	4	0	0	37	2	4324.88	gi|297593892;gi|297593850;gi|297593926;gi|297593948	gi|297593892	392	428	yes	no	3	0.0028093	23.544		By MS/MS			1	0	1
CILNEPLR	YINTYTPKCILNEPLR	CILNEPLRTDIISPPV	K	C	I	L	R	T	0	1	1	0	1	0	1	0	0	1	2	0	0	0	1	0	0	0	0	0	0	0	8	0	1013.53	gi|387014252;gi|387014242;gi|338855330;gi|818935187;gi|597502329;gi|387014238;gi|818935185;gi|387014240	gi|387014252	390	397	no	no	2	1.1074e-05	108.46			By MS/MS		1	0	2
CILNEPLTTDVVSPAVCGNYVVEEGEECDCGSLWYCR	YLISHTPRCILNEPLT	CGSLWYCRNPCCDAAT	R	C	I	C	R	N	1	1	2	2	5	0	5	3	0	1	3	0	0	0	2	2	2	1	2	5	0	0	37	0	4349.87	gi|744392017	gi|744392017	393	429	yes	yes	3	8.9498e-08	59.305		By MS/MS			1	0	1
CILNPPLR	YLTTYKPKCILNPPLR	CILNPPLRKDIASPPI	K	C	I	L	R	K	0	1	1	0	1	0	0	0	0	1	2	0	0	0	2	0	0	0	0	0	0	0	8	0	981.543	gi|73621852;gi|33391734	gi|73621852	390	397	yes	no	2	0.0053287	91.626	By MS/MS		By MS/MS		1	0	2
CILNPPLRK	YLTTYKPKCILNPPLR	ILNPPLRKDIASPPIC	K	C	I	R	K	D	0	1	1	0	1	0	0	0	0	1	2	1	0	0	2	0	0	0	0	0	0	0	9	1	1109.64	gi|73621852;gi|33391734	gi|73621852	390	398	yes	no	2;3	0.0013725	103.74	By MS/MS		By MS/MS		1	0	12
CKEFFYGGCGGNANNFK	YYNPASNKCKEFFYGG	GGNANNFKTRDECHHT	K	C	K	F	K	T	1	0	3	0	2	0	1	4	0	0	0	2	0	3	0	0	0	0	1	0	0	0	17	1	1968.82	gi|408407638;gi|336318015;gi|336318017	gi|408407638	32	48	yes	no	2;3	6.4166e-17	142.74		By MS/MS	By MS/MS	By MS/MS	1	0	6
CQGVHPELPAK	IEIIKYSKCQGVHPEL	VHPELPAKGRVVCAGI	K	C	Q	A	K	G	1	0	0	0	1	1	1	1	1	0	1	1	0	0	2	0	0	0	0	1	0	0	11	0	1234.61	gi|387935408;gi|313191710	gi|387935408	173	183	yes	no	2;3	0.00023559	115.29				By MS/MS	1	0	3
CQKFMYGGCGGNANNFK	YYNPHSHKCQKFMYGG	GGNANNFKTIVECHRT	K	C	Q	F	K	T	1	0	3	0	2	1	0	4	0	0	0	2	1	2	0	0	0	0	1	0	0	0	17	1	1951.81	gi|408407636;gi|408407635;gi|162145674;gi|162145672	gi|408407636	54	70	yes	no	2;3	0.00066583	72.615		By MS/MS	By MS/MS		1	0	4
CRVPTYVPLEMEK	SLNVLCTKCRVPTYVP	YVPLEMEKTYKVLLPS	K	C	R	E	K	T	0	1	0	0	1	0	2	0	0	0	1	1	1	0	2	0	1	0	1	2	0	0	13	1	1620.8	gi|586829529;gi|752779244	gi|586829529	314	326	yes	no	3	0.0057622	58.32		By MS/MS		By MS/MS	1	0	2
CSGCCTDESLK	PSCVAVLRCSGCCTDE	CCTDESLKCTPVGKHT	R	C	S	L	K	C	0	0	0	1	3	0	1	1	0	0	1	1	0	0	0	2	1	0	0	0	0	0	11	0	1315.48	gi|48428607;gi|48429241;gi|327478538;gi|223711927;gi|58177209	gi|327478538	45	55	no	no	2	0.0083385	87.777	By MS/MS	By MS/MS		By MS/MS	1	0	6
CVDVNTAY	GKVCINRKCVDVNTAY	CVDVNTAY________	K	C	V	A	Y	-	1	0	1	1	1	0	0	0	0	0	0	0	0	0	0	0	1	0	1	2	0	0	8	0	940.396	gi|297593874;gi|297593864;gi|297593990;gi|297593994;gi|297593902;gi|82205195;gi|32967492;gi|717091;gi|27805465;gi|297593978;gi|297593976;gi|297593966;gi|297593988;gi|297593992;gi|297593862;gi|297593956;gi|727360729;gi|297593790;gi|297593806	gi|297593862	604	611	no	no	1;2	0.00064922	125.08	By MS/MS	By MS/MS	By MS/MS		1	0	7
DAEAWFNEK	QLAEQNRKDAEAWFNE	AEAWFNEKSKELTTEI	K	D	A	E	K	S	2	0	1	1	0	0	2	0	0	0	0	1	0	1	0	0	0	1	0	0	0	0	9	0	1108.48	CON__P13645;CON__Q7Z3Z0;CON__Q7Z3Y8;CON__Q148H6;CON__Q7Z3Y7	CON__P13645	335	343	yes	no	2	0.0065948	88.495		By MS/MS			1	0	1
DAIVPVALK				D	A	L	K		2	0	0	1	0	0	0	0	0	1	1	1	0	0	1	0	0	0	0	2	0	0	9	0	924.564		REV__gi|602631486			yes	no	1	0.040566	7.94		By MS/MS			1	0	1
DATDRCCFVHDCCYGR	WGGQGTPKDATDRCCF	VHDCCYGRVRGCNPKL	K	D	A	G	R	V	1	2	0	3	4	0	0	1	1	0	0	0	0	1	0	0	1	0	1	1	0	0	16	1	2090.78	gi|91199942;gi|123910017;gi|425936543;gi|1345181;gi|60593438;gi|60593437;gi|60593436;gi|60593435;gi|16974941;gi|129419;gi|50878199;gi|50878191;gi|50878189;gi|50878183;gi|50878181;gi|50878177;gi|50878175;gi|50878171;gi|50878167;gi|50878165;gi|50878163;gi|50878161;gi|50878157;gi|50878155;gi|33187144;gi|33187142;gi|33187140;gi|33187138;gi|33187118;gi|33187116;gi|26006826;gi|22797867;gi|2914537;gi|50…	gi|158428674	38	53	no	no	2;3;4	1.0881e-92	205.66		By MS/MS		By MS/MS	1	0	12
DATDRCCFVHSCCYAK	LGSKGKPKDATDRCCF	VHSCCYAKLSDCSPKT	K	D	A	A	K	L	2	1	0	2	4	0	0	0	1	0	0	1	0	1	0	1	1	0	1	1	0	0	16	1	2048.8	gi|242334;gi|195927589;gi|50874568;gi|64445;gi|50878139;gi|50878135;gi|50878133;gi|50874566;gi|50874564;gi|50874560;gi|50874558;gi|50874554;gi|50874552;gi|50874550;gi|50874546;gi|50874544;gi|50874542;gi|50874540;gi|50874536;gi|50874534;gi|2231122;gi|129481;gi|50874538;gi|408407676;gi|296045671;gi|50874530;gi|50874528;gi|50874524;gi|50874522;gi|50874520;gi|50874518;gi|50874532;gi|50874548;gi|50874…	gi|408407676	54	69	no	no	2;3;4	2.3873e-13	134.93		By MS/MS			1	0	3
DAVALIR	MMEAAHVRDAVALIRY	RDAVALIRYLVWLEKK	R	D	A	I	R	Y	2	1	0	1	0	0	0	0	0	1	1	0	0	0	0	0	0	0	0	1	0	0	7	0	756.449	gi|752776406;gi|602631612	gi|752776406	374	380	yes	no	2	0.007777	86.086				By MS/MS	1	0	2
DCPSDWSSYEGHCYK	________________	SYEGHCYKPFNEPKNW	-	D	C	Y	K	P	0	0	0	2	2	0	1	1	1	0	0	1	0	0	1	3	0	1	2	0	0	0	15	0	1889.7	gi|93278453;gi|93278428;gi|78100882;gi|78100880;gi|78100878;gi|5821826;gi|386364755;gi|33357105;gi|33357102;gi|3212548;gi|3212546;gi|3212544;gi|31559055;gi|233490;gi|1585293;gi|14719571;gi|13445904;gi|386364753	gi|93278453	1	15	yes	no	2;3	2.7604e-71	193.45	By MS/MS		By MS/MS		1	0	5
DDPFWR	RQQIKNNKDDPFWRNA	NKDDPFWRNAGYVIAQ	K	D	D	W	R	N	0	1	0	2	0	0	0	0	0	0	0	0	0	1	1	0	0	1	0	0	0	0	6	0	834.366	gi|927123258;gi|818938475;gi|521755938;gi|449061870;gi|387017678;gi|338855308;gi|675402306;gi|675402437;gi|538259863;gi|698375473;gi|449061871;gi|238928308;gi|538260121;gi|538260123;gi|752778917;gi|565303552;gi|818933728;gi|537444729;gi|698375293	gi|818938475	153	158	no	no	2	0.033789	81.297			By MS/MS		1	0	1
DECDVPEHCTGQSAECPR	GTVCRRARDECDVPEH	GQSAECPRDQLQQNGK	R	D	E	P	R	D	1	1	0	2	3	1	3	1	1	0	0	0	0	0	2	1	1	0	0	1	0	0	18	0	2145.82	gi|71727519;gi|215273878;gi|162329887;gi|251204	gi|71727519	464	481	yes	no	2;3	5.2997e-87	195.89	By MS/MS	By MS/MS	By MS/MS	By MS/MS	1	0	8
DFVYGQGASPANAVVGHYTQIVWYK	HEWHGEEKDFVYGQGA	YTQIVWYKSYRSGCAA	K	D	F	Y	K	S	3	0	1	1	0	2	0	3	1	1	0	1	0	1	1	1	1	1	3	4	0	0	25	0	2769.36	gi|487522826;gi|215262114;gi|487523159;gi|215262116;gi|190195321	gi|487523159	118	142	no	no	2;3	4.5368e-46	151.06	By MS/MS	By MS/MS	By MS/MS	By MS/MS	1	0	27
DFVYGQGASPANAVVGHYTQIVWYKSYR	HEWHGEEKDFVYGQGA	IVWYKSYRSGCAAAYC	K	D	F	Y	R	S	3	1	1	1	0	2	0	3	1	1	0	1	0	1	1	2	1	1	4	4	0	0	28	1	3175.55	gi|487522826;gi|215262114;gi|487523159;gi|215262116;gi|190195321	gi|487523159	118	145	no	no	4	9.739e-05	53.679	By MS/MS				1	0	1
DFYTFDSEGIVR	IRSKNVPKDFYTFDSE	FDSEGIVRNLTCQKPK	K	D	F	V	R	N	0	1	0	2	0	0	1	1	0	1	0	0	0	2	0	1	1	0	1	1	0	0	12	0	1447.66	gi|586829527	gi|586829527	393	404	yes	yes	2	0.00017068	119.39	By MS/MS			By MS/MS	1	0	3
DGVIWMGLNDVWNECNWGWTDGAK	KKTLAMLKDGVIWMGL	WGWTDGAKLDYKAWNE	K	D	G	A	K	L	1	0	3	3	1	0	1	4	0	1	1	1	1	0	0	0	1	4	0	2	0	0	24	0	2822.22	gi|758377450;gi|73620113;gi|73620111;gi|67043481;gi|67043477;gi|300490476;gi|300490472	gi|758377450	86	109	yes	no	2;3	9.7863e-30	121.25	By MS/MS	By MS/MS	By MS/MS	By MS/MS	1	0	8
DICECDRVAANCFHQNK	GKNNGCLRDICECDRV	ANCFHQNKNTYNKNYR	R	D	I	N	K	N	2	1	2	2	3	1	1	0	1	1	0	1	0	1	0	0	0	0	0	1	0	0	17	1	2135.89	gi|91199942;gi|123910017;gi|425936543;gi|1345181;gi|60593438;gi|60593437;gi|60593436;gi|60593435;gi|16974941;gi|129419;gi|50878199;gi|50878191;gi|50878189;gi|50878183;gi|50878181;gi|50878177;gi|50878175;gi|50878171;gi|50878167;gi|50878165;gi|50878163;gi|50878161;gi|50878157;gi|50878155;gi|33187144;gi|33187142;gi|33187140;gi|33187138;gi|33187118;gi|33187116;gi|26006826;gi|22797867;gi|2914537;gi|50…	gi|91199942	100	116	no	no	2;3;4	3.0638e-09	110.97		By matching		By MS/MS	1	0	6
DICECDRVAANCFHQNKNTYNK	GKNNGCLRDICECDRV	QNKNTYNKNYRFLSSS	R	D	I	N	K	N	2	1	4	2	3	1	1	0	1	1	0	2	0	1	0	0	1	0	1	1	0	0	22	2	2756.19	gi|91199942;gi|123910017;gi|60593438;gi|60593437;gi|60593436;gi|60593435;gi|16974941;gi|129419;gi|50878199;gi|50878191;gi|50878189;gi|50878183;gi|50878181;gi|50878177;gi|50878175;gi|50878171;gi|50878167;gi|50878165;gi|50878163;gi|50878161;gi|50878157;gi|50878155;gi|33187144;gi|33187142;gi|33187140;gi|33187138;gi|33187118;gi|33187116;gi|26006826;gi|22797867;gi|50878195;gi|50878187;gi|50878185;gi|5…	gi|91199942	100	121	no	no	4	0.00079315	48.354				By MS/MS	1	0	1
DICECDRVAANCFHQNQNTYNK	GKNNGCLRDICECDRV	QNQNTYNKNYKFLSSS	R	D	I	N	K	N	2	1	4	2	3	2	1	0	1	1	0	1	0	1	0	0	1	0	1	1	0	0	22	1	2756.15	gi|158428674;gi|158428673;gi|91199940;gi|123915726	gi|158428674	84	105	yes	no	3;4	1.6059e-37	153.65				By MS/MS	1	0	2
DIENQYETQITQIEHEVSSSGQEVQSSAK	QLIAKNRKDIENQYET	QEVQSSAKEVTQLRHG	K	D	I	A	K	E	1	0	1	1	0	5	5	1	1	3	0	1	0	0	0	5	2	0	1	2	0	0	29	0	3263.51	CON__P35527	CON__P35527	340	368	yes	yes	3	1.2377e-22	89.024			By MS/MS		1	0	1
DIMLIK	KNYTKWDKDIMLIKLN	DKDIMLIKLNRPVKTS	K	D	I	I	K	L	0	0	0	1	0	0	0	0	0	2	1	1	1	0	0	0	0	0	0	0	0	0	6	0	731.425	gi|297593778;gi|297593776;gi|297593774;gi|297593732;gi|297593726;gi|297593728;gi|297593730;gi|288549302;gi|380875417;gi|306756038;gi|765684341;gi|311223822;gi|727360685;gi|297593746;gi|297593736;gi|297593760;gi|300068007;gi|297593738;gi|300068009;gi|293491170;gi|293491174;gi|380875421;gi|306756036;gi|82242792;gi|24266799;gi|2114120;gi|13959617;gi|297593740;gi|297593744;gi|803374944;gi|297593786;g…	gi|380875417	110	115	no	no	2	0.022606	83.229		By MS/MS	By MS/MS	By MS/MS	1	0	3
DIMLIR	KEYTMWDKDIMLIRLN	DKDIMLIRLNTPVNNS	K	D	I	I	R	L	0	1	0	1	0	0	0	0	0	2	1	0	1	0	0	0	0	0	0	0	0	0	6	0	759.431	gi|158514815;gi|3552036;gi|158563968;gi|38146946;gi|538260089;gi|30144700;gi|484358552;gi|484358550;gi|383280398;gi|3122187;gi|390629119;gi|82239740;gi|82239737;gi|82239735;gi|33307074;gi|33307068;gi|33307059;gi|2114126;gi|13959620;gi|82239744;gi|743540664;gi|743535740;gi|597502339;gi|522802521;gi|522802466;gi|522801321;gi|521752309;gi|4006842;gi|387014260;gi|33307047;gi|13959659;gi|13959630;gi|1…	gi|387935408	109	114	no	no	2	0.00061447	113.82			By MS/MS		1	0	1
DIPEDQVVK	GNPILLNKDIPEDQVV	IPEDQVVKAQVNKMKI	K	D	I	V	K	A	0	0	0	2	0	1	1	0	0	1	0	1	0	0	1	0	0	0	0	2	0	0	9	0	1041.53	gi|586829529	gi|586829529	147	155	yes	yes	2	0.0070177	86.67	By matching	By MS/MS	By matching	By MS/MS	1	0	4
DIPEDQVVKAQVNK	GNPILLNKDIPEDQVV	VVKAQVNKMKIQLQNY	K	D	I	N	K	M	1	0	1	2	0	2	1	0	0	1	0	2	0	0	1	0	0	0	0	3	0	0	14	1	1581.84	gi|586829529	gi|586829529	147	160	yes	yes	3	0.013806	42.317		By MS/MS			1	0	1
DLFQFGK	________________	________________	-	D	L	G	K	M	0	0	0	1	0	1	0	1	0	0	1	1	0	2	0	0	0	0	0	0	0	0	7	0	853.433	gi|300681049	gi|300681049	1	7	yes	yes	1;2	1.4846e-06	147.83	By MS/MS	By MS/MS	By MS/MS		1	0	5
DLHYATVYWLEAEK	________________	VYWLEAEKSFQVKDLL	-	D	L	E	K	S	2	0	0	1	0	0	2	0	1	0	2	1	0	0	0	0	1	1	2	1	0	0	14	0	1736.84	gi|565303552	gi|565303552	1	14	yes	yes	2;3	7.0267e-72	202.25	By MS/MS	By MS/MS	By MS/MS	By MS/MS	1	0	10
DMPEQDYRGREQPYSDFR	SHPHFRARDMPEQDYR	EQPYSDFRKRDVPDTD	R	D	M	F	R	K	0	3	0	3	0	2	2	1	0	0	0	0	1	1	2	1	0	0	2	0	0	0	18	2	2287.99	gi|752778309	gi|752778309	211	228	yes	yes	2	0.0024033	47.64				By MS/MS	1	0	1
DPGLLKYPVKPSEEGK	KRVGEVNKDPGLLKYP	VKPSEEGKSAGQLYEE	K	D	P	G	K	S	0	0	0	1	0	0	2	2	0	0	2	3	0	0	3	1	0	0	1	1	0	0	16	2	1755.94	gi|347602330;gi|308387835;gi|308387834;gi|308387833;gi|308387832;gi|538260091	gi|538260091	154	169	no	no	3	1.5461e-08	99.915		By MS/MS			1	0	1
DQCASSSAAQCPAGFEQSPLILFSMDGFR	KGETSWLKDQCASSSA	LFSMDGFRAEYLETWS	K	D	Q	F	R	A	4	1	0	2	2	3	1	2	0	1	2	0	1	3	2	5	0	0	0	0	0	0	29	0	3176.4	gi|602648327	gi|602648327	94	122	yes	yes	3	0.0027044	33.487	By matching		By MS/MS	By matching	1	0	3
DQDCLPGWSFYEGHCYK	________________	FYEGHCYKVFNVKKTW	-	D	Q	Y	K	V	0	0	0	2	2	1	1	2	1	0	1	1	0	1	1	1	0	1	2	0	0	0	17	0	2160.87	gi|218526484;gi|158906215;gi|218526480;gi|158906237	gi|218526484	1	17	yes	no	2;3	1.0316e-52	177.66	By MS/MS		By MS/MS		1	0	61
DQDCLPGWSFYEGHCYKVFNVKK	________________	YKVFNVKKTWEDAEKF	-	D	Q	K	K	T	0	0	1	2	2	1	1	2	1	0	1	3	0	2	1	1	0	1	2	2	0	0	23	2	2876.31	gi|218526484;gi|158906215	gi|218526484	1	23	yes	no	4	0.039051	15.8			By MS/MS		1	0	1
DQDCLPGWSFYEGNCYK	________________	FYEGNCYKAFDEPKSW	-	D	Q	Y	K	A	0	0	1	2	2	1	1	2	0	0	1	1	0	1	1	1	0	1	2	0	0	0	17	0	2137.85	gi|510120664	gi|510120664	1	17	yes	yes	2	1.0061e-08	99.044	By MS/MS				1	0	1
DQDCLPGWSYFEK	________________	PGWSYFEKYCYKVFQV	-	D	Q	E	K	Y	0	0	0	2	1	1	1	1	0	0	1	1	0	1	1	1	0	1	1	0	0	0	13	0	1643.69	gi|510120667	gi|510120667	1	13	yes	yes	2	0.00010712	105.99	By MS/MS		By MS/MS		1	0	2
DTNGSQFFITTVK	VSMANAGKDTNGSQFF	QFFITTVKTSWLDGKH	K	D	T	V	K	T	0	0	1	1	0	1	0	1	0	1	0	1	0	2	0	1	3	0	0	1	0	0	13	0	1456.72	gi|818938369;gi|521755810;gi|387015356;gi|602640036;gi|752778841;gi|752778831;gi|537459371;gi|565314472;gi|537459725;gi|927141740	gi|818938369	139	151	yes	no	2	0.010804	47.037				By MS/MS	1	0	1
DTQYYGEISIGTPAQIFK	STILTNFRDTQYYGEI	GTPAQIFKVVFDTGSS	R	D	T	F	K	V	1	0	0	1	0	2	1	2	0	3	0	1	0	1	1	1	2	0	2	0	0	0	18	0	2030	gi|109287598;gi|109287596	gi|109287598	76	93	yes	no	2	4.586e-18	135.08				By MS/MS	1	0	1
DYQELMNTK	EDLARLLRDYQELMNT	YQELMNTKLALDLEIA	R	D	Y	T	K	L	0	0	1	1	0	1	1	0	0	0	1	1	1	0	0	0	1	0	1	0	0	0	9	0	1140.51	CON__P04264;CON__ENSEMBL:ENSBTAP00000038253;gi|602670692;CON__Q3TTY5	CON__P04264	464	472	yes	no	2	0.030651	53.597				By MS/MS	1	0	1
EAVHSYAIYGCYCGWGGQGR	MILQKTGKEAVHSYAI	CGWGGQGRAQDATDRC	K	E	A	G	R	A	2	1	0	0	2	1	1	5	1	1	0	0	0	0	0	1	0	1	3	1	0	0	20	0	2289.97	gi|2851544;gi|157834150;gi|2914536;gi|1408314;gi|48425249;gi|48425248;gi|229891407;gi|146189784;gi|50874244;gi|50874242;gi|50874240;gi|50874234;gi|50874230;gi|50874228;gi|50874226;gi|50874224;gi|44889050;gi|33187752;gi|33187114;gi|26006833;gi|22797865;gi|50874248;gi|50874246;gi|283845;gi|227633	gi|2851544	16	35	no	no	2;3;4	0	335.18				By MS/MS	1	0	29
EDDYEEFLEIAK	NPLEECFREDDYEEFL	EEFLEIAKNGLEGWYA	R	E	D	A	K	N	1	0	0	2	0	0	4	0	0	1	1	1	0	1	0	0	0	0	1	0	0	0	12	0	1499.67	gi|124106295;gi|395406796;gi|194400545	gi|124106295	13	24	no	no	2	0.027448	50.222		By MS/MS			1	0	1
EDYALPVFVYAR	MRIASMAREDYALPVF	LPVFVYARPFYAYTFE	R	E	D	A	R	P	2	1	0	1	0	0	1	0	0	0	1	0	0	1	1	0	0	0	2	2	0	0	12	0	1441.72	gi|425936136;gi|113203667;gi|426020950;gi|426020943;gi|113203683;gi|113203681	gi|425936136	284	295	yes	no	2	0.0039747	88.155	By MS/MS		By MS/MS	By MS/MS	1	0	3
EEFWPENSENISDSPQR	NRAFPATKEEFWPENS	NISDSPQRVYAKAPRR	K	E	E	Q	R	V	0	1	2	1	0	1	4	0	0	1	0	0	0	1	2	3	0	1	0	0	0	0	17	0	2062.89	gi|927129669	gi|927129669	74	90	yes	yes	2	0.0022597	50.305	By MS/MS		By MS/MS		1	0	2
EEIQTFCYPSMIQK	SLIHQLPREEIQTFCY	CYPSMIQKWSLDKYAM	R	E	E	Q	K	W	0	0	0	0	1	2	2	0	0	2	0	1	1	1	1	1	1	0	1	0	0	0	14	0	1772.81	gi|50513732;gi|50513731;gi|50513730;gi|48425312;gi|82088273;gi|75570145;gi|657607081;gi|38426271;gi|15887054;gi|33355627	gi|50513732	406	419	no	no	2	0.003727	58.972			By MS/MS		1	0	1
EEMNWADAEK	QNCYKVFKEEMNWADA	MNWADAEKFCTEQHKG	K	E	E	E	K	F	2	0	1	1	0	0	3	0	0	0	0	1	1	0	0	0	0	1	0	0	0	0	10	0	1221.5	gi|758377450	gi|758377450	44	53	yes	yes	2	0.00015678	105.4	By MS/MS	By MS/MS	By MS/MS	By MS/MS	1	0	4
EEMNWADAEKFCTEQHK	QNCYKVFKEEMNWADA	KFCTEQHKGSHLVSLH	K	E	E	H	K	G	2	0	1	1	1	1	4	0	1	0	0	2	1	1	0	0	1	1	0	0	0	0	17	1	2151.9	gi|758377450	gi|758377450	44	60	yes	yes	3;4	2.5941e-09	99.344	By matching		By matching	By MS/MS	1	0	5
EFFNGKEPSR	PKIQQLVKEFFNGKEP	FNGKEPSRGINPDEAV	K	E	F	S	R	G	0	1	1	0	0	0	2	1	0	0	0	1	0	2	1	1	0	0	0	0	0	0	10	1	1209.58	gi|565304222;gi|602627445;gi|602627443;gi|927133026;gi|752780500;gi|818940627;gi|743541860;gi|743537554;gi|521758152;gi|387016416;gi|537464755;gi|699234827;gi|387016240	gi|565304222	377	386	yes	no	3	0.022798	40.496	By MS/MS				1	0	1
EFFYGGCGGNANNFK	NPASNKCKEFFYGGCG	GGNANNFKTRDECHHT	K	E	F	F	K	T	1	0	3	0	1	0	1	4	0	0	0	1	0	3	0	0	0	0	1	0	0	0	15	0	1680.7	gi|408407638;gi|336318015;gi|336318017	gi|408407638	34	48	yes	no	2	4.7117e-72	200.93		By MS/MS	By MS/MS		1	0	4
EFIYGGCR	DSASNKCKEFIYGGCR	EFIYGGCRGNANNFKN	K	E	F	C	R	G	0	1	0	0	1	0	1	2	0	1	0	0	0	1	0	0	0	0	1	0	0	0	8	0	1000.44	gi|487523365;gi|386642730	gi|487523365	58	65	yes	no	2	2.0289e-05	133.81		By MS/MS	By MS/MS		1	0	3
EIALPVTIPDTITEWK	RDVSEEPKEIALPVTI	PDTITEWKAGAFCLSP	K	E	I	W	K	A	1	0	0	1	0	0	2	0	0	3	1	1	0	0	2	0	3	1	0	1	0	0	16	0	1824.99	gi|565307917	gi|565307917	613	628	yes	yes	2	0.030015	39.338		By matching	By MS/MS		1	0	2
EIETYHNLLEGGQEDFESSGAGK	SIKMRLEKEIETYHNL	FESSGAGKIGLGGRGG	K	E	I	G	K	I	1	0	1	1	0	1	5	4	1	1	2	1	0	1	0	2	1	0	1	0	0	0	23	0	2509.12	CON__P35527	CON__P35527	450	472	yes	yes	3	1.2948e-15	95.996			By MS/MS		1	0	1
EILDKHNALR	ANERETQKEILDKHNA	LDKHNALRRSVRPTAR	K	E	I	L	R	R	1	1	1	1	0	0	1	0	1	1	2	1	0	0	0	0	0	0	0	0	0	0	10	1	1207.67	gi|254765970;gi|190195327;gi|727360795	gi|254765970	17	26	yes	no	2	0.0086328	71.451			By MS/MS		1	0	1
EIPQENLLEDDFSPVMLSK	YTTLGLYKEIPQENLL	FSPVMLSKAVKNSKEQ	K	E	I	S	K	A	0	0	1	2	0	1	3	0	0	1	3	1	1	1	2	2	0	0	0	1	0	0	19	0	2203.07	gi|752776406	gi|752776406	338	356	yes	yes	2;3	4.0478e-13	110.61	By MS/MS	By MS/MS	By MS/MS	By MS/MS	1	0	6
EITTNPPVEDHCYYHGR	THYSPDGREITTNPPV	DHCYYHGRIQNDADST	R	E	I	G	R	I	0	1	1	1	1	0	2	1	2	1	0	0	0	0	2	0	2	0	2	1	0	0	17	0	2086.92	gi|496537199;gi|320579395;gi|297594132;gi|297594082;gi|297594080;gi|763095;gi|297593882;gi|82228619;gi|61104775;gi|71727519;gi|215273878;gi|297593804;gi|83523644;gi|320579393;gi|83523632;gi|320579391;gi|320579387;gi|83523642;gi|320579385;gi|297593900;gi|297593880;gi|297593866;gi|297593856;gi|297593848;gi|297593898;gi|297593944;gi|297593912;gi|297593886;gi|297593860;gi|297593934	gi|496537199	95	111	no	no	4	0.00035356	71.98		By MS/MS	By MS/MS		1	0	2
EKFFCLSSK	DQQIRVPKEKFFCLSS	KFFCLSSKTYTRWDKD	K	E	K	S	K	T	0	0	0	0	1	0	1	0	0	0	1	2	0	2	0	2	0	0	0	0	0	0	9	1	1144.56	gi|158514815;gi|3552036;gi|158563968;gi|38146946;gi|538260089;gi|30144700;gi|484358552;gi|484358550;gi|383280398;gi|3122187;gi|390629119;gi|82239740;gi|82239737;gi|82239735;gi|33307074;gi|33307068;gi|33307059;gi|2114126;gi|13959620;gi|82239744;gi|743540664;gi|743535740;gi|597502339;gi|522802521;gi|522802466;gi|522801321;gi|521752309;gi|4006842;gi|387014260;gi|33307047;gi|13959659;gi|13959630;gi|1…	gi|6562944	96	104	no	no	2;3	5.851e-06	140.49	By MS/MS	By MS/MS	By MS/MS	By MS/MS	1	0	12
ELEEVVQPIVGK	EEFKAQKKELEEVVQP	VVQPIVGKLYGGAGPP	K	E	L	G	K	L	0	0	0	0	0	1	3	1	0	1	1	1	0	0	1	0	0	0	0	3	0	0	12	0	1338.74	gi|565304222;gi|602627445;gi|602627443;gi|927133026;gi|752780500;gi|818940627;gi|743541860;gi|743537554;gi|521758152;gi|387016416;gi|537464755;gi|699234827;gi|387016240	gi|565304222	577	588	yes	no	2	0.03136	47.815			By MS/MS		1	0	1
ELLQNSGNPCCDPVTCKPR	________________	DPVTCKPREGEHCISG	-	E	L	P	R	E	0	1	2	1	3	1	1	1	0	0	2	1	0	0	3	1	1	0	0	1	0	0	19	1	2244.01	gi|172044509;gi|6225273	gi|172044509	1	19	yes	no	2;3;4	2.2772e-135	224.86	By MS/MS	By MS/MS			1	0	20
EMLVSLLEEYPDEISDIFRPSCVAVLR	QRSTCQAREMLVSLLE	PSCVAVLRCGGCCSDE	R	E	M	L	R	C	1	2	0	2	1	0	4	0	0	2	4	0	1	1	2	3	0	0	1	3	0	0	27	1	3179.59	gi|727360659	gi|727360659	42	68	yes	yes	4;5	0.00013213	51.966	By MS/MS	By MS/MS	By MS/MS		1	0	3
EMPCIMSPEAGSK	DDGNCICREMPCIMSP	MSPEAGSKPAFYFSDC	R	E	M	S	K	P	1	0	0	0	1	0	2	1	0	1	0	1	2	0	2	2	0	0	0	0	0	0	13	0	1435.61	gi|563582063	gi|563582063	356	368	yes	yes	2	0.0080944	62.162				By MS/MS	1	0	1
ENGTIVCGSSTFCK	TNRYEYHRENGTIVCG	CGSSTFCKKQICECDR	R	E	N	C	K	K	0	0	1	0	2	0	1	2	0	1	0	1	0	1	0	2	2	0	0	1	0	0	14	0	1558.68	gi|408407676;gi|296045671	gi|408407676	85	98	yes	no	2	1.0167e-08	132.08		By MS/MS			1	0	16
ENGTIVCGSSTFCKK	TNRYEYHRENGTIVCG	GSSTFCKKQICECDRA	R	E	N	K	K	Q	0	0	1	0	2	0	1	2	0	1	0	2	0	1	0	2	2	0	0	1	0	0	15	1	1686.77	gi|408407676;gi|296045671	gi|408407676	85	99	yes	no	2;3	7.9767e-20	147.1		By MS/MS			1	0	22
ENSGTYNNQYMILDTK	TWAETFEKENSGTYNN	QYMILDTKKIKLQRSL	K	E	N	T	K	K	0	0	3	1	0	1	1	1	0	1	1	1	1	0	0	1	2	0	2	0	0	0	16	0	1889.85	gi|538260121	gi|538260121	351	366	no	no	2	2.4788e-08	101.05		By MS/MS	By matching		1	0	2
ENSGTYNNQYMILDTKK	TWAETFEKENSGTYNN	YMILDTKKIKLQRSLE	K	E	N	K	K	I	0	0	3	1	0	1	1	1	0	1	1	2	1	0	0	1	2	0	2	0	0	0	17	1	2017.94	gi|538260121	gi|538260121	351	367	no	no	3	5.0235e-05	71.601		By MS/MS			1	0	1
EPDQTFLLK				E	P	L	K		0	0	0	1	0	1	1	0	0	0	2	1	0	1	1	0	1	0	0	0	0	0	9	0	1089.57		REV__gi|927173907			yes	yes	2	0.0071117	78.149				By MS/MS	1	0	1
EQSSPLSCPFGPVPSPDVSGCK	FYTPSPAKEQSSPLSC	SPDVSGCKCSSITELE	K	E	Q	C	K	C	0	0	0	1	2	1	1	2	0	0	1	1	0	1	5	5	0	0	0	2	0	0	22	0	2331.05	gi|597501012;gi|387014162;gi|521756208;gi|818935219;gi|743540730;gi|743535772;gi|597501028;gi|521752392;gi|338855302;gi|387017516	gi|597501012	493	514	yes	no	2;3	6.239e-12	70.345				By MS/MS	1	0	3
ERTITSGTTQSMAVR	GEDIWQEKERTITSGT	TTQSMAVRRLGSTDSE	K	E	R	V	R	R	1	2	0	0	0	1	1	1	0	1	0	0	1	0	0	2	4	0	0	1	0	0	15	1	1636.82	gi|602646824;gi|602646822;gi|602646820	gi|602646824	642	656	yes	no	3	0.025827	33.823	By MS/MS	By matching	By MS/MS		1	0	3
ERTITSGTTQSMAVRR	GEDIWQEKERTITSGT	TQSMAVRRLGSTDSED	K	E	R	R	R	L	1	3	0	0	0	1	1	1	0	1	0	0	1	0	0	2	4	0	0	1	0	0	16	2	1792.92	gi|602646824;gi|602646822;gi|602646820	gi|602646824	642	657	yes	no	4	0.020293	30.575	By MS/MS				1	0	1
ETDYEEFLEIAK	NPLEECFRETDYEEFL	EEFLEIAKNGLTATSN	R	E	T	A	K	N	1	0	0	1	0	0	4	0	0	1	1	1	0	1	0	0	1	0	1	0	0	0	12	0	1485.69	gi|743540750;gi|743540746;gi|743540752;gi|743540748;gi|743540744;gi|743535782;gi|743535780;gi|521752413;gi|347602329;gi|109254996;gi|818935233;gi|5565692;gi|395406795;gi|387014148;gi|338855296;gi|124106294;gi|704043548;gi|401021343;gi|347602322;gi|82127389;gi|39841346;gi|82127391;gi|39841344;gi|385252075;gi|385252074;gi|942541685;gi|347602324;gi|195927838;gi|522802456;gi|6093636;gi|522802511;gi|5…	gi|82127389	31	42	no	no	2	0.036549	48.044			By MS/MS		1	0	1
ETLVPILQEYPDEISDIFR	ERSACQARETLVPILQ	DEISDIFRPSCVAVLR	R	E	T	F	R	P	0	1	0	2	0	1	3	0	0	3	2	0	0	1	2	1	1	0	1	1	0	0	19	0	2276.16	gi|327478538;gi|223711927;gi|58177209	gi|327478538	42	60	yes	no	2;3	4.776e-73	187.75	By MS/MS		By MS/MS		1	0	6
ETLVPILQEYPDEISDIFRPSCVAVLR	ERSACQARETLVPILQ	PSCVAVLRCSGCCTDE	R	E	T	L	R	C	1	2	0	2	1	1	3	0	0	3	3	0	0	1	3	2	1	0	1	3	0	0	27	1	3158.63	gi|327478538;gi|223711927;gi|58177209	gi|327478538	42	68	yes	no	3;4	4.9766e-77	170.65	By MS/MS	By matching	By MS/MS		1	0	36
ETLVSILQEYPDEISDIFR	ERSACQARETLVSILQ	DEISDIFRPSCVAVLR	R	E	T	F	R	P	0	1	0	2	0	1	3	0	0	3	2	0	0	1	1	2	1	0	1	1	0	0	19	0	2266.14	gi|48428607;gi|48429241	gi|48428607	18	36	yes	no	2	9.5365e-07	64.705				By MS/MS	1	0	1
ETLVSILQEYPDEISDIFRPSCVAVLR	ERSACQARETLVSILQ	PSCVAVLRCSGCCTDE	R	E	T	L	R	C	1	2	0	2	1	1	3	0	0	3	3	0	0	1	2	3	1	0	1	3	0	0	27	1	3148.61	gi|48428607;gi|48429241	gi|48428607	18	44	yes	no	3;4	1.3944e-173	230.54	By matching		By MS/MS	By MS/MS	1	0	4
ETNLLYDSQESAASNKQR	NWGLITYRETNLLYDS	SAASNKQRVAAVVAHE	R	E	T	Q	R	V	2	1	2	1	0	2	2	0	0	0	2	1	0	0	0	3	1	0	1	0	0	0	18	1	2052.97	gi|148367284;gi|602638100;gi|290454890;gi|927123465;gi|699236322;gi|752782502	gi|148367284	367	384	no	no	3	5.2611e-07	83.404		By MS/MS			1	0	1
ETPVLSNPGPYLEFR	GIIGYTTKETPVLSNP	PGPYLEFRDEVEELQI	K	E	T	F	R	D	0	1	1	0	0	0	2	1	0	0	2	0	0	1	3	1	1	0	1	1	0	0	15	0	1717.87	gi|586829529;gi|752779244;gi|818932510;gi|818932508;gi|818932506;gi|537444870	gi|586829529	14	28	no	no	2	0.00024146	71.316				By MS/MS	1	0	1
EYTMWDKDIMLIR	KFFCLSSKEYTMWDKD	DKDIMLIRLNTPVNNS	K	E	Y	I	R	L	0	1	0	2	0	0	1	0	0	2	1	1	2	0	0	0	1	1	1	0	0	0	13	1	1712.83	gi|387935408;gi|313191710	gi|387935408	102	114	yes	no	2;3	7.4441e-152	249.69	By MS/MS		By MS/MS	By MS/MS	1	0	63
FCTEQHKGSHLVSLHNIAEADFVVK	MNWADAEKFCTEQHKG	AEADFVVKKTLAMLKD	K	F	C	V	K	K	2	0	1	1	1	1	2	1	3	1	2	2	0	2	0	2	1	0	0	3	0	0	25	1	2865.42	gi|758377450	gi|758377450	54	78	yes	yes	4;5	0.0023722	34.218	By MS/MS				1	0	2
FCTEQHKGSHLVSLHNIAEADFVVKK	MNWADAEKFCTEQHKG	EADFVVKKTLAMLKDG	K	F	C	K	K	T	2	0	1	1	1	1	2	1	3	1	2	3	0	2	0	2	1	0	0	3	0	0	26	2	2993.52	gi|758377450	gi|758377450	54	79	yes	yes	6	0.028606	15.987				By MS/MS	1	0	1
FCTQQANGGHLVSIESVEEAEFVAQLISENIK	KRSGDAEKFCTQQANG	QLISENIKTSADYVWI	K	F	C	I	K	T	3	0	2	0	1	3	5	2	1	3	2	1	0	2	0	3	1	0	0	3	0	0	32	0	3546.73	gi|218526486;gi|218526485;gi|158906219;gi|158906217;gi|677992932;gi|578004418	gi|218526486	54	85	yes	no	3;4	3.5321e-166	212.78	By MS/MS	By MS/MS	By MS/MS	By MS/MS	1	0	30
FCYLPADPGR	________________	YLPADPGRCLAYMPRF	K	F	C	G	R	C	1	1	0	1	1	0	0	1	0	0	1	0	0	1	2	0	0	0	1	0	0	0	10	0	1194.55	gi|223743;gi|37788275;gi|239938647;gi|37788271;gi|239938648	gi|223743	6	15	yes	no	1;2	0.0049505	105.14		By MS/MS	By MS/MS		1	0	14
FCYLPAEPGECNAYMPSFYYDSASNK	VSSRDRPKFCYLPAEP	YYDSASNKCKKFIYGG	K	F	C	N	K	C	3	0	2	1	2	0	2	1	0	0	1	1	1	2	3	3	0	0	4	0	0	0	26	0	3080.27	gi|657341405;gi|313191714	gi|657341405	30	55	yes	no	3	2.7654e-28	111.65				By MS/MS	1	0	25
FDGILGMAYPK	GITFIAAKFDGILGMA	ILGMAYPKISVDKVAP	K	F	D	P	K	I	1	0	0	1	0	0	0	2	0	1	1	1	1	1	1	0	0	0	1	0	0	0	11	0	1210.61	gi|565314897;gi|698375417;gi|537466941;gi|818934748;gi|727360765	gi|565314897	66	76	yes	no	2	0.011099	68.536				By MS/MS	1	0	1
FEPPLPPK	SRATRRIKFEPPLPPK	FEPPLPPKKAHALRSV	K	F	E	P	K	K	0	0	0	0	0	0	1	0	0	0	1	1	0	1	4	0	0	0	0	0	0	0	8	0	923.512	gi|538260091;gi|391359323;gi|743540750;gi|743540746;gi|743540752;gi|743540748;gi|743540744;gi|743535782;gi|743535780;gi|521752413;gi|347602329;gi|109254996;gi|818935233;gi|5565692;gi|395406795;gi|387014148;gi|338855296;gi|124106294;gi|704043542;gi|426205815;gi|82127389;gi|39841346;gi|82127391;gi|39841344;gi|385252075;gi|385252074;gi|942541685;gi|347602324;gi|195927838;gi|522802456;gi|6093636;gi|5…	gi|538260091	322	329	no	no	2	0.0072014	83.206	By MS/MS	By MS/MS	By MS/MS		1	0	3
FEPPLPPKK	SRATRRIKFEPPLPPK	EPPLPPKKAHALRSVH	K	F	E	K	K	A	0	0	0	0	0	0	1	0	0	0	1	2	0	1	4	0	0	0	0	0	0	0	9	1	1051.61	gi|538260091;gi|391359323;gi|743540750;gi|743540746;gi|743540752;gi|743540748;gi|743540744;gi|743535782;gi|743535780;gi|521752413;gi|347602329;gi|109254996;gi|818935233;gi|5565692;gi|395406795;gi|387014148;gi|338855296;gi|124106294;gi|704043542;gi|426205815;gi|82127389;gi|39841346;gi|82127391;gi|39841344;gi|385252075;gi|385252074;gi|942541685;gi|347602324;gi|195927838;gi|522802456;gi|6093636;gi|5…	gi|538260091	322	330	no	no	3	0.0020209	88.37	By MS/MS	By MS/MS	By MS/MS		1	0	7
FFCLNTK	QIRVPRRKFFCLNTKF	KFFCLNTKFPNGKDKD	K	F	F	T	K	F	0	0	1	0	1	0	0	0	0	0	1	1	0	2	0	0	1	0	0	0	0	0	7	0	928.448	gi|6066249;gi|13959656	gi|6066249	98	104	yes	no	1;2	1.1086e-17	179.23	By MS/MS		By MS/MS	By matching	1	0	15
FFCLSSK	QTRVPKQKFFCLSSKE	KFFCLSSKEYTMWDKD	K	F	F	S	K	E	0	0	0	0	1	0	0	0	0	0	1	1	0	2	0	2	0	0	0	0	0	0	7	0	887.421	gi|158514815;gi|3552036;gi|158563968;gi|38146946;gi|538260089;gi|30144700;gi|484358552;gi|484358550;gi|383280398;gi|3122187;gi|390629119;gi|82239740;gi|82239737;gi|82239735;gi|33307074;gi|33307068;gi|33307059;gi|2114126;gi|13959620;gi|82239744;gi|743540664;gi|743535740;gi|597502339;gi|522802521;gi|522802466;gi|522801321;gi|521752309;gi|4006842;gi|387014260;gi|33307047;gi|13959659;gi|13959630;gi|1…	gi|387935408	95	101	no	no	1;2	7.4788e-11	162.21	By MS/MS	By MS/MS	By MS/MS	By MS/MS	1	0	68
FFCLSSKEYTMWDKDIMLIR	QTRVPKQKFFCLSSKE	DKDIMLIRLNTPVNNS	K	F	F	I	R	L	0	1	0	2	1	0	1	0	0	2	2	2	2	2	0	2	1	1	1	0	0	0	20	2	2582.24	gi|387935408;gi|313191710	gi|387935408	95	114	yes	no	3;4	8.6304e-24	136.49				By MS/MS	1	0	2
FFTNFGNLSNAAAIQSNAQVK	IVYPWTQRFFTNFGNL	IQSNAQVKAHGKKVFT	R	F	F	V	K	A	4	0	4	0	0	2	0	1	0	1	1	1	0	3	0	2	1	0	0	1	0	0	21	0	2241.12	gi|752780414	gi|752780414	42	62	yes	yes	2	3.7766e-27	113.51		By MS/MS		By MS/MS	1	0	3
FGLELNEFVQETDNGWYFIK	IIREYIRKFGLELNEF	DNGWYFIKNIRKRVGE	K	F	G	I	K	N	0	0	2	1	0	1	3	2	0	1	2	1	0	3	0	0	1	1	1	1	0	0	20	0	2448.16	gi|727360695;gi|727360693	gi|727360695	123	142	yes	no	2;3	5.2597e-13	98.175	By MS/MS	By MS/MS	By MS/MS		1	0	11
FGPVSGEIIMALQMADR	EPDTTGHKFGPVSGEI	MALQMADRTLGMLMEG	K	F	G	D	R	T	2	1	0	1	0	1	1	2	0	2	1	0	2	1	1	1	0	0	0	1	0	0	17	0	1833.91	gi|586829527	gi|586829527	311	327	yes	yes	2;3	1.0239e-17	142.39		By MS/MS	By MS/MS	By MS/MS	1	0	4
FHECNLGNLICDAVIYNNLR	NGTTQACRFHECNLGN	AVIYNNLRHPDDNEWN	R	F	H	L	R	H	1	1	4	1	2	0	1	1	1	2	3	0	0	1	0	0	0	0	1	1	0	0	20	0	2434.15	gi|586829529	gi|586829529	189	208	yes	yes	2;3	1.3859e-30	149.47		By MS/MS	By MS/MS	By MS/MS	1	0	6
FHTKYMMWFQRHEEPK	ALKKQSWRFHTKYMMW	FQRHEEPKTITDEFEQ	R	F	H	P	K	T	0	1	0	0	0	1	2	0	2	0	0	2	2	2	1	0	1	1	1	0	0	0	16	2	2194.02	gi|927128051;gi|565319587;gi|752781775;gi|602666593;gi|818942271;gi|818934732;gi|743539304;gi|699235777;gi|537466853;gi|521759558	gi|927128051	47	62	yes	no	2	0.0055295	42.52	By matching		By MS/MS		1	0	2
FIKNCFGLEK	IYKNVIERFIKNCFGL	KNCFGLEKETNYRTWF	R	F	I	E	K	E	0	0	1	0	1	0	1	1	0	1	1	2	0	2	0	0	0	0	0	0	0	0	10	1	1254.64	gi|218526486;gi|218526485;gi|158906219;gi|158906217;gi|677992932;gi|578004418;gi|758377456;gi|300490474;gi|300490470	gi|218526486	123	132	no	no	3	9.1752e-05	102.53	By MS/MS	By MS/MS	By MS/MS	By MS/MS	1	0	8
FININTCK	LSQDNIMRFININTCK	FININTCKLLFDLGSH	R	F	I	C	K	L	0	0	2	0	1	0	0	0	0	2	0	1	0	1	0	0	1	0	0	0	0	0	8	0	1008.51	gi|565312243	gi|565312243	274	281	yes	yes	1;2	0.0012365	101.6		By MS/MS			1	0	26
FITHFWIGLR	LLSKITGKFITHFWIG	THFWIGLRIEDKKQQC	K	F	I	L	R	I	0	1	0	0	0	0	0	1	1	2	1	0	0	2	0	0	1	1	0	0	0	0	10	0	1288.71	gi|73621141;gi|50980285;gi|300079896	gi|73621141	87	96	yes	no	2;3	1.0993e-25	165.98	By MS/MS	By MS/MS	By MS/MS	By MS/MS	1	0	72
FITIHPADKNISSMTTR	TPLPKDNRFITIHPAD	NISSMTTRPTRGKMEW	R	F	I	T	R	P	1	1	1	1	0	0	0	0	1	3	0	1	1	1	1	2	3	0	0	0	0	0	17	1	1930.99	gi|602665312	gi|602665312	403	419	yes	yes	4	0.0037297	45.614	By MS/MS	By matching	By MS/MS		1	0	3
FIYGGCR	PASNKCEKFIYGGCRG	KFIYGGCRGNANNFKT	K	F	I	C	R	G	0	1	0	0	1	0	0	2	0	1	0	0	0	1	0	0	0	0	1	0	0	0	7	0	871.401	gi|223743;gi|37788275;gi|239938647;gi|657341405;gi|313191714	gi|223743	35	41	no	no	2	0.010177	82.263				By MS/MS	1	0	1
FLEQQNQVLQTK	ASFIDKVRFLEQQNQV	QNQVLQTKWELLQQVD	R	F	L	T	K	W	0	0	1	0	0	4	1	0	0	0	2	1	0	1	0	0	1	0	0	1	0	0	12	0	1474.78	CON__P04264;CON__ENSEMBL:ENSBTAP00000038253;CON__Q9R0H5;CON__Q6NXH9;CON__Q6IFZ6;CON__Q7Z794;CON__P35908	CON__P04264	200	211	no	no	2	0.0004277	110.8		By matching	By MS/MS	By MS/MS	1	0	3
FLEQQTLQR	ARAAKQRKFLEQQTLQ	LEQQTLQRITQRANPG	K	F	L	Q	R	I	0	1	0	0	0	3	1	0	0	0	2	0	0	1	0	0	1	0	0	0	0	0	9	0	1161.61	gi|602664386	gi|602664386	124	132	yes	yes	2	0.01177	51.059			By MS/MS		1	0	1
FLLDPK	NSTVTQQRFLLDPKAD	QRFLLDPKADPSKPSS	R	F	L	P	K	A	0	0	0	1	0	0	0	0	0	0	2	1	0	1	1	0	0	0	0	0	0	0	6	0	731.422	gi|148367284;gi|538260129;gi|818943169;gi|743543480;gi|743540221;gi|675402469;gi|547223039;gi|538259849;gi|521760553;gi|675402352;gi|547223041;gi|538259851;gi|602638100;gi|290454890;gi|927123465;gi|565312529;gi|699236322;gi|752782502	gi|148367284	558	563	no	no	2	0.02483	77.748		By MS/MS			1	0	1
FLNAGTICK	GPCCRNCKFLNAGTIC	LNAGTICKYARGDDMN	K	F	L	C	K	Y	1	0	1	0	1	0	0	1	0	1	1	1	0	1	0	0	1	0	0	0	0	0	9	0	1022.52	gi|182705262;gi|82194569;gi|66361294;gi|58802755;gi|6014971;gi|182705261;gi|544584743;gi|297594086;gi|82203514;gi|82203513;gi|727360723;gi|38570043;gi|38570040;gi|297594088;gi|297594068;gi|172044508	gi|172044508	31	39	no	no	1;2	3.0738e-39	182.98		By MS/MS			1	0	95
FLNAGTICKYAR	GPCCRNCKFLNAGTIC	GTICKYARGDDMNDYC	K	F	L	A	R	G	2	1	1	0	1	0	0	1	0	1	1	1	0	1	0	0	1	0	1	0	0	0	12	1	1412.72	gi|172044508	gi|172044508	31	42	yes	yes	3	0.025845	42.426		By MS/MS			1	0	1
FLNAGTICNR	GPCCRNCKFLNAGTIC	NAGTICNRARGDDMND	K	F	L	N	R	A	1	1	2	0	1	0	0	1	0	1	1	0	0	1	0	0	1	0	0	0	0	0	10	0	1164.57	gi|83272536;gi|77917370;gi|166897960	gi|83272536	78	87	yes	no	1;2	7.3133e-49	192.91	By MS/MS		By MS/MS		1	0	34
FLTNAYSPVQQGVIIKR	WYNKGYFRFLTNAYSP	QQGVIIKRKSGEIPCP	R	F	L	K	R	K	1	1	1	0	0	2	0	1	0	2	1	1	0	1	1	1	1	0	1	2	0	0	17	1	1933.08	gi|602633704	gi|602633704	518	534	yes	yes	3	0.0040836	44.252		By MS/MS			1	0	1
FLTNFKPDCTLIR	CSWDQYQKFLTNFKPD	KPDCTLIRPTKTDIVS	K	F	L	I	R	P	0	1	1	1	1	0	0	0	0	1	2	1	0	2	1	0	2	0	0	0	0	0	13	1	1623.84	gi|297593804;gi|297593842;gi|297593824	gi|297593804	386	398	no	no	2;3	1.154e-64	194.12	By MS/MS	By MS/MS	By MS/MS		1	0	18
FLTNFKPDCTLIRPSR	CSKDQYQKFLTNFKPD	CTLIRPSRTDIVSPPV	K	F	L	S	R	T	0	2	1	1	1	0	0	0	0	1	2	1	0	2	2	1	2	0	0	0	0	0	16	2	1964.03	gi|297593842;gi|297593824	gi|297593842	26	41	yes	no	2;3;4	9.4641e-108	216.71	By MS/MS	By MS/MS	By MS/MS		1	0	140
FPAQKHRDGQLK	YISDAPGRFPAQKHRD	KHRDGQLKEYYLLNAA	R	F	P	L	K	E	1	1	0	1	0	2	0	1	1	0	1	2	0	1	1	0	0	0	0	0	0	0	12	2	1423.77	gi|602634226	gi|602634226	124	135	yes	yes	2	0.0092315	43.68		By MS/MS			1	0	1
FPNGLDKDIMLIR	KYFCLNTKFPNGLDKD	DKDIMLIRLRRPVTYS	K	F	P	I	R	L	0	1	1	2	0	0	0	1	0	2	2	1	1	1	1	0	0	0	0	0	0	0	13	1	1530.82	gi|345531791;gi|345531789;gi|345531788;gi|345531787;gi|134129;gi|765684942;gi|311223820	gi|345531791	81	93	yes	no	2;3	1.0056e-15	146.79	By MS/MS		By MS/MS	By MS/MS	1	0	57
FPNGMDKDIMLIR	KVFCHNSKFPNGMDKD	DKDIMLIRLRRPVNNS	K	F	P	I	R	L	0	1	1	2	0	0	0	1	0	2	1	1	2	1	1	0	0	0	0	0	0	0	13	1	1548.78	gi|297593784	gi|297593784	105	117	yes	yes	2;3	2.1426e-06	126.1		By MS/MS		By MS/MS	1	0	8
FSEALTAPQGR	FTPYQFQRFSEALTAP	ALTAPQGRIFFAGEYT	R	F	S	G	R	I	2	1	0	0	0	1	1	1	0	0	1	0	0	1	1	1	1	0	0	0	0	0	11	0	1175.59	gi|347602330;gi|308387835;gi|308387834;gi|308387833;gi|308387832	gi|347602330	439	449	yes	no	2	6.3845e-05	128.51	By MS/MS	By MS/MS	By MS/MS		1	0	3
FTAYAINGPPVEK	ADISMAAKFTAYAING	INGPPVEKGLPVFSWV	K	F	T	E	K	G	2	0	1	0	0	0	1	1	0	1	0	1	0	1	2	0	1	0	1	1	0	0	13	0	1405.72	gi|818938475;gi|521755938;gi|449061870;gi|387017678;gi|338855308;gi|675402306;gi|675402437;gi|538259863;gi|698375473;gi|449061871;gi|238928308;gi|538260121;gi|565303552;gi|818933728;gi|537444729	gi|818938475	508	520	no	no	2	1.0374e-22	162.48	By MS/MS	By MS/MS	By MS/MS	By MS/MS	1	0	13
FTNCKDLVK	NPCTHEDKFTNCKDLV	TNCKDLVKQGCNNNYL	K	F	T	V	K	Q	0	0	1	1	1	0	0	0	0	0	1	2	0	1	0	0	1	0	0	1	0	0	9	1	1123.57	gi|487522826;gi|215262114;gi|487523159;gi|215262116	gi|487523159	208	216	no	no	3	0.023604	67.897	By MS/MS				1	0	1
FVTAGTVCRPAR	GVCCYQCRFVTAGTVC	GTVCRPARSECDIPEY	R	F	V	A	R	S	2	2	0	0	1	0	0	1	0	0	0	0	0	1	1	0	2	0	0	2	0	0	12	1	1333.69	gi|744392017	gi|744392017	457	468	yes	yes	3	0.00318	67.08		By MS/MS			1	0	1
FWEDDGIHGGK	IFLTCTKKFWEDDGIH	DDGIHGGKSTTDLPSR	K	F	W	G	K	S	0	0	0	2	0	0	1	3	1	1	0	1	0	1	0	0	0	1	0	0	0	0	11	0	1259.56	gi|347602330;gi|308387835;gi|308387834;gi|308387833;gi|308387832;gi|350297747;gi|350297746;gi|350297745;gi|350297744;gi|10120762;gi|10120761;gi|10120760;gi|10120759;gi|10120758;gi|10120757;gi|10120756;gi|10120755;gi|10120754;gi|10120753;gi|10120752;gi|10120751;gi|6850960;gi|20141785;gi|82127389;gi|39841346;gi|82127391;gi|39841344;gi|385252075;gi|385252074;gi|942541685;gi|347602324;gi|195927838;gi…	gi|82127389	341	351	no	no	2;3	0.0015742	100.69	By MS/MS	By MS/MS	By MS/MS	By MS/MS	1	0	19
FYCAGTLINQEWVLTAAR	LHTARSKRFYCAGTLI	EWVLTAARCDRKNIRI	R	F	Y	A	R	C	3	1	1	0	1	1	1	1	0	1	2	0	0	1	0	0	2	1	1	1	0	0	18	0	2112.05	gi|6562944;gi|13959655	gi|6562944	50	67	yes	no	2;3	8.0595e-156	236.43	By MS/MS	By MS/MS	By MS/MS	By MS/MS	1	0	13
FYYNPASNK	ICKAHKPRFYYNPASN	YYNPASNKCKEFFYGG	R	F	Y	N	K	C	1	0	2	0	0	0	0	0	0	0	0	1	0	1	1	1	0	0	2	0	0	0	9	0	1102.51	gi|408407638;gi|336318015;gi|336318017;gi|240227;gi|228280;gi|125049;gi|223743	gi|408407638	23	31	no	no	1;2	5.1174e-16	183.47		By MS/MS	By MS/MS	By MS/MS	1	0	13
GCNPKLAIYAYSFK	DCCYGRVRGCNPKLAI	AIYAYSFKKGNIVCGK	R	G	C	F	K	K	2	0	1	0	1	0	0	1	0	1	1	2	0	1	1	1	0	0	2	0	0	0	14	1	1630.82	gi|91199942;gi|123910017;gi|158428674;gi|158428673;gi|91199940;gi|123915726	gi|158428674	56	69	no	no	3	0.0064523	53.946				By MS/MS	1	0	1
GCNPKLAIYAYSFKK	DCCYGRVRGCNPKLAI	IYAYSFKKGNIVCGKN	R	G	C	K	K	G	2	0	1	0	1	0	0	1	0	1	1	3	0	1	1	1	0	0	2	0	0	0	15	2	1758.91	gi|91199942;gi|123910017;gi|158428674;gi|158428673;gi|91199940;gi|123915726	gi|158428674	56	70	no	no	3;4	1.0382e-05	87.914				By MS/MS	1	0	2
GDDIPYTPVFYAYTLLTK	TAWLFNLRGDDIPYTP	YAYTLLTKTDISLFVN	R	G	D	T	K	T	1	0	0	2	0	0	0	1	0	1	2	1	0	1	2	0	3	0	3	1	0	0	18	0	2076.05	gi|752776406;gi|602631612;gi|927155811	gi|752776406	254	271	no	no	2;3	1.1074e-07	87.668	By matching	By matching	By MS/MS	By MS/MS	1	0	6
GDDMNDYCTGISSDCPR	GTICKYARGDDMNDYC	GISSDCPRNPYKD___	R	G	D	P	R	N	0	1	1	4	2	0	0	2	0	1	0	0	1	0	1	2	1	0	1	0	0	0	17	0	1961.72	gi|172044508;gi|83272536;gi|77917370;gi|166897960;gi|77917362;gi|123907853	gi|172044508	43	59	no	no	2;3	7.7578e-167	244.18		By MS/MS			1	0	52
GDDMNDYCTGISSDCPRNPYK	GTICKYARGDDMNDYC	DCPRNPYKD_______	R	G	D	Y	K	D	0	1	2	4	2	0	0	2	0	1	0	1	1	0	2	2	1	0	2	0	0	0	21	1	2463.97	gi|172044508;gi|83272536;gi|77917370;gi|166897960	gi|172044508	43	63	no	no	3	1.7324e-15	83.395		By MS/MS			1	0	2
GDDMNDYCTGISSDCPRNPYKD	GTICKYARGDDMNDYC	CPRNPYKD________	R	G	D	K	D	-	0	1	2	5	2	0	0	2	0	1	0	1	1	0	2	2	1	0	2	0	0	0	22	2	2579	gi|172044508;gi|83272536;gi|77917370;gi|166897960	gi|172044508	43	64	no	no	2;3	8.4309e-190	246.95		By MS/MS			1	0	24
GDIVCGGDDPCLR	TYSYSFEKGDIVCGGD	GGDDPCLRAVCECDRV	K	G	D	L	R	A	0	1	0	3	2	0	0	3	0	1	1	0	0	0	1	0	0	0	0	1	0	0	13	0	1432.61	gi|50874288	gi|50874288	87	99	yes	yes	2	9.1502e-05	109.15	By MS/MS	By MS/MS	By MS/MS	By MS/MS	1	0	4
GDSSNHSSGNLDISIVGDYIK	GDGYYMLKGDSSNHSS	SIVGDYIKRMGKVFPA	K	G	D	I	K	R	0	0	2	3	0	0	0	3	1	3	1	1	0	0	0	5	0	0	1	1	0	0	21	0	2177.02	gi|547223115	gi|547223115	444	464	no	no	3	3.3548e-10	80.412		By MS/MS		By MS/MS	1	0	2
GDSSNHSSGNLDISIVGDYIKR	GDGYYMLKGDSSNHSS	IVGDYIKRMGKVFPAV	K	G	D	K	R	M	0	1	2	3	0	0	0	3	1	3	1	1	0	0	0	5	0	0	1	1	0	0	22	1	2333.12	gi|547223115	gi|547223115	444	465	no	no	4	0.00029487	54.828		By MS/MS		By MS/MS	1	0	2
GEHLNRKNSGSGYSIHQHQGNK	GILQLENKGEHLNRKN	IHQHQGNKQYGTEKSG	K	G	E	N	K	Q	0	1	3	0	0	2	1	4	3	1	1	2	0	0	0	3	0	0	1	0	0	0	22	2	2447.18	gi|537467541	gi|537467541	253	274	yes	yes	2;3	0.0049263	39.387	By MS/MS		By MS/MS		1	0	4
GKLELENLIYLR	TEKKVIVKGKLELENL	LENLIYLRENFMCQCY	K	G	K	L	R	E	0	1	1	0	0	0	2	1	0	1	4	1	0	0	0	0	0	0	1	0	0	0	12	1	1459.84	gi|425936136;gi|113203667;gi|113203693;gi|586829531;gi|426020953;gi|426020946;gi|425936140;gi|425936093;gi|113203675;gi|113203673;gi|113203671;gi|113203669	gi|425936136	411	422	yes	no	3	0.0011242	95.094				By MS/MS	1	0	1
GKNEVTSFENIEVYNLMCDLLK	LAHGPGFKGKNEVTSF	NLMCDLLKLKPAPNNG	K	G	K	L	K	L	0	0	3	1	1	0	3	1	0	1	3	2	1	1	0	1	1	0	1	2	0	0	22	1	2615.26	gi|586829527	gi|586829527	484	505	yes	yes	3	0.00022942	58.373	By MS/MS		By MS/MS	By MS/MS	1	0	3
GKPLDATDRCCFVHDCCYGR	CYCGWGGKGKPLDATD	VHDCCYGRVNGCDPKM	K	G	K	G	R	V	1	2	0	3	4	0	0	2	1	0	1	1	0	1	1	0	1	0	1	1	0	0	20	2	2486.03	gi|237893;gi|129402;gi|237894;gi|129426;gi|91199938;gi|50874378;gi|50874376;gi|50874372;gi|50874370;gi|50874334;gi|50874316;gi|50874312;gi|50874308;gi|50874306;gi|50874300;gi|50874298;gi|50874296;gi|50874294;gi|50874286;gi|50874284;gi|50874282;gi|50874280;gi|50874278;gi|50874276;gi|50874256;gi|50874254;gi|50874252;gi|50874250;gi|33187136;gi|33187132;gi|25453141;gi|13936541;gi|50874310;gi|50874374…	gi|408407658	50	69	no	no	4;5	6.0078e-07	76.176	By MS/MS	By MS/MS		By MS/MS	1	0	6
GKPLDATDRCYFVHDCCYGR	CYCGWGGKGKPLDATD	VHDCCYGRVNGCDPKM	K	G	K	G	R	V	1	2	0	3	3	0	0	2	1	0	1	1	0	1	1	0	1	0	2	1	0	0	20	2	2489.07	gi|50874302	gi|50874302	50	69	yes	yes	3	0.037251	24.714				By MS/MS	1	0	1
GLFSEDYSETHYSPDGR	VLHLEKNKGLFSEDYS	THYSPDGREITTNPPV	K	G	L	G	R	E	0	1	0	2	0	0	2	2	1	0	1	0	0	1	1	3	1	0	2	0	0	0	17	0	1958.83	gi|563582063;gi|743540692;gi|743540690;gi|344925813;gi|332321850;gi|258618068;gi|698375595;gi|156485292;gi|82208218;gi|32306929;gi|82466487;gi|187608847;gi|31322307;gi|82217580;gi|603215;gi|521752358;gi|391359377;gi|319759244;gi|258618058;gi|1098019;gi|109254970;gi|297594078;gi|82197476;gi|52426579;gi|82466485;gi|123883732;gi|743535744;gi|50403719;gi|40311128;gi|387014216;gi|14595995;gi|82190116;…	gi|744392017	78	94	no	no	3	2.1394e-05	60.489		By MS/MS			1	0	1
GMFTSIEPGYYHDGEFGIR	SNNVLLDKGMFTSIEP	HDGEFGIRLEDVALVV	K	G	M	I	R	L	0	1	0	1	0	0	2	4	1	2	0	0	1	2	1	1	1	0	2	0	0	0	19	0	2174.97	gi|752776406;gi|602631612	gi|752776406	551	569	yes	no	2;3	2.1004e-13	99.044	By matching	By MS/MS	By MS/MS	By MS/MS	1	0	7
GNDAVMTRGTFANIK	FNSYGARRGNDAVMTR	RGTFANIKLLNKFIGK	R	G	N	I	K	L	2	1	2	1	0	0	0	2	0	1	0	1	1	1	0	0	2	0	0	1	0	0	15	1	1593.79	gi|565314574;gi|602676116	gi|565314574	648	662	yes	no	2	0.0068825	48.527	By matching	By matching	By MS/MS		1	0	3
GNIVCGKNNGCLRDICECDR	IYAYSFKKGNIVCGKN	RDICECDRVAANCFHQ	K	G	N	D	R	V	0	2	3	2	4	0	1	3	0	2	1	1	0	0	0	0	0	0	0	1	0	0	20	2	2409.04	gi|91199942;gi|123910017;gi|425936543;gi|1345181;gi|60593438;gi|60593437;gi|60593436;gi|60593435;gi|16974941;gi|129419;gi|50878199;gi|50878191;gi|50878189;gi|50878183;gi|50878181;gi|50878177;gi|50878175;gi|50878171;gi|50878167;gi|50878165;gi|50878163;gi|50878161;gi|50878157;gi|50878155;gi|33187144;gi|33187142;gi|33187140;gi|33187138;gi|33187118;gi|33187116;gi|26006826;gi|22797867;gi|2914537;gi|50…	gi|158428674	71	90	no	no	3;4	4.0909e-27	124.25				By MS/MS	1	0	8
GNVVTVMVDVNLNNNVYR	KTTATDIRGNVVTVMV	NLNNNVYRQYFFETKC	R	G	N	Y	R	Q	0	1	5	1	0	0	0	1	0	0	1	0	1	0	0	0	1	0	1	6	0	0	18	0	2019.02	gi|335892646	gi|335892646	157	174	yes	yes	2	9.6677e-38	162.81			By MS/MS		1	0	1
GPGANQDVASNLQWTTALRDPK	AGAAPPPRGPGANQDV	TTALRDPKILHPLTVD	R	G	P	P	K	I	3	1	2	2	0	2	0	2	0	0	2	1	0	0	2	1	2	1	0	1	0	0	22	1	2338.17	gi|602674372	gi|602674372	49	70	yes	yes	3	0.0070989	33.248				By MS/MS	1	0	1
GQDHCGIESEIVAGIPR	NGLFRILRGQDHCGIE	EIVAGIPRTSQYWKQL	R	G	Q	P	R	T	1	1	0	1	1	1	2	3	1	3	0	0	0	0	1	1	0	0	0	1	0	0	17	0	1836.88	gi|818942341;gi|743542912;gi|743539370;gi|699235815;gi|521759617	gi|818942341	316	332	yes	no	3	0.00036798	52.424				By MS/MS	1	0	1
GRVVCAGIWQGGK	VHPELPAKGRVVCAGI	AGIWQGGKDSCHGDSG	K	G	R	G	K	D	1	1	0	0	1	1	0	4	0	1	0	1	0	0	0	0	0	1	0	2	0	0	13	1	1386.72	gi|387935408;gi|313191710	gi|387935408	184	196	yes	no	2;3	0.00059325	98.368	By MS/MS	By MS/MS	By MS/MS	By MS/MS	1	0	6
GSGNVCNDCIQLITDVQDAVR	DKPKKETKGSGNVCND	TDVQDAVRNNSTFVSS	K	G	S	V	R	N	1	1	2	3	2	2	0	2	0	2	1	0	0	0	0	1	1	0	0	3	0	0	21	0	2333.07	gi|387017780	gi|387017780	194	214	yes	yes	2;3	0.00011561	46.953				By MS/MS	1	0	2
GSHLASIHSSEEEAFVSK	KFCTEQHKGSHLASIH	EEEAFVSKVASKVLKL	K	G	S	S	K	V	2	0	0	0	0	0	3	1	2	1	1	1	0	1	0	5	0	0	0	1	0	0	18	0	1913.91	gi|758377454;gi|300490488;gi|300490484;gi|300490480	gi|758377454	61	78	yes	no	2;3;4	2.8027e-102	207.53		By MS/MS	By MS/MS	By MS/MS	1	0	9
GSHLASIHSSEEEAFVSKVASK	KFCTEQHKGSHLASIH	FVSKVASKVLKLGSVW	K	G	S	S	K	V	3	0	0	0	0	0	3	1	2	1	1	2	0	1	0	6	0	0	0	2	0	0	22	1	2299.14	gi|758377454;gi|300490488;gi|300490484;gi|300490480	gi|758377454	61	82	yes	no	4	5.2914e-05	62.303		By MS/MS			1	0	1
GSHLVSLHNIAEADFVVK	KFCTEQHKGSHLVSLH	AEADFVVKKTLAMLKD	K	G	S	V	K	K	2	0	1	1	0	0	1	1	2	1	2	1	0	1	0	2	0	0	0	3	0	0	18	0	1935.02	gi|758377450;gi|82090808;gi|82090804;gi|82090802;gi|82090800;gi|82090798;gi|82090792;gi|82090790;gi|33243098;gi|33243096;gi|33243090;gi|33243088;gi|33243086;gi|33243084;gi|33243080	gi|758377450	61	78	yes	no	2;3;4	1.0371e-101	206.21	By MS/MS	By MS/MS	By MS/MS	By MS/MS	1	0	30
GSHLVSLHNIAEADFVVKK	KFCTEQHKGSHLVSLH	EADFVVKKTLAMLKDG	K	G	S	K	K	T	2	0	1	1	0	0	1	1	2	1	2	2	0	1	0	2	0	0	0	3	0	0	19	1	2063.12	gi|758377450;gi|82090808;gi|82090804;gi|82090802;gi|82090800;gi|82090798;gi|82090792;gi|82090790;gi|33243098;gi|33243096;gi|33243090;gi|33243088;gi|33243086;gi|33243084;gi|33243080	gi|758377450	61	79	yes	no	2;3;4;5	1.932e-178	247.61	By MS/MS	By MS/MS	By MS/MS	By MS/MS	1	0	133
GSLGGGFSSGGFSGGSFSR	SLRISSSKGSLGGGFS	FSGGSFSRGSSGGGCF	K	G	S	S	R	G	0	1	0	0	0	0	0	8	0	0	1	0	0	3	0	6	0	0	0	0	0	0	19	0	1706.76	CON__P13645	CON__P13645	41	59	yes	yes	2	0.00085017	47.75				By MS/MS	1	0	1
GSVILQPSAKYEMK	NTPVEWRKGSVILQPS	PSAKYEMKQKGPTVEL	K	G	S	M	K	Q	1	0	0	0	0	1	1	1	0	1	1	2	1	0	1	2	0	0	1	1	0	0	14	1	1549.82	gi|927126616	gi|927126616	4918	4931	yes	yes	2	0.00089475	95.417	By MS/MS				1	0	1
GSYGSGGSSYGSGGGSYGSGGGGGGHGSYGSGSSSGGYR	GGGGGGGRGSYGSGGS	GSSSGGYRGGSGGGGG	R	G	S	Y	R	G	0	1	0	0	0	0	0	20	1	0	0	0	0	0	0	12	0	0	5	0	0	0	39	0	3311.3	CON__P04264	CON__P04264	550	588	yes	yes	3	0.030885	13.538			By MS/MS		1	0	1
GTDDFYCR	ACFEKNKKGTDDFYCR	GTDDFYCRKENDVPTP	K	G	T	C	R	K	0	1	0	2	1	0	0	1	0	0	0	0	0	1	0	0	1	0	1	0	0	0	8	0	1032.4	gi|297593982;gi|297593980	gi|297593982	352	359	yes	no	2	0.00064206	116.9	By MS/MS		By MS/MS		1	0	3
GTLSQLSDLHAYNLR	LKHLDDIRGTLSQLSD	DLHAYNLRVDPVNFKL	R	G	T	L	R	V	1	1	1	1	0	1	0	1	1	0	4	0	0	0	0	2	1	0	1	0	0	0	15	0	1686.87	gi|28804821;gi|537464764;gi|28804817;gi|28804825;gi|28804823;gi|565320040;gi|84029301;gi|122421;gi|818943185;gi|752782518;gi|699236332;gi|387014534;gi|28804819	gi|28804825	79	93	no	no	3	0.0027375	54.402		By MS/MS			1	0	1
GTPKDATDRCCFVHSCCYAK	CHCGLGNKGTPKDATD	VHSCCYAKLSDCRPKT	K	G	T	A	K	L	2	1	0	2	4	0	0	1	1	0	0	2	0	1	1	1	2	0	1	1	0	0	20	2	2432.01	gi|50874562	gi|50874562	50	69	yes	yes	4	6.6508e-05	65.423		By MS/MS			1	0	1
GVDVVVGGHTNTFLYTGSPPSTEVPAGNYPFMVQSDDGR	QRIARKVKGVDVVVGG	MVQSDDGRQVPVVQAY	K	G	V	G	R	Q	1	1	2	3	0	1	1	6	1	0	1	0	1	2	4	3	4	0	2	6	0	0	39	0	4066.9	gi|586829529	gi|586829529	69	107	yes	yes	3;4	9.642e-65	123.62				By MS/MS	1	0	2
GVPILHLIPSPFPR	DHIPFLRRGVPILHLI	LIPSPFPRIWHTMEDN	R	G	V	P	R	I	0	1	0	0	0	0	0	1	1	2	2	0	0	1	4	1	0	0	0	1	0	0	14	0	1541.91	gi|547223205;gi|927117662;gi|82121485;gi|82108661;gi|818940845;gi|818934358;gi|743542002;gi|743537794;gi|537464737;gi|521752425;gi|387014136;gi|3868931;gi|380846523;gi|380846519;gi|380846509;gi|15991080;gi|547223202;gi|380846513;gi|547222991;gi|538259821;gi|89242377;gi|89242375;gi|752780658;gi|675402455;gi|675402330;gi|547222989;gi|538259819;gi|380846511;gi|332319844;gi|332319843;gi|380846521;gi|…	gi|380846517	307	320	no	no	2;3	0.00010974	86.803	By MS/MS	By MS/MS	By MS/MS	By MS/MS	1	0	5
HANFPILSANIRPK	GLLDPLLKHANFPILS	LSANIRPKGSIASNIS	K	H	A	P	K	G	2	1	2	0	0	0	0	0	1	2	1	1	0	1	2	1	0	0	0	0	0	0	14	1	1576.88	gi|547223115	gi|547223115	64	77	no	no	2;3	3.7528e-19	150.69	By MS/MS	By MS/MS	By MS/MS	By MS/MS	1	0	8
HAVWSYLSYGCYCGWGGQGKPQDATDR	MINHMVGKHAVWSYLS	KPQDATDRCCFVHDCC	K	H	A	D	R	C	2	1	0	2	2	2	0	5	1	0	1	1	0	0	1	2	1	2	3	1	0	0	27	1	3118.34	gi|408360177;gi|33187120	gi|408360177	32	58	yes	no	3;4	1.4351e-38	117.21			By MS/MS		1	0	2
HAWCEALYPWVPADSR	CAKIFIVKHAWCEALY	PWVPADSRTLCAGILQ	K	H	A	S	R	T	3	1	0	1	1	0	1	0	1	0	1	0	0	0	2	1	0	2	1	1	0	0	16	0	1956.89	gi|6066249;gi|13959656	gi|6066249	173	188	yes	no	2;3	2.3097e-108	218.12	By MS/MS		By MS/MS	By MS/MS	1	0	39
HCQQNVWNKPTVESIPCDLCK	ASDCKAVKHCQQNVWN	SIPCDLCKEIVRVVGK	K	H	C	C	K	E	0	0	2	1	3	2	1	0	1	1	1	2	0	0	2	1	1	1	0	2	0	0	21	1	2612.19	gi|387017780	gi|387017780	50	70	no	no	3	0.00097344	50.232				By MS/MS	1	0	1
HCVDVTTAY	DGKVCSNRHCVDVTTA	CVDVTTAY________	R	H	C	A	Y	-	1	0	0	1	1	0	0	0	1	0	0	0	0	0	0	0	2	0	1	2	0	0	9	0	1064.46	gi|297593804;gi|83523644;gi|727360751;gi|320579393;gi|83523628;gi|320579379;gi|83523634;gi|297593852;gi|297593872;gi|297593854;gi|83523632;gi|320579391;gi|320579389	gi|297593804	602	610	no	no	1;2	0.00042006	126.24	By MS/MS	By MS/MS	By MS/MS		1	0	27
HDDIFAYEK	VSFIESLKHDDIFAYE	DDIFAYEKRFDEIVGG	K	H	D	E	K	R	1	0	0	2	0	0	1	0	1	1	0	1	0	1	0	0	0	0	1	0	0	0	9	0	1136.51	gi|347602330;gi|308387835;gi|308387834;gi|308387833;gi|308387832;gi|350297747;gi|350297746;gi|350297745;gi|350297744;gi|10120762;gi|10120761;gi|10120760;gi|10120759;gi|10120758;gi|10120757;gi|10120756;gi|10120755;gi|10120754;gi|10120753;gi|10120752;gi|10120751;gi|6850960;gi|20141785;gi|538260091;gi|82127389;gi|39841346;gi|82127391;gi|39841344;gi|385252075;gi|385252074;gi|942541685;gi|347602324;gi…	gi|538260091	241	249	no	no	2;3	6.7032e-25	172.98	By MS/MS	By MS/MS	By MS/MS	By MS/MS	1	0	8
HDDIFAYEKR	VSFIESLKHDDIFAYE	DIFAYEKRFDEIVGGM	K	H	D	K	R	F	1	1	0	2	0	0	1	0	1	1	0	1	0	1	0	0	0	0	1	0	0	0	10	1	1292.61	gi|347602330;gi|308387835;gi|308387834;gi|308387833;gi|308387832;gi|350297747;gi|350297746;gi|350297745;gi|350297744;gi|10120762;gi|10120761;gi|10120760;gi|10120759;gi|10120758;gi|10120757;gi|10120756;gi|10120755;gi|10120754;gi|10120753;gi|10120752;gi|10120751;gi|6850960;gi|20141785;gi|538260091;gi|82127389;gi|39841346;gi|82127391;gi|39841344;gi|385252075;gi|385252074;gi|942541685;gi|347602324;gi…	gi|538260091	241	250	no	no	3	0.00071618	103.01	By MS/MS		By MS/MS		1	0	4
HDNAQLLTAIDFSGNTIGR	RDLLRRKRHDNAQLLT	FSGNTIGRASIANMCD	R	H	D	G	R	A	2	1	2	2	0	1	0	2	1	2	2	0	0	1	0	1	2	0	0	0	0	0	19	0	2042.02	gi|387014252;gi|387014242;gi|338855330;gi|818935187;gi|597502329;gi|387014238;gi|818935185;gi|387014240	gi|387014252	285	303	yes	no	3	1.8142e-06	65.175		By MS/MS			1	0	4
HDNAQLLTGINFNGPSAGRGFVGRMCQPK	RDLLNRKRHDNAQLLT	VGRMCQPKYSVGIVQD	R	H	D	P	K	Y	2	2	3	1	1	2	0	5	1	1	2	1	1	2	2	1	1	0	0	1	0	0	29	2	3141.53	gi|82228618;gi|61104777	gi|82228618	288	316	yes	no	3	0.02722	23.69		By MS/MS			1	0	1
HGQGTGELLQVSGIK	AFEHSVHRHGQGTGEL	LLQVSGIKVVYDLSQK	R	H	G	I	K	V	0	0	0	0	0	2	1	4	1	1	2	1	0	0	0	1	1	0	0	1	0	0	15	0	1522.81	gi|586829529;gi|752779244;gi|818932510;gi|818932508;gi|818932506;gi|537444870;gi|565315338	gi|586829529	277	291	yes	no	2;3	3.6291e-58	189.07		By MS/MS	By MS/MS	By MS/MS	1	0	6
HIAPLSLPSSPPSVGSVCR	NIPVRNSKHIAPLSLP	PSVGSVCRVMGWGTIT	K	H	I	C	R	V	1	1	0	0	1	0	0	1	1	1	2	0	0	0	4	5	0	0	0	2	0	0	19	0	1960.02	gi|522802405;gi|538259885;gi|2114118;gi|13959616	gi|522802405	124	142	no	no	3	1.1774e-06	61.096		By MS/MS			1	0	1
HLATIEWLGK	CQKQSNGKHLATIEWL	ATIEWLGKANFVAELV	K	H	L	G	K	A	1	0	0	0	0	0	1	1	1	1	2	1	0	0	0	0	1	1	0	0	0	0	10	0	1166.64	gi|218526484;gi|158906215;gi|677992926;gi|578004416;gi|218526483;gi|158906213;gi|218526487;gi|158906221	gi|218526484	40	49	yes	no	1;2;3	6.6357e-51	206.78	By MS/MS		By MS/MS		1	0	63
HLSQFGDMINK	________________	QFGDMINKKTGIFGIM	-	H	L	N	K	K	0	0	1	1	0	1	0	1	1	1	1	1	1	1	0	1	0	0	0	0	0	0	11	0	1288.62	gi|227636	gi|227636	1	11	yes	yes	1;2;3	3.0014e-89	256.38	By MS/MS		By MS/MS		1	0	65
HLSQFGDMINKK	________________	FGDMINKKTGIFGIMS	-	H	L	K	K	T	0	0	1	1	0	1	0	1	1	1	1	2	1	1	0	1	0	0	0	0	0	0	12	1	1416.72	gi|227636	gi|227636	1	12	yes	yes	2;3;4	2.2264e-150	244.95	By MS/MS	By matching	By MS/MS	By matching	1	0	172
HPDDNEWNHVSMCIVNGGGIR	AVIYNNLRHPDDNEWN	IVNGGGIRSPIDERAN	R	H	P	I	R	S	0	1	3	2	1	0	1	3	2	2	0	0	1	0	1	1	0	1	0	2	0	0	21	0	2406.06	gi|586829529;gi|752779244;gi|818932510;gi|818932508;gi|818932506;gi|537444870;gi|565315338;gi|547223115	gi|586829529	209	229	no	no	3	1.3649e-13	87.654				By MS/MS	1	0	2
HPVEDDHIPFLR	YFRSNLRRHPVEDDHI	DDHIPFLRRGVPILHL	R	H	P	L	R	R	0	1	0	2	0	0	1	0	2	1	1	0	0	1	2	0	0	0	0	1	0	0	12	0	1473.74	gi|547223205;gi|927117662;gi|82121485;gi|82108661;gi|818940845;gi|818934358;gi|743542002;gi|743537794;gi|537464737;gi|521752425;gi|387014136;gi|3868931;gi|380846523;gi|380846519;gi|380846509;gi|15991080;gi|547223202;gi|380846513;gi|699234859;gi|332319825;gi|602659456	gi|547223205	294	305	yes	no	3	0.002218	88.596				By MS/MS	1	0	1
HQGLPESYNFDFVTMKPVL	WVHFNKTKHQGLPESY	FVTMKPVL________	K	H	Q	V	L	-	0	0	1	1	0	1	1	1	1	0	2	1	1	2	2	1	1	0	1	2	0	0	19	1	2221.09	gi|927123258;gi|818938475;gi|521755938;gi|449061870;gi|387017678;gi|338855308;gi|675402306;gi|675402437;gi|538259863;gi|698375473;gi|538260121;gi|752778917	gi|818938475	535	553	no	no	2;3	8.6246e-30	151.95	By MS/MS	By MS/MS	By MS/MS	By MS/MS	1	0	37
HSDSNAFLHLFPESFR	KNGRCVRKHSDSNAFL	HLFPESFRIMVHANAT	K	H	S	F	R	I	1	1	1	1	0	0	1	0	2	0	2	0	0	3	1	3	0	0	0	0	0	0	16	0	1902.9	gi|425936136;gi|113203667;gi|113203693;gi|586829531;gi|426020953;gi|426020946;gi|425936140;gi|425936093;gi|113203675;gi|113203673;gi|113203671;gi|113203669;gi|426020950;gi|426020943;gi|113203683;gi|113203681;gi|113203689;gi|113203677;gi|113203691;gi|113203685;gi|113203687;gi|927188492;gi|818932552;gi|537444933;gi|602626941	gi|425936136	380	395	yes	no	3	3.0648e-06	77.191				By MS/MS	1	0	1
HTGPTTLLMR				H	T	M	R		0	1	0	0	0	0	0	1	1	0	2	0	1	0	1	0	3	0	0	0	0	0	10	0	1125.6		REV__gi|927153141			yes	yes	2;3	0.0017282	110.76	By MS/MS		By MS/MS		1	0	6
HTSALEELSEQLEQSR	QVVDMRQRHTSALEEL	SEQLEQSRRFKTTLEK	R	H	T	S	R	R	1	1	0	0	0	2	4	0	1	0	3	0	0	0	0	3	1	0	0	0	0	0	16	0	1855.89	gi|565322382;gi|927184953;gi|927184949;gi|602654307;gi|743536106;gi|602654305;gi|927184947;gi|602654303;gi|927184944	gi|565322382	825	840	yes	no	3	0.028987	44.925			By MS/MS		1	0	1
HTVDLQIMR	LKCTPVGKHTVDLQIM	TVDLQIMRVNPRTQSS	K	H	T	M	R	V	0	1	0	1	0	1	0	0	1	1	1	0	1	0	0	0	1	0	0	1	0	0	9	0	1111.58	gi|48428607;gi|327478538;gi|223711927	gi|327478538	62	70	no	no	1;2;3	8.6824e-102	224.86	By MS/MS	By MS/MS	By MS/MS	By MS/MS	1	0	229
HVRPGGGFVPNFQLFQK	SEILQGIKHVRPGGGF	PNFQLFQKGDVNGENE	K	H	V	Q	K	G	0	1	1	0	0	2	0	3	1	0	1	1	0	3	2	0	0	0	0	2	0	0	17	1	1927.02	gi|565317319;gi|406829591;gi|927144911	gi|565317319	164	180	no	no	3;4	2.8507e-10	119.62	By MS/MS	By MS/MS	By MS/MS	By MS/MS	1	0	10
HWNSYCTTTDTFVR	GCRGIDAKHWNSYCTT	TTTDTFVRALTMEGNQ	K	H	W	V	R	A	0	1	1	1	1	0	0	0	1	0	0	0	0	1	0	1	4	1	1	1	0	0	14	0	1786.77	gi|335892646;gi|78100733;gi|55774418;gi|727360789;gi|669634814;gi|400499;gi|345640;gi|263157;gi|335892640;gi|335892642	gi|335892646	199	212	no	no	2;3	2.4728e-70	194.55	By MS/MS	By MS/MS	By MS/MS	By MS/MS	1	0	13
ICECDRAAAICFR	KGTSCENRICECDRAA	RAAAICFRKNLKTYNH	R	I	C	F	R	K	3	2	0	1	3	0	1	0	0	2	0	0	0	1	0	0	0	0	0	0	0	0	13	1	1640.72	gi|408407677;gi|296045679;gi|281307030;gi|281307029;gi|1334641;gi|50878145;gi|871760;gi|64449;gi|64442;gi|50878153;gi|50878151;gi|50878149;gi|50878147;gi|50878143;gi|50878141;gi|296138;gi|129473;gi|129469;gi|129461	gi|408407677	101	113	yes	no	3	0.0229	43.761		By MS/MS			1	0	1
ICECDRAAAICFRK	KGTSCENRICECDRAA	AAAICFRKNLKTYNHI	R	I	C	R	K	N	3	2	0	1	3	0	1	0	0	2	0	1	0	1	0	0	0	0	0	0	0	0	14	2	1768.82	gi|408407677;gi|296045679;gi|281307030;gi|281307029;gi|1334641;gi|50878145;gi|871760;gi|64449;gi|64442;gi|50878153;gi|50878151;gi|50878149;gi|50878147;gi|50878143;gi|50878141;gi|296138;gi|129473;gi|129469;gi|129461	gi|408407677	101	114	yes	no	3;4	0.00012823	90.412		By MS/MS			1	0	2
IDKVNLMVDQQWMAVR	LHYVNNIRIDKVNLMV	DQQWMAVRNKNYNRCN	R	I	D	V	R	N	1	1	1	2	0	2	0	0	0	1	1	1	2	0	0	0	0	1	0	3	0	0	16	1	1944.99	gi|586829527;gi|538259857;gi|538259859;gi|675402445;gi|538259853;gi|538259855;gi|675402318;gi|547223113;gi|547223111;gi|597501012;gi|387014162;gi|521756208;gi|818935219;gi|743540730;gi|743535772;gi|597501028;gi|521752392;gi|338855302;gi|387017516	gi|586829527	435	450	no	no	3	7.576e-15	115.8	By MS/MS		By MS/MS	By MS/MS	1	0	3
IDTACVCVISR	QASWRFIRIDTACVCV	ACVCVISRKNDNL___	R	I	D	S	R	K	1	1	0	1	2	0	0	0	0	2	0	0	0	0	0	1	1	0	0	2	0	0	11	0	1292.62	gi|335892646;gi|78100733;gi|55774418;gi|82217029;gi|538259841;gi|171854641;gi|15407254;gi|83288319;gi|83288313;gi|76886013;gi|76886011;gi|71725727;gi|123916454;gi|476538231;gi|675402453;gi|698375321;gi|669634850;gi|73349375;gi|123898129;gi|586908187;gi|476538402;gi|336042226;gi|262479400;gi|205829228;gi|205829227;gi|205829226;gi|118151734;gi|118151732;gi|118151730;gi|90103003;gi|83288315;gi|82080…	gi|335892646	228	238	yes	no	2	2.472e-18	155.48	By MS/MS	By MS/MS	By MS/MS	By MS/MS	1	0	7
IEISELNR	GDSVRNSKIEISELNR	IEISELNRVIQRLRSE	K	I	E	N	R	V	0	1	1	0	0	0	2	0	0	2	1	0	0	0	0	1	0	0	0	0	0	0	8	0	972.524	CON__P04264;CON__P35908	CON__P04264	396	403	no	no	2	0.0002829	124.98		By MS/MS	By MS/MS	By MS/MS	1	0	3
IELGVHDKMVR	HCNGKYMKIELGVHDK	GVHDKMVRNEDKQTRV	K	I	E	V	R	N	0	1	0	1	0	0	1	1	1	1	1	1	1	0	0	0	0	0	0	2	0	0	11	1	1295.7	gi|387935408;gi|313191710	gi|387935408	72	82	yes	no	3	0.00046413	108.7	By MS/MS	By MS/MS		By MS/MS	1	0	3
IFFAGEYTANAHGWIDSTIK	ALTAPVGRIFFAGEYT	GWIDSTIKSGLTAARD	R	I	F	I	K	S	3	0	1	1	0	0	1	2	1	3	0	1	0	2	0	1	2	1	1	0	0	0	20	0	2240.09	gi|395406796;gi|194400545;gi|70797645	gi|395406796	470	489	no	no	2;3	7.6214e-88	196.83	By MS/MS	By MS/MS	By MS/MS	By MS/MS	1	0	79
IFLTCK	VHYRSGTKIFLTCKRK	TKIFLTCKRKFWEDDG	K	I	F	C	K	R	0	0	0	0	1	0	0	0	0	1	1	1	0	1	0	0	1	0	0	0	0	0	6	0	780.42	gi|743540750;gi|743540746;gi|818935233;gi|5565692;gi|395406795;gi|387014148;gi|338855296;gi|124106294;gi|704043542;gi|426205815	gi|743540750	345	350	yes	no	2	0.015709	100.27	By MS/MS	By MS/MS	By MS/MS		1	0	4
IFLTCNK	VHYRSGTKIFLTCNKK	KIFLTCNKKFWEDDGI	K	I	F	N	K	K	0	0	1	0	1	0	0	0	0	1	1	1	0	1	0	0	1	0	0	0	0	0	7	0	894.463	gi|675402292	gi|675402292	345	351	yes	yes	2	0.0020899	98.503	By MS/MS				1	0	2
IGFATSF	EFDRQNNRIGFATSF_	RIGFATSF________	R	I	G	S	F	-	1	0	0	0	0	0	0	1	0	1	0	0	0	2	0	1	1	0	0	0	0	0	7	0	741.37	gi|109287598;gi|109287596	gi|109287598	389	395	yes	no	1	1.1455e-05	135.25	By MS/MS	By MS/MS	By MS/MS		1	0	3
IGSVSGMGCKGPR	CFGRRLDRIGSVSGMG	GMGCKGPRRH______	R	I	G	P	R	R	0	1	0	0	1	0	0	4	0	1	0	1	1	0	1	2	0	0	0	1	0	0	13	1	1304.63	gi|157169076	gi|157169076	119	131	yes	yes	2	0.0048004	89.301	By MS/MS		By MS/MS	By matching	1	0	3
IIALGHSGFFEDQR	LTTLGVNKIIALGHSG	SGFFEDQRIARKVKGV	K	I	I	Q	R	I	1	1	0	1	0	1	1	2	1	2	1	0	0	2	0	1	0	0	0	0	0	0	14	0	1588.8	gi|586829529;gi|547223115	gi|586829529	49	62	no	no	2;3	7.8157e-13	140.31	By MS/MS	By MS/MS	By MS/MS	By MS/MS	1	0	8
IIKDFMIQGGDFTR	FKGSKFHRIIKDFMIQ	IQGGDFTRGDGTGGKS	R	I	I	T	R	G	0	1	0	2	0	1	0	2	0	3	0	1	1	2	0	0	1	0	0	0	0	0	14	1	1639.84	gi|818938369;gi|521755810;gi|387015356	gi|818938369	89	102	yes	no	3	0.00081356	72.209				By MS/MS	1	0	1
IINEPTAAAIAYGLDKR	IAGLNVMRIINEPTAA	IAYGLDKREGEKNILV	R	I	I	K	R	E	4	1	1	1	0	0	1	1	0	3	1	1	0	0	1	0	1	0	1	0	0	0	17	1	1814.99	gi|565304222;gi|602627445;gi|602627443;gi|927133026;gi|752780500;gi|818940627;gi|743541860;gi|743537554;gi|521758152;gi|387016416;gi|537464755;gi|699234827;gi|387016240	gi|565304222	198	214	yes	no	3	0.00040852	50.831	By MS/MS			By MS/MS	1	0	2
IITHPNFNGNTLDNDIMLIK	EQFINAAKIITHPNFN	DNDIMLIKLSSPATLN	K	I	I	I	K	L	0	0	4	2	0	0	0	1	1	4	2	1	1	1	1	0	2	0	0	0	0	0	20	0	2282.17	CON__P00761	CON__P00761	78	97	yes	yes	3	0.0025004	44.238		By MS/MS			1	0	1
IIYVNWK	SEWNDGSKIIYVNWKE	KIIYVNWKEGESKMCQ	K	I	I	W	K	E	0	0	1	0	0	0	0	0	0	2	0	1	0	0	0	0	0	1	1	1	0	0	7	0	934.528	gi|727360779;gi|55670409;gi|38493055;gi|82131632;gi|31879369;gi|758377452;gi|300490486;gi|300490482;gi|300490478	gi|727360779	55	61	yes	no	2	4.6574e-05	118.06		By MS/MS	By MS/MS	By MS/MS	1	0	4
IIYVNWKEGESK	SEWNDGSKIIYVNWKE	NWKEGESKMCQGLAKW	K	I	I	S	K	M	0	0	1	0	0	0	2	1	0	2	0	2	0	0	0	1	0	1	1	1	0	0	12	1	1464.76	gi|727360779;gi|55670409;gi|38493055;gi|82131632;gi|31879369;gi|758377452;gi|300490486;gi|300490482;gi|300490478	gi|727360779	55	66	yes	no	3	0.0061292	59.155		By MS/MS			1	0	1
IKFEMEQNLR	RMTLDDFRIKFEMEQN	FEMEQNLRQGVDADIN	R	I	K	L	R	Q	0	1	1	0	0	1	2	0	0	1	1	1	1	1	0	0	0	0	0	0	0	0	10	1	1306.67	CON__P35527	CON__P35527	241	250	yes	yes	3	0.005886	76.282			By MS/MS	By MS/MS	1	0	3
IKFEPPLPPK	TTSRATRRIKFEPPLP	FEPPLPPKKAHALRSV	R	I	K	P	K	K	0	0	0	0	0	0	1	0	0	1	1	2	0	1	4	0	0	0	0	0	0	0	10	1	1164.69	gi|538260091;gi|391359323;gi|743540750;gi|743540746;gi|743540752;gi|743540748;gi|743540744;gi|743535782;gi|743535780;gi|521752413;gi|347602329;gi|109254996;gi|818935233;gi|5565692;gi|395406795;gi|387014148;gi|338855296;gi|124106294;gi|704043542;gi|426205815;gi|82127389;gi|39841346;gi|82127391;gi|39841344;gi|385252075;gi|385252074;gi|942541685;gi|347602324;gi|195927838;gi|522802456;gi|6093636;gi|5…	gi|538260091	320	329	no	no	2;3	0.011804	94.767	By MS/MS	By MS/MS	By MS/MS		1	0	11
IKFEPPLPPKK	TTSRATRRIKFEPPLP	EPPLPPKKAHALRSVH	R	I	K	K	K	A	0	0	0	0	0	0	1	0	0	1	1	3	0	1	4	0	0	0	0	0	0	0	11	2	1292.79	gi|538260091;gi|391359323;gi|743540750;gi|743540746;gi|743540752;gi|743540748;gi|743540744;gi|743535782;gi|743535780;gi|521752413;gi|347602329;gi|109254996;gi|818935233;gi|5565692;gi|395406795;gi|387014148;gi|338855296;gi|124106294;gi|704043542;gi|426205815;gi|82127389;gi|39841346;gi|82127391;gi|39841344;gi|385252075;gi|385252074;gi|942541685;gi|347602324;gi|195927838;gi|522802456;gi|6093636;gi|5…	gi|538260091	320	330	no	no	2;3	0.0089861	95.477	By MS/MS	By MS/MS	By MS/MS	By matching	1	0	5
IMGWGK	SSPRSRCRIMGWGKIS	CRIMGWGKISTTEETY	R	I	M	G	K	I	0	0	0	0	0	0	0	2	0	1	0	1	1	0	0	0	0	1	0	0	0	0	6	0	690.352	gi|6066249;gi|13959656;gi|345531791;gi|345531789;gi|345531788;gi|345531787;gi|134129;gi|765684942;gi|311223820;gi|297593784	gi|6066249	146	151	no	no	2	0.020642	67.29	By MS/MS				1	0	1
IMGWGSITTPDETSPNVPHCANINLFNNTVCR	PSVGSVCRIMGWGSIT	LFNNTVCREAYNGLPA	R	I	M	C	R	E	1	1	5	1	2	0	1	2	1	3	1	0	1	1	3	2	4	1	0	2	0	0	32	0	3614.67	gi|82233396;gi|54650274	gi|82233396	143	174	yes	no	3	5.6356e-08	64.701	By MS/MS		By MS/MS		1	0	3
IMGWGTISSPK	PVVGSVCRIMGWGTIS	WGTISSPKVILPDVPH	R	I	M	P	K	V	0	0	0	0	0	0	0	2	0	2	0	1	1	0	1	2	1	1	0	0	0	0	11	0	1175.6	gi|387935408;gi|313191710	gi|387935408	143	153	yes	no	1;2	2.8113e-12	179.1				By MS/MS	1	0	26
IMGWGTISSTK	PSVGSVCRIMGWGTIS	WGTISSTKEIYPNVPR	R	I	M	T	K	E	0	0	0	0	0	0	0	2	0	2	0	1	1	0	0	2	2	1	0	0	0	0	11	0	1179.6	gi|743540650;gi|743535708;gi|522802397;gi|521752315;gi|387014256;gi|109254952	gi|743540650	144	154	yes	no	1;2;3	6.4542e-36	207.83	By MS/MS		By MS/MS	By MS/MS	1	0	21
IMGWGTISTSK	PIVGSVCRIMGWGTIS	WGTISTSKVILSDVPH	R	I	M	S	K	V	0	0	0	0	0	0	0	2	0	2	0	1	1	0	0	2	2	1	0	0	0	0	11	0	1179.6	gi|2130946;gi|13959622	gi|2130946	143	153	yes	no	2	1.6164e-08	133.89	By MS/MS	By MS/MS	By MS/MS	By MS/MS	1	0	79
IMGWGTISTTK	PRLGSVCRIMGWGTIS	WGTISTTKVILPDVPH	R	I	M	T	K	V	0	0	0	0	0	0	0	2	0	2	0	1	1	0	0	1	3	1	0	0	0	0	11	0	1193.61	gi|297593768	gi|297593768	143	153	yes	yes	2	1.745e-05	129.82	By MS/MS		By MS/MS		1	0	2
IMGWGTITTTK	PSVGSVCRIMGWGTIT	WGTITTTKVTYPDVPH	R	I	M	T	K	V	0	0	0	0	0	0	0	2	0	2	0	1	1	0	0	0	4	1	0	0	0	0	11	0	1207.63	gi|6562944;gi|13959655;gi|297593758;gi|297593756;gi|297593754;gi|297593752	gi|6562944	146	156	no	no	1;2	0.00054101	127.76	By MS/MS	By MS/MS	By MS/MS	By MS/MS	1	0	55
INSNHPTVNNR	IHRDNLQRINSNHPTV	NHPTVNNRPNSYGQQE	R	I	N	N	R	P	0	1	4	0	0	0	0	0	1	1	0	0	0	0	1	1	1	0	0	1	0	0	11	0	1264.63	gi|602638137	gi|602638137	390	400	yes	yes	2	0.015872	55.353			By MS/MS		1	0	1
INSQERMEFLK				I	N	L	K		0	1	1	0	0	1	2	0	0	1	1	1	1	1	0	1	0	0	0	0	0	0	11	1	1393.7		REV__gi|565314680			yes	yes	2;3	0.0066183	110.53	By matching	By MS/MS	By matching	By MS/MS	1	0	16
INVLPEAK	EIWNNGDKINVLPEAK	INVLPEAKVTLDLFGK	K	I	N	A	K	V	1	0	1	0	0	0	1	0	0	1	1	1	0	0	1	0	0	0	0	1	0	0	8	0	882.517	gi|496537199;gi|297593862;gi|297593956	gi|496537199	262	269	no	no	2	0.0005876	118.5	By MS/MS	By MS/MS	By MS/MS	By MS/MS	1	0	4
IPCAPEDVK	CRKENGRKIPCAPEDV	PCAPEDVKCGRLYCFD	K	I	P	V	K	C	1	0	0	1	1	0	1	0	0	1	0	1	0	0	2	0	0	0	0	1	0	0	9	0	1027.5	gi|297593862;gi|727360729;gi|297593790;gi|297593806;gi|297593974;gi|50400289;gi|327488524;gi|110610039;gi|327488526;gi|327488525;gi|110610037;gi|110610035;gi|82123645;gi|3643797;gi|75570233;gi|546898;gi|15076875;gi|52000738;gi|386321;gi|253722676;gi|209870468;gi|152149001;gi|152149000;gi|152148999;gi|152148998;gi|152148997;gi|152148996;gi|522802426;gi|62468;gi|231997;gi|327488523;gi|144905068;gi|…	gi|297593862	448	456	no	no	2	0.00066895	122.33		By MS/MS			1	0	2
IPCAPQDIK	CRKENGRKIPCAPQDI	PCAPQDIKCGRLYCLD	K	I	P	I	K	C	1	0	0	1	1	1	0	0	0	2	0	1	0	0	2	0	0	0	0	0	0	0	9	0	1040.53	gi|73621852;gi|33391734;gi|82189787;gi|258618056;gi|2231613	gi|73621852	548	556	yes	no	2	7.5019e-07	141.02	By MS/MS	By MS/MS	By MS/MS	By MS/MS	1	0	5
IPCAPQDVK	CRKENGRKIPCAPQDV	PCAPQDVKCGRLYCFD	K	I	P	V	K	C	1	0	0	1	1	1	0	0	0	1	0	1	0	0	2	0	0	0	0	1	0	0	9	0	1026.52	gi|496537199;gi|338855328;gi|387014250;gi|83523646;gi|82228619;gi|61104775;gi|297593874;gi|297593864;gi|297593990;gi|297593994;gi|297593902;gi|297593830;gi|727360745;gi|297593846;gi|297593904;gi|297593966;gi|297593988;gi|297593992;gi|297593950;gi|297593928;gi|297593920;gi|71727519;gi|215273878;gi|162329887;gi|251204;gi|300079900	gi|496537199	552	560	no	no	2	0.00092547	119.75	By MS/MS	By matching	By matching		1	0	3
IQASTVAAGPLISK	AGLSGPSKIQASTVAA	AAGPLISKQSSGKAST	K	I	Q	S	K	Q	3	0	0	0	0	1	0	1	0	2	1	1	0	0	1	2	1	0	0	1	0	0	14	0	1354.78	gi|602654010;gi|602654008;gi|602654006;gi|602654004;gi|602654002	gi|602654010	746	759	yes	no	1	0.0024352	1.6676			By MS/MS		1	0	1
IQDMVAIR	KTLPAKAKIQDMVAIR	IQDMVAIRHTACNEQQ	K	I	Q	I	R	H	1	1	0	1	0	1	0	0	0	2	0	0	1	0	0	0	0	0	0	1	0	0	8	0	944.511	gi|602661297	gi|602661297	2104	2111	yes	yes	2	0.0065626	85.212				By MS/MS	1	0	1
IRLENEIQTYR	YQQLLDIKIRLENEIQ	ENEIQTYRSLLEGEGS	K	I	R	Y	R	S	0	2	1	0	0	1	2	0	0	2	1	0	0	0	0	0	1	0	1	0	0	0	11	1	1433.76	CON__P13645	CON__P13645	440	450	yes	yes	3	0.00074727	98.898		By MS/MS	By matching	By MS/MS	1	0	3
ITEMPQLR	WLHLRETKITEMPQLR	ITEMPQLRTSSGQVIE	K	I	T	L	R	T	0	1	0	0	0	1	1	0	0	1	1	0	1	0	1	0	1	0	0	0	0	0	8	0	986.522	gi|148367284;gi|538260129;gi|818943169;gi|743543480;gi|743540221;gi|675402469;gi|547223039;gi|538259849;gi|521760553;gi|675402352	gi|148367284	143	150	yes	no	2	5.0195e-08	119.29		By MS/MS		By MS/MS	1	0	2
IYDFIQMR				I	Y	M	R		0	1	0	1	0	1	0	0	0	2	0	0	1	1	0	0	0	0	1	0	0	0	8	0	1084.54		REV__gi|565303474			yes	no	2	0.0040274	89.55				By MS/MS	1	0	1
IYEIANIINEMYIPLNIR	DSTSVRTRIYEIANII	MYIPLNIRVALVLLEI	R	I	Y	I	R	V	1	1	3	0	0	0	2	0	0	6	1	0	1	0	1	0	0	0	2	0	0	0	18	0	2191.17	gi|297593852	gi|297593852	125	142	yes	yes	3	0.0018161	49.343		By MS/MS			1	0	1
IYEIVNLLNVIYR	SLITIRTRIYEIVNLL	NLLNVIYRVLNIYIAL	R	I	Y	Y	R	V	0	1	2	0	0	0	1	0	0	3	2	0	0	0	0	0	0	0	2	2	0	0	13	0	1620.92	gi|496537199	gi|496537199	230	242	yes	yes	2;3	9.4321e-53	190.46	By MS/MS	By MS/MS	By MS/MS		1	0	6
IYFAGEYTANAHGWIDSTIK	ALTAPAGRIYFAGEYT	GWIDSTIKSGLTAARD	R	I	Y	I	K	S	3	0	1	1	0	0	1	2	1	3	0	1	0	1	0	1	2	1	2	0	0	0	20	0	2256.09	gi|727360695	gi|727360695	470	489	yes	yes	3	0.028159	25.619		By MS/MS			1	0	1
IYTFLK	VNGENEQKIYTFLKNS	QKIYTFLKNSCPPVVE	K	I	Y	L	K	N	0	0	0	0	0	0	0	0	0	1	1	1	0	1	0	0	1	0	1	0	0	0	6	0	783.453	gi|565317319;gi|406829591;gi|927144911	gi|565317319	191	196	no	no	2	0.00048391	114.6	By MS/MS	By MS/MS	By MS/MS	By MS/MS	1	0	4
KCVDVNTAY	DGKVCINRKCVDVNTA	CVDVNTAY________	R	K	C	A	Y	-	1	0	1	1	1	0	0	0	0	0	0	1	0	0	0	0	1	0	1	2	0	0	9	1	1068.49	gi|297593874;gi|297593864;gi|297593990;gi|297593994;gi|297593902;gi|82205195;gi|32967492;gi|717091;gi|27805465;gi|297593978;gi|297593976;gi|297593966;gi|297593988;gi|297593992	gi|297593874	603	611	no	no	2	0.0010496	113.66	By MS/MS				1	0	1
KDFVYGQGASPANAVVGHYTQIVWYK	IHEWHKEKKDFVYGQG	YTQIVWYKSYRSGCAA	K	K	D	Y	K	S	3	0	1	1	0	2	0	3	1	1	0	2	0	1	1	1	1	1	3	4	0	0	26	1	2897.45	gi|190195321	gi|190195321	117	142	yes	yes	3;4	9.9052e-205	240.44	By MS/MS		By MS/MS		1	0	8
KENDVPIPCAQEDIK	GKGDFYCRKENDVPIP	PCAQEDIKCGRLFCRD	R	K	E	I	K	C	1	0	1	2	1	1	2	0	0	2	0	2	0	0	2	0	0	0	0	1	0	0	15	1	1754.85	gi|297593900;gi|297593880;gi|297593866;gi|297593856;gi|297593848;gi|297593898;gi|297593944;gi|297593954;gi|297593912;gi|297593886;gi|297593860;gi|727360753	gi|297593900	546	560	yes	no	3	0.0024289	45.825	By MS/MS		By MS/MS		1	0	3
KEQEACLENIQK	MHSDCFIKKEQEACLE	ACLENIQKLTSSMTFN	K	K	E	Q	K	L	1	0	1	0	1	2	3	0	0	1	1	2	0	0	0	0	0	0	0	0	0	0	12	1	1488.72	gi|565312319	gi|565312319	9	20	yes	yes	3	0.0034288	66.267				By MS/MS	1	0	2
KFFCLNTK	EQIRVPRRKFFCLNTK	KFFCLNTKFPNGKDKD	R	K	F	T	K	F	0	0	1	0	1	0	0	0	0	0	1	2	0	2	0	0	1	0	0	0	0	0	8	1	1056.54	gi|6066249;gi|13959656	gi|6066249	97	104	yes	no	2;3	5.577e-100	224.7	By MS/MS				1	0	2
KFGLELNEFVQETDNGWYFIK	RIIREYIRKFGLELNE	DNGWYFIKNIRKRVGE	R	K	F	I	K	N	0	0	2	1	0	1	3	2	0	1	2	2	0	3	0	0	1	1	1	1	0	0	21	1	2576.26	gi|727360695;gi|727360693	gi|727360695	122	142	yes	no	2;3	4.2851e-05	65.374	By MS/MS	By MS/MS	By MS/MS		1	0	28
KFWEDDGIHGGK	KIFLTCTKKFWEDDGI	DDGIHGGKSTTDLPSR	K	K	F	G	K	S	0	0	0	2	0	0	1	3	1	1	0	2	0	1	0	0	0	1	0	0	0	0	12	1	1387.65	gi|82127389;gi|39841346;gi|82127391;gi|39841344;gi|385252075;gi|385252074;gi|942541685;gi|347602324;gi|195927838;gi|522802456;gi|6093636;gi|522802511;gi|522802395;gi|522801313;gi|3426324;gi|284433513;gi|704043532;gi|631798525;gi|704043537;gi|599089130;gi|166216291;gi|118151720;gi|124106295;gi|727360695;gi|675402292	gi|82127389	340	351	no	no	3	0.00013688	110.15	By MS/MS				1	0	2
KGNIICGKNNGCLR	AIYSYSFKKGNIICGK	GKNNGCLRDICECDRV	K	K	G	L	R	D	0	1	3	0	2	0	0	3	0	2	1	2	0	0	0	0	0	0	0	0	0	0	14	2	1602.81	gi|50878193	gi|50878193	86	99	yes	yes	3	0.0075506	43.798				By MS/MS	1	0	2
KIPCAPQDIK	YCRKENGRKIPCAPQD	PCAPQDIKCGRLYCLD	R	K	I	I	K	C	1	0	0	1	1	1	0	0	0	2	0	2	0	0	2	0	0	0	0	0	0	0	10	1	1168.63	gi|73621852;gi|33391734;gi|82189787;gi|258618056;gi|2231613	gi|73621852	547	556	yes	no	2;3	0.002484	96.946	By MS/MS		By MS/MS		1	0	11
KIPCAPQDVK	YCRKENGRKIPCAPQD	PCAPQDVKCGRLYCFD	R	K	I	V	K	C	1	0	0	1	1	1	0	0	0	1	0	2	0	0	2	0	0	0	0	1	0	0	10	1	1154.61	gi|496537199;gi|338855328;gi|387014250;gi|83523646;gi|82228619;gi|61104775;gi|297593874;gi|297593864;gi|297593990;gi|297593994;gi|297593902;gi|297593830;gi|727360745;gi|297593846;gi|297593904;gi|297593966;gi|297593988;gi|297593992;gi|297593950;gi|297593928;gi|297593920;gi|71727519;gi|215273878;gi|162329887;gi|251204;gi|300079900	gi|496537199	551	560	no	no	3	0.012806	60.167	By MS/MS	By matching			1	0	2
KLSADIIALHQK	NATFEEVKKLSADIIA	DIIALHQKCVANEHSD	K	K	L	Q	K	C	2	0	0	1	0	1	0	0	1	2	2	2	0	0	0	1	0	0	0	0	0	0	12	1	1335.79	gi|56790036	gi|56790036	68	79	yes	yes	3	0.013565	42.083				By MS/MS	1	0	4
KMDKFGK	________________	KKMDKFGKHGRYGFVR	K	K	M	G	K	H	0	0	0	1	0	0	0	1	0	0	0	3	1	1	0	0	0	0	0	0	0	0	7	2	852.453	gi|927116267;gi|602631031	gi|927116267	3	9	yes	no	1	0.0053953	75.269	By MS/MS	By MS/MS	By MS/MS		1	0	5
KPEIQNEIIDLHNSLR	DFDSESPRKPEIQNEI	IDLHNSLRRSVNPTAS	R	K	P	L	R	R	0	1	2	1	0	1	2	0	1	3	2	1	0	0	1	1	0	0	0	0	0	0	16	1	1918.03	gi|487522826;gi|215262114;gi|675402308;gi|538259783;gi|50401874;gi|48474867;gi|21305553;gi|675402405;gi|727360797;gi|48428842;gi|30171827;gi|487523159;gi|215262116;gi|71041900	gi|487523159	30	45	no	no	2;3;4	0	338.97	By MS/MS	By MS/MS	By MS/MS	By MS/MS	1	0	125
KPEIQNEIIDLHNSLRR	DFDSESPRKPEIQNEI	DLHNSLRRSVNPTASN	R	K	P	R	R	S	0	2	2	1	0	1	2	0	1	3	2	1	0	0	1	1	0	0	0	0	0	0	17	2	2074.13	gi|487522826;gi|215262114;gi|675402308;gi|538259783;gi|50401874;gi|48474867;gi|21305553;gi|675402405;gi|727360797;gi|48428842;gi|30171827;gi|487523159;gi|215262116;gi|71041900	gi|487523159	30	46	no	no	3;4;5	1.4659e-167	248.18	By MS/MS	By MS/MS	By MS/MS	By MS/MS	1	0	49
KPSYGPWNLPQTSFSHLSR	HLCSAERKKPSYGPWN	TSFSHLSRQGEALSEL	K	K	P	S	R	Q	0	1	1	0	0	1	0	1	1	0	2	1	0	1	3	4	1	1	1	0	0	0	19	1	2201.1	gi|602663717;gi|565309495	gi|602663717	11	29	yes	no	3;4	7.2357e-06	70.114			By MS/MS	By MS/MS	1	0	3
KPTAILLSGLEETAWLFNLR	SQMEQHSKKPTAILLS	TAWLFNLRGDDIPYTP	K	K	P	L	R	G	2	1	1	0	0	0	2	1	0	1	5	1	0	1	1	1	2	1	0	0	0	0	20	1	2271.26	gi|752776406;gi|927155811	gi|752776406	234	253	no	no	3	2.6769e-07	77.959			By MS/MS	By MS/MS	1	0	2
KQQTEQEESRCNMK	SRITSGQRKQQTEQEE	EESRCNMKNSPSASSL	R	K	Q	M	K	N	0	1	1	0	1	3	3	0	0	0	0	2	1	0	0	1	1	0	0	0	0	0	14	2	1794.8	gi|565318536	gi|565318536	833	846	yes	yes	2	0.011498	43.761			By MS/MS		1	0	1
KRHDNAQLLTAIDFSGNTIGR	RKRDLLRRKRHDNAQL	FSGNTIGRASIANMCD	R	K	R	G	R	A	2	2	2	2	0	1	0	2	1	2	2	1	0	1	0	1	2	0	0	0	0	0	21	2	2326.21	gi|387014252;gi|387014242;gi|338855330;gi|818935187;gi|597502329;gi|387014238;gi|818935185;gi|387014240	gi|387014252	283	303	yes	no	3;4	0.0003482	57.366	By matching	By MS/MS	By matching		1	0	7
KTGIFGIMSYIYYGCYCGWGGK	QFGDMINKKTGIFGIM	CYCGWGGKGKPLDATD	K	K	T	G	K	G	0	0	0	0	2	0	0	6	0	3	0	2	1	1	0	1	1	1	4	0	0	0	22	1	2580.16	gi|227636;gi|91199938;gi|50874378;gi|50874376;gi|50874372;gi|50874370;gi|50874334;gi|50874316;gi|50874312;gi|50874308;gi|50874306;gi|50874300;gi|50874298;gi|50874296;gi|50874294;gi|50874286;gi|50874284;gi|50874282;gi|50874280;gi|50874278;gi|50874276;gi|50874256;gi|50874254;gi|50874252;gi|50874250;gi|33187136;gi|33187132;gi|25453141;gi|13936541;gi|50874310;gi|50874374;gi|50874304;gi|50874394;gi|50…	gi|408407658	28	49	no	no	3	1.2554e-19	106.86	By MS/MS	By MS/MS	By MS/MS	By MS/MS	1	0	5
KTWEDAEKFCTEQAR	CYKVFKLRKTWEDAEK	KFCTEQARGGHLISLK	R	K	T	A	R	G	2	1	0	1	1	1	3	0	0	0	0	2	0	1	0	0	2	1	0	0	0	0	15	2	1897.86	gi|218526522;gi|158906251;gi|218526502;gi|158906249	gi|218526522	21	35	yes	no	2;3;4	1.2312e-288	294.93	By MS/MS		By MS/MS		1	0	41
KVFTAFGDAVK	AQVKAHGKKVFTAFGD	TAFGDAVKNPEGVKDT	K	K	V	V	K	N	2	0	0	1	0	0	0	1	0	0	0	2	0	2	0	0	1	0	0	2	0	0	11	1	1181.64	gi|122626;gi|699234637;gi|84029303;gi|752780414	gi|122626	66	76	no	no	2;3	0.01289	66.393		By MS/MS		By MS/MS	1	0	3
KVIDALTEAVNNLDDVAGALSK	NDLKVHGKKVIDALTE	DVAGALSKLSDLHAQK	K	K	V	S	K	L	4	0	2	3	0	0	1	1	0	1	3	2	0	0	0	1	1	0	0	3	0	0	22	1	2255.2	gi|729687	gi|729687	61	82	yes	yes	3	1.4758e-19	102.19	By MS/MS	By MS/MS		By MS/MS	1	0	3
KVLTSFGEALK	PQVRAHGKKVLTSFGE	TSFGEALKHLDNVKET	K	K	V	L	K	H	1	0	0	0	0	0	1	1	0	0	2	2	0	1	0	1	1	0	0	1	0	0	11	1	1191.69	gi|122527	gi|122527	66	76	yes	yes	3	0.017603	43.604				By MS/MS	1	0	1
KYMLYSLFDCKEESEQC	ENMNTYDKKYMLYSLF	CKEESEQC________	K	K	Y	Q	C	-	0	0	0	1	2	1	3	0	0	0	2	2	1	1	0	2	0	0	2	0	0	0	17	2	2228.94	gi|91199938;gi|50874378;gi|50874376;gi|50874372;gi|50874370;gi|50874334;gi|50874316;gi|50874312;gi|50874308;gi|50874306;gi|50874300;gi|50874298;gi|50874296;gi|50874294;gi|50874286;gi|50874284;gi|50874282;gi|50874280;gi|50874278;gi|50874276;gi|50874256;gi|50874254;gi|50874252;gi|50874250;gi|33187136;gi|33187132;gi|25453141;gi|13936541;gi|50874310;gi|50874304;gi|408407658;gi|296045675;gi|50874384;g…	gi|408407658	122	138	no	no	3	0.00011953	70.783	By MS/MS	By MS/MS	By MS/MS	By MS/MS	1	0	4
LAIVVDNVMFR	MNANKYIKLAIVVDNV	VVDNVMFRKYTGNFTA	K	L	A	F	R	K	1	1	1	1	0	0	0	0	0	1	1	0	1	1	0	0	0	0	0	3	0	0	11	0	1275.7	gi|744392017	gi|744392017	206	216	yes	yes	2	1.5776e-18	158.79		By MS/MS			1	0	2
LAIVVDNVMFRK	MNANKYIKLAIVVDNV	VDNVMFRKYTGNFTAI	K	L	A	R	K	Y	1	1	1	1	0	0	0	0	0	1	1	1	1	1	0	0	0	0	0	3	0	0	12	1	1403.8	gi|744392017	gi|744392017	206	217	yes	yes	3	0.0032327	67.385		By MS/MS			1	0	1
LAIYAYSFK	RVRGCNPKLAIYAYSF	AIYAYSFKKGNIVCGK	K	L	A	F	K	K	2	0	0	0	0	0	0	0	0	1	1	1	0	1	0	1	0	0	2	0	0	0	9	0	1074.58	gi|91199942;gi|123910017;gi|158428674;gi|158428673;gi|91199940;gi|123915726	gi|158428674	61	69	no	no	1;2;3	5.4768e-16	166.68				By MS/MS	1	0	13
LAIYAYSFKK	RVRGCNPKLAIYAYSF	IYAYSFKKGNIVCGKN	K	L	A	K	K	G	2	0	0	0	0	0	0	0	0	1	1	2	0	1	0	1	0	0	2	0	0	0	10	1	1202.67	gi|91199942;gi|123910017;gi|158428674;gi|158428673;gi|91199940;gi|123915726	gi|158428674	61	70	no	no	1;2;3	6.1135e-12	159.58		By MS/MS		By MS/MS	1	0	59
LAIYAYSFKKGNIVCGK	RVRGCNPKLAIYAYSF	KGNIVCGKNNGCLRDI	K	L	A	G	K	N	2	0	1	0	1	0	0	2	0	2	1	3	0	1	0	1	0	0	2	1	0	0	17	2	1931.03	gi|91199942;gi|123910017;gi|158428674;gi|158428673;gi|91199940;gi|123915726	gi|158428674	61	77	no	no	3;4	9.3694e-07	86.497				By MS/MS	1	0	3
LAIYSYSFK	RVRGCNPKLAIYSYSF	AIYSYSFKKGNIVCGK	K	L	A	F	K	K	1	0	0	0	0	0	0	0	0	1	1	1	0	1	0	2	0	0	2	0	0	0	9	0	1090.57	gi|60593438;gi|60593437;gi|60593436;gi|60593435;gi|16974941;gi|129419;gi|50878199;gi|50878191;gi|50878189;gi|50878183;gi|50878181;gi|50878177;gi|50878175;gi|50878171;gi|50878167;gi|50878165;gi|50878163;gi|50878161;gi|50878157;gi|50878155;gi|33187144;gi|33187142;gi|33187140;gi|33187138;gi|33187118;gi|33187116;gi|26006826;gi|22797867;gi|50878195;gi|50878187;gi|50878185;gi|50878179;gi|50878197;gi|50…	gi|60593438	61	69	no	no	2	0.0044236	93.598				By MS/MS	1	0	4
LAIYSYSFKK	RVRGCNPKLAIYSYSF	IYSYSFKKGNIVCGKN	K	L	A	K	K	G	1	0	0	0	0	0	0	0	0	1	1	2	0	1	0	2	0	0	2	0	0	0	10	1	1218.66	gi|60593438;gi|60593437;gi|60593436;gi|60593435;gi|16974941;gi|129419;gi|50878199;gi|50878191;gi|50878189;gi|50878183;gi|50878181;gi|50878177;gi|50878175;gi|50878171;gi|50878167;gi|50878165;gi|50878163;gi|50878161;gi|50878157;gi|50878155;gi|33187144;gi|33187142;gi|33187140;gi|33187138;gi|33187118;gi|33187116;gi|26006826;gi|22797867;gi|50878195;gi|50878187;gi|50878185;gi|50878197;gi|50878169;gi|50…	gi|60593438	61	70	no	no	3	0.0024465	81.263				By MS/MS	1	0	10
LAIYSYSFKNGNIVCGKNLGCLR	RVRGCNPKLAIYSYSF	GKNLGCLRDICECDRV	K	L	A	L	R	D	1	1	3	0	2	0	0	3	0	2	3	2	0	1	0	2	0	0	2	1	0	0	23	2	2646.34	gi|1709548;gi|1408315	gi|1709548	61	83	yes	no	3;4;5	0.0041433	36.454				By MS/MS	1	0	5
LALDLEIATYR	YQELMNTKLALDLEIA	DLEIATYRTLLEGEES	K	L	A	Y	R	T	2	1	0	1	0	0	1	0	0	1	3	0	0	0	0	0	1	0	1	0	0	0	11	0	1276.7	CON__P04264	CON__P04264	473	483	yes	yes	2	0.016479	64.121			By MS/MS	By MS/MS	1	0	2
LASYLDKVR	TMQNLNDRLASYLDKV	ASYLDKVRALEESNYE	R	L	A	V	R	A	1	1	0	1	0	0	0	0	0	0	2	1	0	0	0	1	0	0	1	1	0	0	9	1	1063.6	CON__P13645;CON__P08730-1;gi|927154870;CON__P08727;CON__P19001;CON__Q04695;CON__Q9QWL7;gi|565315161;gi|537464082;CON__P19012;CON__A2A4G1;gi|602673843;CON__P02533;CON__P08779;gi|565301788;CON__Q99456;gi|602642662	CON__P13645	157	165	yes	no	3	0.014784	64.841		By MS/MS			1	0	1
LAYPILK	EEVDFMIKLAYPILKA	KLAYPILKANLVWIGL	K	L	A	L	K	A	1	0	0	0	0	0	0	0	0	1	2	1	0	0	1	0	0	0	1	0	0	0	7	0	816.511	gi|218526522;gi|158906251;gi|218526502;gi|158906249	gi|218526522	54	60	no	no	1;2	0.010336	85.061	By MS/MS		By MS/MS		1	0	8
LDHPVNYSEHIAPLSLPSSPPSVGSVCR	DKDVMLIRLDHPVNYS	PSVGSVCRIMGWGSIT	R	L	D	C	R	I	1	1	1	1	1	0	1	1	2	1	3	0	0	0	5	6	0	0	1	3	0	0	28	0	3014.49	gi|538259867;gi|538259883	gi|538259867	90	117	yes	no	3	1.8679e-07	48.634				By MS/MS	1	0	6
LEAIEQNLHDLGLLNNYSSER	NTARWFGRLEAIEQNL	LNNYSSERQYFRSNLR	R	L	E	E	R	Q	1	1	3	1	0	1	3	1	1	1	5	0	0	0	0	2	0	0	1	0	0	0	21	0	2427.2	gi|380846517	gi|380846517	277	297	yes	yes	3	4.8407e-37	152.06		By MS/MS		By MS/MS	1	0	3
LEDIGADALNR	SVGKLGCRLEDIGADA	IGADALNRLFIVFPQS	R	L	E	N	R	L	2	1	1	2	0	0	1	1	0	1	2	0	0	0	0	0	0	0	0	0	0	0	11	0	1185.6	gi|28804825;gi|28804823;gi|565320040;gi|84029301;gi|122421;gi|818943185;gi|752782518;gi|699236332;gi|387014534;gi|28804819;gi|927162469;gi|743543494;gi|743540241;gi|521760565	gi|28804825	10	20	yes	no	2	0.00036081	120.77		By MS/MS			1	0	1
LEDVALVVPAK	HDGEFGIRLEDVALVV	VALVVPAKTKYPVHEE	R	L	E	A	K	T	2	0	0	1	0	0	1	0	0	0	2	1	0	0	1	0	0	0	0	3	0	0	11	0	1152.68	gi|752776406	gi|752776406	570	580	yes	yes	2	0.0063916	87.184	By MS/MS	By MS/MS	By MS/MS	By MS/MS	1	0	4
LFWSPLK	ETFGDTAKLFWSPLKI	KLFWSPLKIHDIKWNF	K	L	F	L	K	I	0	0	0	0	0	0	0	0	0	0	2	1	0	1	1	1	0	1	0	0	0	0	7	0	889.506	gi|565317319	gi|565317319	212	218	no	no	2	0.0083043	94.262	By MS/MS	By MS/MS	By MS/MS		1	0	3
LGAFSVWNYISYGCYCGWGGQGTPK	FAKMINGKLGAFSVWN	WGGQGTPKDATDRCCF	K	L	G	P	K	D	1	0	1	0	2	1	0	6	0	1	1	1	0	1	1	2	1	2	3	1	0	0	25	0	2827.25	gi|91199942;gi|123910017;gi|37927200;gi|37927198;gi|37927196;gi|37927194;gi|71912227;gi|64453;gi|478779;gi|400713;gi|187950178;gi|187950174;gi|283846;gi|227634;gi|60593438;gi|60593437;gi|60593436;gi|60593435;gi|16974941;gi|129419;gi|50878199;gi|50878191;gi|50878189;gi|50878183;gi|50878181;gi|50878177;gi|50878175;gi|50878171;gi|50878167;gi|50878165;gi|50878163;gi|50878161;gi|50878157;gi|50878155;g…	gi|158428674	13	37	no	no	2;3	7.2877e-107	201.29				By MS/MS	1	0	9
LGAFSVWNYISYGCYCGWGGQGTPKDATDR	FAKMINGKLGAFSVWN	TPKDATDRCCFVHDCC	K	L	G	D	R	C	2	1	1	2	2	1	0	6	0	1	1	1	0	1	1	2	2	2	3	1	0	0	30	1	3385.49	gi|91199942;gi|123910017;gi|37927200;gi|37927198;gi|37927196;gi|37927194;gi|71912227;gi|64453;gi|478779;gi|400713;gi|187950178;gi|187950174;gi|283846;gi|227634;gi|60593438;gi|60593437;gi|60593436;gi|60593435;gi|16974941;gi|129419;gi|50878199;gi|50878191;gi|50878189;gi|50878183;gi|50878181;gi|50878177;gi|50878175;gi|50878171;gi|50878167;gi|50878165;gi|50878163;gi|50878161;gi|50878157;gi|50878155;g…	gi|158428674	13	42	no	no	3	4.665e-23	92.545				By MS/MS	1	0	1
LGEHNIDVLEGNEQFINAAK	YKSRIQVRLGEHNIDV	EQFINAAKIITHPNFN	R	L	G	A	K	I	2	0	3	1	0	1	3	2	1	2	2	1	0	1	0	0	0	0	0	1	0	0	20	0	2210.1	CON__P00761	CON__P00761	58	77	yes	yes	3	1.0238e-08	83.423				By MS/MS	1	0	1
LGNEYGYCR	DACFQFNRLGNEYGYC	GNEYGYCRKENGRKIP	R	L	G	C	R	K	0	1	1	0	1	0	1	2	0	0	1	0	0	0	0	0	0	0	2	0	0	0	9	0	1130.48	gi|496537199	gi|496537199	537	545	yes	yes	2	1.4281e-12	155.07	By MS/MS	By MS/MS	By MS/MS		1	0	8
LHSWVECESGECCDQCR	CCDAASCKLHSWVECE	GECCDQCRFRPAGTEC	K	L	H	C	R	F	0	1	0	1	4	1	3	1	1	0	1	0	0	0	0	2	0	1	0	1	0	0	17	0	2210.82	gi|87245243;gi|123905787;gi|565830621;gi|225354041;gi|223635807;gi|297593942;gi|320579367;gi|82219706;gi|31742525;gi|297593794;gi|83523638;gi|83523636;gi|320579369;gi|320579365;gi|320579363;gi|123896976;gi|320579373;gi|320579371;gi|320579361;gi|320579359;gi|297593818;gi|297593826;gi|320579375;gi|297593812;gi|320579387;gi|83523642;gi|320579385;gi|297593868;gi|297593914;gi|297593936;gi|297593884;gi…	gi|320579387	378	394	no	no	2;3	0	317.77	By MS/MS	By MS/MS	By MS/MS	By MS/MS	1	0	59
LHSWVECESGECCQQCR	CCDAASCKLHSWVECE	GECCQQCRFKPAGTEC	K	L	H	C	R	F	0	1	0	0	4	2	3	1	1	0	1	0	0	0	0	2	0	1	0	1	0	0	17	0	2223.86	gi|297593922;gi|297593910	gi|297593922	372	388	no	no	2;3	5.2136e-24	151.56	By MS/MS	By MS/MS	By MS/MS		1	0	50
LHVDPVNFK	LSELHCDKLHVDPVNF	HVDPVNFKLLGQILIT	K	L	H	F	K	L	0	0	1	1	0	0	0	0	1	0	1	1	0	1	1	0	0	0	0	2	0	0	9	0	1067.58	gi|122626;gi|699234637;gi|818940531;gi|743541798;gi|743537456;gi|521758090;gi|387016330;gi|927119132	gi|122626	96	104	no	no	2;3	0.002744	89.886				By MS/MS	1	0	3
LIDGHNDLPLK	LELMAASRLIDGHNDL	GHNDLPLKLRWFHHNK	R	L	I	L	K	L	0	0	1	2	0	0	0	1	1	1	3	1	0	0	1	0	0	0	0	0	0	0	11	0	1233.67	gi|927129241	gi|927129241	37	47	no	no	3	0.0027801	76.326		By MS/MS	By MS/MS	By MS/MS	1	0	3
LIFFDGEEAFVR	PKADLSLKLIFFDGEE	DGEEAFVRWSPSDSLY	K	L	I	V	R	W	1	1	0	1	0	0	2	1	0	1	1	0	0	3	0	0	0	0	0	1	0	0	12	0	1441.72	gi|547223205;gi|927117662;gi|82121485;gi|82108661;gi|818940845;gi|818934358;gi|743542002;gi|743537794;gi|537464737;gi|521752425;gi|387014136;gi|3868931;gi|380846523;gi|380846519;gi|380846509;gi|15991080;gi|547223202;gi|380846513;gi|699234859;gi|547222991;gi|538259821;gi|89242377;gi|89242375;gi|752780658;gi|675402455;gi|675402330;gi|547222989;gi|538259819;gi|380846511;gi|332319844;gi|332319843;gi|…	gi|380846517	188	199	no	no	2	2.0525e-05	125.97	By MS/MS	By MS/MS	By MS/MS	By MS/MS	1	0	4
LKPFQSQHIHPMSFQQHSK	NVTMEIMKLKPFQSQH	MSFQQHSKCECRPKKE	K	L	K	S	K	C	0	0	0	0	0	4	0	0	3	1	1	2	1	2	2	3	0	0	0	0	0	0	19	1	2304.16	gi|727360637;gi|327488518;gi|223711921	gi|727360637	109	127	yes	no	5	1.0529e-05	70.555				By MS/MS	1	0	1
LKPGAECGDGVCCYQCR	CCDAATCKLKPGAECG	GVCCYQCRFVTAGTVC	K	L	K	C	R	F	1	1	0	1	4	1	1	3	0	0	1	1	0	0	1	0	0	0	1	1	0	0	17	1	2028.83	gi|744392017	gi|744392017	440	456	yes	yes	2;3	3.6965e-09	112.34		By MS/MS			1	0	2
LKPGAECGNGLCCYQCK	CCDAATCKLKPGAECG	GLCCYQCKIKTAGTVC	K	L	K	C	K	I	1	0	1	0	4	1	1	3	0	0	2	2	0	0	1	0	0	0	1	0	0	0	17	1	2013.85	gi|71727519;gi|215273878;gi|162329887;gi|251204;gi|300079900	gi|71727519	435	451	yes	no	2;3	3.5741e-64	185.63	By MS/MS				1	0	8
LKYENEVALR	RLAADDFRLKYENEVA	YENEVALRQSVEADIN	R	L	K	L	R	Q	1	1	1	0	0	0	2	0	0	0	2	1	0	0	0	0	0	0	1	1	0	0	10	1	1233.67	CON__P13645	CON__P13645	236	245	yes	yes	3	8.024e-08	139.43		By MS/MS	By MS/MS	By MS/MS	1	0	4
LLDLEIFNK	RNHPELSKLLDLEIFN	LDLEIFNKYKVLLEKC	K	L	L	N	K	Y	0	0	1	1	0	0	1	0	0	1	3	1	0	1	0	0	0	0	0	0	0	0	9	0	1103.62	gi|56790036	gi|56790036	372	380	yes	yes	2	0.0058094	82.287			By MS/MS	By MS/MS	1	0	3
LLVVYPWTQR	IGGATLAKLLVVYPWT	VVYPWTQRFFAHFGNL	K	L	L	Q	R	F	0	1	0	0	0	1	0	0	0	0	2	0	0	0	1	0	1	1	1	2	0	0	10	0	1273.72	gi|927119129	gi|927119129	32	41	no	no	2	0.0018054	109.83		By MS/MS		By MS/MS	1	0	2
LMIPNMPNK	QQDFSNQKLMIPNMPN	MIPNMPNKSSPRAGGN	K	L	M	N	K	S	0	0	2	0	0	0	0	0	0	1	1	1	2	0	2	0	0	0	0	0	0	0	9	0	1056.55	gi|602646347	gi|602646347	497	505	yes	yes	2	0.011579	61.962				By MS/MS	1	0	1
LNWEYLVK	TMAWDWVRLNWEYLVK	LNWEYLVKRYTLNDRN	R	L	N	V	K	R	0	0	1	0	0	0	1	0	0	0	2	1	0	0	0	0	0	1	1	1	0	0	8	0	1063.57	gi|148367284;gi|538260129;gi|818943169;gi|743543480;gi|743540221;gi|675402469;gi|547223039;gi|538259849;gi|521760553;gi|675402352;gi|547223041;gi|538259851;gi|602638100;gi|290454890;gi|927123465;gi|565312529;gi|752782502	gi|148367284	871	878	no	no	2	0.0069156	85.676		By MS/MS			1	0	1
LPPPTNTIYR	DLVWGSERLPPPTNTI	PPTNTIYRLADDFVGS	R	L	P	Y	R	L	0	1	1	0	0	0	0	0	0	1	1	0	0	0	3	0	2	0	1	0	0	0	10	0	1170.64	gi|927155811	gi|927155811	67	76	yes	yes	2	0.007447	83.862	By matching		By MS/MS	By MS/MS	1	0	3
LQGLQAGWLVEEDTFQSHTPYGYR	VRQHIKHRLQGLQAGW	SHTPYGYRTFSNIIST	R	L	Q	Y	R	T	1	1	0	1	0	3	2	3	1	0	3	0	0	1	1	1	2	1	2	1	0	0	24	0	2794.34	gi|547223205;gi|927117662;gi|82121485;gi|82108661;gi|818940845;gi|818934358;gi|743542002;gi|743537794;gi|537464737;gi|521752425;gi|387014136;gi|3868931;gi|380846523;gi|380846519;gi|380846509;gi|15991080;gi|547223202;gi|380846513;gi|699234859;gi|547222991;gi|538259821;gi|89242377;gi|89242375;gi|752780658;gi|675402455;gi|675402330;gi|547222989;gi|538259819;gi|380846511;gi|332319844;gi|332319843;gi|…	gi|380846517	86	109	no	no	3	1.973e-47	154.84	By MS/MS	By MS/MS	By MS/MS	By MS/MS	1	0	5
LRPGAQCGDGVCCYQCK	CCDAATCKLRPGAQCG	GVCCYQCKFRRAGTVC	K	L	R	C	K	F	1	1	0	1	4	2	0	3	0	0	1	1	0	0	1	0	0	0	1	1	0	0	17	1	2027.84	gi|82228618;gi|61104777	gi|82228618	440	456	yes	no	3	0.030499	30.575				By MS/MS	1	0	1
LRVDPANFK	LSDLHAQKLRVDPANF	RVDPANFKILSQCLLS	K	L	R	F	K	I	1	1	1	1	0	0	0	0	0	0	1	1	0	1	1	0	0	0	0	1	0	0	9	1	1058.59	gi|122506	gi|122506	91	99	yes	yes	3	0.0055218	68.371		By MS/MS		By MS/MS	1	0	4
LSADIIALHQK	ATFEEVKKLSADIIAL	DIIALHQKCVANEHSD	K	L	S	Q	K	C	2	0	0	1	0	1	0	0	1	2	2	1	0	0	0	1	0	0	0	0	0	0	11	0	1207.69	gi|56790036	gi|56790036	69	79	yes	yes	3	0.031602	35.348			By MS/MS		1	0	1
LSAYIVPNTDAHLSEYVAER	REHMKTYKLSAYIVPN	LSEYVAERDKRLAWMS	K	L	S	E	R	D	3	1	1	1	0	0	2	0	1	1	2	0	0	0	1	2	1	0	2	2	0	0	20	0	2247.12	gi|752776406	gi|752776406	67	86	yes	yes	3	2.3762e-09	87.554	By MS/MS	By MS/MS	By MS/MS	By MS/MS	1	0	4
LSELHCDKLHVDPENFK	NVKETFAKLSELHCDK	HVDPENFKLLGNILII	K	L	S	F	K	L	0	0	1	2	1	0	2	0	2	0	3	2	0	1	1	1	0	0	0	1	0	0	17	1	2080	gi|927119129;gi|602677639;gi|752780412;gi|752780410	gi|927119129	89	105	no	no	3;4	2.1924e-05	62.813				By MS/MS	1	0	4
LSELHCDKLHVDPVNFK	GVKDTFAKLSELHCDK	HVDPVNFKLLGQILIT	K	L	S	F	K	L	0	0	1	2	1	0	1	0	2	0	3	2	0	1	1	1	0	0	0	2	0	0	17	1	2050.03	gi|122626;gi|699234637;gi|818940531;gi|743541798;gi|743537456;gi|521758090;gi|387016330;gi|927119132	gi|122626	88	104	no	no	4	0.0027145	49.223				By MS/MS	1	0	1
LSGHVYEVLEISR	VLNKHNEKLSGHVYEV	YEVLEISRGQHKYEPE	K	L	S	S	R	G	0	1	0	0	0	0	2	1	1	1	2	0	0	0	0	2	0	0	1	2	0	0	13	0	1500.79	gi|82126268;gi|58036459;gi|82126266;gi|58036461	gi|82126268	172	184	yes	no	3	0.001104	78.814		By MS/MS			1	0	1
LSTYSYNFQNGNIVCGNK	RANGCDPKLSTYSYNF	GNIVCGNKYGCLRHIC	K	L	S	N	K	Y	0	0	4	0	1	1	0	2	0	1	1	1	0	1	0	2	1	0	2	1	0	0	18	0	2077.95	gi|408360177;gi|33187120	gi|408360177	77	94	yes	no	2	3.5811e-17	133.25			By MS/MS		1	0	2
LSTYSYSFENGDIICGGDDPCLR	RVNGCDPKLSTYSYSF	GGDDPCLRAVCECDRV	K	L	S	L	R	A	0	1	1	3	2	0	1	3	0	2	2	0	0	1	1	3	1	0	2	0	0	0	23	0	2638.13	gi|50874342	gi|50874342	77	99	yes	yes	3	0.025534	19.398		By MS/MS			1	0	1
LTDYITYRDNRVTR				L	T	T	R		0	3	1	2	0	0	0	0	0	1	1	0	0	0	0	0	3	0	2	1	0	0	14	2	1784.92		REV__gi|602631486			yes	no	4	0.036659	26.112	By MS/MS	By matching	By matching		1	0	4
LTIYSYSFENGDIVCGGDDSCK	RVNGCDPKLTIYSYSF	CGGDDSCKRAVCECDR	K	L	T	C	K	R	0	0	1	3	2	0	1	3	0	2	1	1	0	1	0	3	1	0	2	1	0	0	22	0	2499.06	gi|408407662;gi|296045677	gi|408407662	77	98	yes	no	2;3	5.388e-82	186.9		By MS/MS			1	0	5
LTIYSYSFENGDIVCGGDDSCKR	RVNGCDPKLTIYSYSF	GGDDSCKRAVCECDRV	K	L	T	K	R	A	0	1	1	3	2	0	1	3	0	2	1	1	0	1	0	3	1	0	2	1	0	0	23	1	2655.16	gi|408407662;gi|296045677	gi|408407662	77	99	yes	no	2;3;4	0	296.6		By MS/MS			1	0	35
LTIYSYSFENGDIVCGGGDSCKR	RVNGCDPKLTIYSYSF	GGGDSCKRAVCECDRV	K	L	T	K	R	A	0	1	1	2	2	0	1	4	0	2	1	1	0	1	0	3	1	0	2	1	0	0	23	1	2597.15	gi|50874466	gi|50874466	77	99	yes	yes	3	8.1418e-06	65.184		By MS/MS			1	0	1
LTLEQIDVVKR	AQNKDAVRLTLEQIDV	EQIDVVKRMCDDYEEL	R	L	T	K	R	M	0	1	0	1	0	1	1	0	0	1	2	1	0	0	0	0	1	0	0	2	0	0	11	1	1312.77	gi|927129241;gi|602638612	gi|927129241	100	110	no	no	3	0.00029104	110.38		By MS/MS	By MS/MS	By MS/MS	1	0	3
LTPGSECGDGECCDQCR	CCNATTCKLTPGSECG	GECCDQCRIQTAGTEC	K	L	T	C	R	I	0	1	0	2	4	1	2	3	0	0	1	0	0	0	1	1	1	0	0	0	0	0	17	0	1999.71	gi|563582063	gi|563582063	439	455	yes	yes	2;3	7.3441e-93	205.66	By MS/MS		By MS/MS	By matching	1	0	11
LTPGSQCADGECCDQCK	CCNAATCKLTPGSQCA	GECCDQCKFGRAGTVC	K	L	T	C	K	F	1	0	0	2	4	2	1	2	0	0	1	1	0	0	1	1	1	0	0	0	0	0	17	0	1984.74	gi|496537199;gi|82228619;gi|61104775	gi|496537199	441	457	no	no	2;3	1.754e-78	194.19	By MS/MS	By MS/MS	By MS/MS	By matching	1	0	8
LVAVVAHALAHR	HVQASYQKLVAVVAHA	VAHALAHRYH______	K	L	V	H	R	Y	4	1	0	0	0	0	0	0	2	0	2	0	0	0	0	0	0	0	0	3	0	0	12	0	1255.75	gi|927119132	gi|927119132	134	145	yes	yes	3	0.0015628	81.017				By MS/MS	1	0	1
LVEDIQNDHIIQ	CFDTKGRKLVEDIQND	IQNDHIIQ________	K	L	V	I	Q	-	0	0	1	2	0	2	1	0	1	3	1	0	0	0	0	0	0	0	0	1	0	0	12	0	1435.73	gi|56790036	gi|56790036	603	614	yes	yes	2	0.0063305	68.359			By MS/MS	By MS/MS	1	0	2
LVEKIMDQYR	ELRREKQKLVEKIMDQ	EKIMDQYRVLDPAIPR	K	L	V	Y	R	V	0	1	0	1	0	1	1	0	0	1	1	1	1	0	0	0	0	0	1	1	0	0	10	1	1293.68	gi|927176137;gi|602657445	gi|927176137	103	112	yes	no	1	0.019087	57.59		By MS/MS			1	0	1
LVFPPR	MGNIDLSKLVFPPRMS	SKLVFPPRMSGRLVEA	K	L	V	P	R	M	0	1	0	0	0	0	0	0	0	0	1	0	0	1	2	0	0	0	0	1	0	0	6	0	727.438	gi|752776406;gi|602670198	gi|752776406	494	499	yes	no	2	0.020034	89.775			By MS/MS	By MS/MS	1	0	5
LVIGGDECNINEHR	SYAQKSSKLVIGGDEC	ECNINEHRFLVALYTS	K	L	V	H	R	F	0	1	2	1	1	0	2	2	1	2	1	0	0	0	0	0	0	0	0	1	0	0	14	0	1624.76	gi|4006844;gi|13959660	gi|4006844	24	37	yes	no	3	7.6378e-05	89.231		By MS/MS		By MS/MS	1	0	2
LVILGFPCNQFGK	QNSLKTDRLVILGFPC	FPCNQFGKQEPGQNSE	R	L	V	G	K	Q	0	0	1	0	1	1	0	2	0	1	2	1	0	2	1	0	0	0	0	1	0	0	13	0	1491.79	gi|565317319;gi|406829591;gi|927144911	gi|565317319	137	149	yes	no	2	0.00030054	95.618			By MS/MS	By MS/MS	1	0	2
LVIVADYIMFLK	LNSPKYIKLVIVADYI	ADYIMFLKYGRSLITI	K	L	V	L	K	Y	1	0	0	1	0	0	0	0	0	2	2	1	1	1	0	0	0	0	1	2	0	0	12	0	1423.81	gi|496537199;gi|82228619;gi|61104775	gi|496537199	207	218	no	no	2	0.0084984	65.179				By MS/MS	1	0	1
LVIVVDHSMVTK	KFDKKFIKLVIVVDHS	VDHSMVTKYNNDLITI	K	L	V	T	K	Y	0	0	0	1	0	0	0	0	1	1	1	1	1	0	0	1	1	0	0	4	0	0	12	0	1339.75	gi|297593874;gi|297593864;gi|297593966;gi|297593922;gi|297593910	gi|297593874	205	216	no	no	2;3	3.5268e-16	154.94	By MS/MS	By MS/MS	By MS/MS		1	0	24
LWNYFHGTLLPK	PMFKGFTRLWNYFHGT	FHGTLLPKYARERNGL	R	L	W	P	K	Y	0	0	1	0	0	0	0	1	1	0	3	1	0	1	1	0	1	1	1	0	0	0	12	0	1487.79	gi|586829527	gi|586829527	699	710	yes	yes	3	0.0011437	92.856		By MS/MS	By MS/MS	By MS/MS	1	0	4
LYCFDNLPEHK	PQDVKCGRLYCFDNLP	FDNLPEHKNPCQIYYT	R	L	Y	H	K	N	0	0	1	1	1	0	1	0	1	0	2	1	0	1	1	0	0	0	1	0	0	0	11	0	1434.66	gi|496537199;gi|82228619;gi|61104775;gi|297593862;gi|727360729;gi|297593790;gi|297593806	gi|496537199	564	574	no	no	2;3	3.7989e-36	177.57	By MS/MS		By MS/MS	By MS/MS	1	0	29
LYCFDNLPEHKNPCQIYYTPR	PQDVKCGRLYCFDNLP	CQIYYTPRDENKGMVD	R	L	Y	P	R	D	0	1	2	1	2	1	1	0	1	1	2	1	0	1	3	0	1	0	3	0	0	0	21	1	2727.26	gi|496537199	gi|496537199	564	584	yes	yes	3;4	1.3092e-68	180.86	By MS/MS		By MS/MS	By MS/MS	1	0	9
LYCFDNLPEHKNPCQIYYTPRDENK	PQDVKCGRLYCFDNLP	YTPRDENKGMVDPGTK	R	L	Y	N	K	G	0	1	3	2	2	1	2	0	1	1	2	2	0	1	3	0	1	0	3	0	0	0	25	2	3213.46	gi|496537199	gi|496537199	564	588	yes	yes	4;5	4.5383e-30	122.39	By MS/MS		By MS/MS	By MS/MS	1	0	5
LYCKQDYQQLFAAK	SCYFRDRKLYCKQDYQ	YQQLFAAKCSGCMEKI	K	L	Y	A	K	C	2	0	0	1	1	3	0	0	0	0	2	2	0	1	0	0	0	0	2	0	0	0	14	1	1774.87	gi|602632730	gi|602632730	71	84	yes	yes	3	0.035542	46.88	By MS/MS			By matching	1	0	2
LYCLDNSPGNK	PQDIKCGRLYCLDNSP	LDNSPGNKNPCKMHYR	R	L	Y	N	K	N	0	0	2	1	1	0	0	1	0	0	2	1	0	0	1	1	0	0	1	0	0	0	11	0	1279.59	gi|297593950;gi|297593928;gi|297593920;gi|73621852;gi|33391734	gi|73621852	560	570	no	no	2	1.3789e-26	169.93	By MS/MS	By MS/MS	By MS/MS		1	0	4
LYCLDNSPGNKNPCK	PQDIKCGRLYCLDNSP	PGNKNPCKMHYRCRDQ	R	L	Y	C	K	M	0	0	3	1	2	0	0	1	0	0	2	2	0	0	2	1	0	0	1	0	0	0	15	1	1778.81	gi|297593950;gi|297593928;gi|297593920;gi|73621852;gi|33391734	gi|73621852	560	574	no	no	2;3	5.9574e-45	176.87	By MS/MS	By MS/MS		By MS/MS	1	0	10
LYNYSVCR	VPHCANIKLYNYSVCR	LYNYSVCREAYGGLPE	K	L	Y	C	R	E	0	1	1	0	1	0	0	0	0	0	1	0	0	0	0	1	0	0	2	1	0	0	8	0	1073.5	gi|297593778;gi|297593776;gi|297593774	gi|297593778	170	177	yes	no	2	4.4825e-24	170.66	By MS/MS	By MS/MS	By MS/MS	By MS/MS	1	0	4
MANVLCSCSEDCLEK	KLRCSEKRMANVLCSC	CSEDCLEKKDCCTDYK	R	M	A	E	K	K	1	0	1	1	3	0	2	0	0	0	2	1	1	0	0	2	0	0	0	1	0	0	15	0	1814.73	gi|586829527	gi|586829527	88	102	yes	yes	2	5.9248e-05	85.006				By MS/MS	1	0	1
MANVLCSCSEDCLEKK	KLRCSEKRMANVLCSC	SEDCLEKKDCCTDYKS	R	M	A	K	K	D	1	0	1	1	3	0	2	0	0	0	2	2	1	0	0	2	0	0	0	1	0	0	16	1	1942.83	gi|586829527	gi|586829527	88	103	yes	yes	2;3	3.9081e-11	107.73	By MS/MS	By MS/MS	By MS/MS	By MS/MS	1	0	7
MDTYSYSFLNGDIVCGDDDPCLR	RVNGCNPKMDTYSYSF	GDDDPCLRAICECDRA	K	M	D	L	R	A	0	1	1	5	2	0	0	2	0	1	2	0	1	1	1	2	1	0	2	1	0	0	23	0	2712.11	gi|408387579;gi|296045673	gi|408387579	77	99	yes	no	2;3;4	2.1657e-267	272.06	By MS/MS	By MS/MS	By MS/MS		1	0	165
MEVMKFTEHTACECRPR	NPRTQSSKMEVMKFTE	TACECRPRRKQGEPDG	K	M	E	P	R	R	1	2	0	0	2	0	3	0	1	0	0	1	2	1	1	0	2	0	0	1	0	0	17	2	2180.96	gi|48428607;gi|48429241;gi|327478538;gi|223711927;gi|58177209	gi|327478538	80	96	no	no	4	1.7049e-08	93.424	By MS/MS		By matching	By MS/MS	1	0	3
MEWYPEAAANAER	PTASNMLKMEWYPEAA	EAAANAERWAFRCILS	K	M	E	E	R	W	4	1	1	0	0	0	3	0	0	0	0	0	1	0	1	0	0	1	1	0	0	0	13	0	1536.67	gi|487522826;gi|215262114;gi|675402308;gi|538259783;gi|50401874;gi|48474867;gi|21305553;gi|190195303;gi|190195301;gi|675402405;gi|358801574;gi|358801543;gi|727360797;gi|743540796;gi|743535812;gi|538260105;gi|522802527;gi|522802472;gi|522801327;gi|521752467;gi|48428846;gi|48428840;gi|48428839;gi|28972959;gi|28972957;gi|21305551;gi|190195329;gi|190195325;gi|190195317;gi|190195305;gi|387942475;gi|17…	gi|487523159	58	70	no	no	2;3	1.1292e-52	184.31	By MS/MS	By MS/MS	By MS/MS	By MS/MS	1	0	117
MEWYPEAAANAERWAFR	PTASNMLKMEWYPEAA	NAERWAFRCILSHSPR	K	M	E	F	R	C	5	2	1	0	0	0	3	0	0	0	0	0	1	1	1	0	0	2	1	0	0	0	17	1	2096.95	gi|487522826;gi|215262114;gi|190195303;gi|190195301;gi|727360797;gi|487523159;gi|215262116;gi|190195323;gi|190195321	gi|487523159	58	74	no	no	2;3	3.2618e-24	150.05	By MS/MS	By MS/MS			1	0	3
MGTYSYSFENGDIVCGGDDPCLR	RVNGCDPKMGTYSYSF	GGDDPCLRAVCECDRV	K	M	G	L	R	A	0	1	1	3	2	0	1	4	0	1	1	0	1	1	1	2	1	0	2	1	0	0	23	0	2612.06	gi|50874384;gi|50874382;gi|50874380	gi|50874384	77	99	yes	no	2;3	5.3672e-69	178.73	By MS/MS	By MS/MS	By MS/MS	By MS/MS	1	0	51
MGTYSYSFQNGDIVCGGDDPCLR	RVNGCDPKMGTYSYSF	GGDDPCLRAVCECDRV	K	M	G	L	R	A	0	1	1	3	2	1	0	4	0	1	1	0	1	1	1	2	1	0	2	1	0	0	23	0	2611.08	gi|91199938;gi|50874378;gi|50874376;gi|50874372;gi|50874370;gi|50874334;gi|50874316;gi|50874312;gi|50874308;gi|50874306;gi|50874300;gi|50874298;gi|50874296;gi|50874294;gi|50874286;gi|50874284;gi|50874282;gi|50874280;gi|50874278;gi|50874276;gi|50874256;gi|50874254;gi|50874252;gi|50874250;gi|33187136;gi|33187132;gi|25453141;gi|13936541;gi|50874374;gi|50874304;gi|25453160;gi|13936543;gi|408407658;gi…	gi|408407658	77	99	no	no	2;3	9.2789e-240	260.97	By MS/MS	By MS/MS	By MS/MS	By MS/MS	1	0	119
MINGKLGAFSVWNYISYGCYCGWGGQGTPK	________________	WGGQGTPKDATDRCCF	K	M	I	P	K	D	1	0	2	0	2	1	0	7	0	2	1	2	1	1	1	2	1	2	3	1	0	0	30	1	3370.54	gi|91199942;gi|123910017;gi|37927200;gi|37927198;gi|37927196;gi|37927194;gi|71912227;gi|64453;gi|478779;gi|400713;gi|187950178;gi|187950174;gi|60593438;gi|60593437;gi|60593436;gi|60593435;gi|16974941;gi|129419;gi|50878199;gi|50878191;gi|50878189;gi|50878183;gi|50878181;gi|50878177;gi|50878175;gi|50878171;gi|50878167;gi|50878165;gi|50878163;gi|50878161;gi|50878157;gi|50878155;gi|33187144;gi|331871…	gi|158428674	8	37	no	no	3	2.7088e-90	178.85				By MS/MS	1	0	3
MIQEETAKNPLTSYSFYGCHCGLGNK	GSVIEFGKMIQEETAK	CHCGLGNKGKPKDATD	K	M	I	N	K	G	1	0	2	0	2	1	2	3	1	1	2	2	1	1	1	2	2	0	2	0	0	0	26	1	3004.35	gi|50874548	gi|50874548	24	49	yes	yes	4	0.039992	12.222		By MS/MS			1	0	1
MIQEETEKNPITSYSLYGCHCGLGSK	GSMIEFGKMIQEETEK	CHCGLGSKGKPKDATD	K	M	I	S	K	G	0	0	1	0	2	1	3	3	1	2	2	2	1	0	1	3	2	0	2	0	0	0	26	1	3001.36	gi|408407676;gi|296045671;gi|50874530;gi|50874528;gi|50874524;gi|50874522;gi|50874520;gi|50874518;gi|50874532;gi|50874526	gi|408407676	24	49	yes	no	3;4	7.4847e-182	231.23	By matching	By MS/MS	By MS/MS		1	0	42
MLEDWISPDHFR	SKGASILRMLEDWISP	WISPDHFRAGCQKYLT	R	M	L	F	R	A	0	1	0	2	0	0	1	0	1	1	1	0	1	1	1	1	0	1	0	0	0	0	12	0	1544.71	gi|148367284;gi|538260129;gi|818943169;gi|743543480;gi|743540221;gi|675402469;gi|547223039;gi|538259849;gi|521760553;gi|675402352;gi|547223041;gi|538259851	gi|148367284	486	497	yes	no	3	0.00012609	112.94	By matching	By MS/MS	By MS/MS	By MS/MS	1	0	5
MNIPLHQISVIPARDVTFSR	________________	ARDVTFSRVSKKKAKR	-	M	N	S	R	V	1	2	1	1	0	1	0	0	1	3	1	0	1	1	2	2	1	0	0	2	0	0	20	1	2293.24	gi|602650118;gi|602650116;gi|602650114;gi|602650111;gi|602650109;gi|602650107;gi|602650105;gi|602650103;gi|537446457	gi|602650118	1	20	yes	no	3;4	0.0023179	49.537		By MS/MS			1	0	4
MNSGNPCCDPVTCKPR	________________	DPVTCKPRRGEHCVSG	-	M	N	P	R	R	0	1	2	1	3	0	0	1	0	0	0	1	1	0	3	1	1	0	0	1	0	0	16	1	1891.78	gi|182705262	gi|182705262	1	16	yes	yes	2;3;4	1.0162e-05	82.59	By MS/MS	By MS/MS	By MS/MS		1	0	7
MPQCILNKPLK	HRKYLINKMPQCILNK	CILNKPLKTDIVSPAV	K	M	P	L	K	T	0	0	1	0	1	1	0	0	0	1	2	2	1	0	2	0	0	0	0	0	0	0	11	1	1340.73	gi|496537199;gi|82228619;gi|61104775;gi|82228618;gi|61104777;gi|297593862;gi|297593956;gi|297593974	gi|496537199	391	401	no	no	2;3	8.0471e-13	154.84	By MS/MS	By MS/MS	By MS/MS	By MS/MS	1	0	28
MPQCILNKPLKTDIVSPAVCGNYLVELGEDCDCGSPR	HRKYLINKMPQCILNK	DCDCGSPRDCQNPCCN	K	M	P	P	R	D	1	1	2	3	4	1	2	3	0	2	4	2	1	0	4	2	1	0	1	3	0	0	37	2	4204.97	gi|496537199;gi|82228619;gi|61104775	gi|496537199	391	427	no	no	3;4;5	3.2398e-105	171.88	By MS/MS	By MS/MS	By MS/MS		1	0	16
MSGECAPNVSVSVSTSHTTISGGGSR	LLEGEESRMSGECAPN	TISGGGSRGGGGGGYG	R	M	S	S	R	G	1	1	1	0	1	0	1	4	1	1	0	0	1	0	1	7	3	0	0	3	0	0	26	0	2564.16	CON__P04264	CON__P04264	493	518	yes	yes	3	5.7098e-08	55.662				By MS/MS	1	0	1
MTLDDFR	LLDIDNTRMTLDDFRI	RMTLDDFRIKFEMEQN	R	M	T	F	R	I	0	1	0	2	0	0	0	0	0	0	1	0	1	1	0	0	1	0	0	0	0	0	7	0	896.406	CON__P35527	CON__P35527	234	240	yes	yes	2	0.0052608	84.097			By MS/MS		1	0	1
MVCVMLR	LLEATSPKMVCVMLRC	KMVCVMLRCCKNNILP	K	M	V	L	R	C	0	1	0	0	1	0	0	0	0	0	1	0	2	0	0	0	0	0	0	2	0	0	7	0	907.444	gi|387017780;gi|602671693;gi|602671691	gi|387017780	375	381	no	no	2	0.029553	62.714				By MS/MS	1	0	1
MWQNDLHPIMIER	TSQTNVSRMWQNDLHP	LHPIMIERYPGSPGSY	R	M	W	E	R	Y	0	1	1	1	0	1	1	0	1	2	1	0	2	0	1	0	0	1	0	0	0	0	13	0	1681.81	gi|380846517;gi|380846515	gi|380846517	69	81	yes	no	3	0.017401	44.426	By MS/MS	By matching	By MS/MS	By matching	1	0	4
NAGYVIAQLDGLYMGNVEWAK	NKDDPFWRNAGYVIAQ	MGNVEWAKRQKRTPLT	R	N	A	A	K	R	3	0	2	1	0	1	1	3	0	1	2	1	1	0	0	0	0	1	2	2	0	0	21	0	2311.13	gi|818938475;gi|521755938;gi|449061870;gi|387017678;gi|338855308;gi|675402306;gi|675402437;gi|538259863;gi|698375473;gi|752778917	gi|818938475	159	179	no	no	3	1.1268e-24	131.54				By MS/MS	1	0	1
NAGYVIVQLDGLYMGNVEWAK	NKDDPFWRNAGYVIVQ	MGNVEWAKQQKRTPLT	R	N	A	A	K	Q	2	0	2	1	0	1	1	3	0	1	2	1	1	0	0	0	0	1	2	3	0	0	21	0	2339.16	gi|538260121;gi|538260123	gi|538260121	159	179	yes	no	2;3	1.0563e-06	74.029	By matching	By MS/MS	By matching		1	0	6
NCFGLEK	NVIERFIKNCFGLEKE	KNCFGLEKETNYRTWF	K	N	C	E	K	E	0	0	1	0	1	0	1	1	0	0	1	1	0	1	0	0	0	0	0	0	0	0	7	0	866.396	gi|218526486;gi|218526485;gi|158906219;gi|158906217;gi|677992932;gi|578004418;gi|758377456;gi|82132988;gi|393714290;gi|37993393;gi|300490474;gi|300490470;gi|727360769	gi|218526486	126	132	no	no	2	0.00016765	111.01	By MS/MS	By MS/MS	By MS/MS	By MS/MS	1	0	7
NDLEGWHVNLGPMR	GGRVRTHRNDLEGWHV	HVNLGPMRIPERHRII	R	N	D	M	R	I	0	1	2	1	0	0	1	2	1	0	2	0	1	0	1	0	0	1	0	1	0	0	14	0	1636.78	gi|818932530;gi|818932528;gi|818932526;gi|537444909;gi|537444906;gi|537444904	gi|818932530	96	109	yes	no	2	0.016389	47.242		By MS/MS			1	0	1
NGKPCLMNHGYCYNGR	CPMDHIQKNGKPCLMN	HGYCYNGRCPIMIHQC	K	N	G	G	R	C	0	1	3	0	2	0	0	3	1	0	1	1	1	0	1	0	0	0	2	0	0	0	16	1	1939.82	gi|744392017	gi|744392017	492	507	yes	yes	3;4	4.524e-06	85.163		By MS/MS	By matching		1	0	5
NHECIIDEDCEIGK	SIQEDRKRNHECIIDE	DEDCEIGKYCAFSDLM	R	N	H	G	K	Y	0	0	1	2	2	0	3	1	1	3	0	1	0	0	0	0	0	0	0	0	0	0	14	0	1730.72	gi|743538646;gi|818941629;gi|927190859;gi|387015530	gi|743538646	72	85	yes	no	3	0.00046342	75.316	By MS/MS		By MS/MS		1	0	2
NIRNEDEQIRVPR	IKLGMHSKNIRNEDEQ	DEQIRVPRRKFFCLNT	K	N	I	P	R	R	0	3	2	1	0	1	2	0	0	2	0	0	0	0	1	0	0	0	0	1	0	0	13	2	1637.86	gi|6066249;gi|13959656;gi|345531791;gi|345531789;gi|345531788;gi|345531787;gi|134129;gi|765684942;gi|311223820	gi|6066249	83	95	no	no	4	0.0011635	70.089		By MS/MS		By MS/MS	1	0	2
NITSEDSGQGHGSR	NNTIPIFKNITSEDSG	SGQGHGSRRLISFSLS	K	N	I	S	R	R	0	1	1	1	0	1	1	3	1	1	0	0	0	0	0	3	1	0	0	0	0	0	14	0	1443.63	gi|927140354;gi|927140350;gi|927140346	gi|927140354	168	181	yes	no	2	0.010384	50.897			By MS/MS		1	0	1
NKDLFSEDYSETHYSPDGR	PVILHLEKNKDLFSED	THYSPDGREITTNPPV	K	N	K	G	R	E	0	1	1	3	0	0	2	1	1	0	1	1	0	1	1	3	1	0	2	0	0	0	19	1	2258.97	gi|496537199;gi|320579395;gi|297593798;gi|297593800;gi|82228619;gi|61104775;gi|297593804;gi|71727517;gi|387935400	gi|496537199	76	94	no	no	4	9.0744e-05	66.702		By MS/MS			1	0	1
NKLNDLEEALQQAKEDLAR	EHALKDARNKLNDLEE	QAKEDLARLLRDYQEL	R	N	K	A	R	L	3	1	2	2	0	2	3	0	0	0	4	2	0	0	0	0	0	0	0	0	0	0	19	2	2197.13	CON__P35908	CON__P35908	446	464	yes	yes	3	2.8898e-13	102.47		By MS/MS			1	0	1
NLDLDSIIAEVK	ILSMDNSRNLDLDSII	DSIIAEVKAQYEEIAQ	R	N	L	V	K	A	1	0	1	2	0	0	1	0	0	2	2	1	0	0	0	1	0	0	0	1	0	0	12	0	1328.72	CON__P35908;gi|565311610;gi|927175734;gi|743537052;gi|387016582;CON__Q8VED5;CON__Q5XKE5;CON__O95678;CON__P48668;CON__P04259;CON__P02538;CON__P13647	CON__P35908	348	359	yes	no	2	0.0043035	83.204	By MS/MS	By MS/MS	By MS/MS		1	0	3
NLFQFAK	________________	________________	-	N	L	A	K	M	1	0	1	0	0	1	0	0	0	0	1	1	0	2	0	0	0	0	0	0	0	0	7	0	866.465	gi|60593438;gi|60593437;gi|60593436;gi|60593435;gi|16974941;gi|129419;gi|2914537;gi|158428674;gi|158428673;gi|1709548;gi|1408315	gi|158428674	1	7	no	no	1;2	2.1657e-10	155.73		By MS/MS		By MS/MS	1	0	10
NLFQFGDMILQK	________________	FGDMILQKTGKEAVHS	-	N	L	Q	K	T	0	0	1	1	0	2	0	1	0	1	2	1	1	2	0	0	0	0	0	0	0	0	12	0	1452.74	gi|2851544;gi|157834150;gi|2914536;gi|1408314;gi|48425249;gi|48425248;gi|16974940;gi|283845;gi|227633	gi|2851544	1	12	yes	no	1;2;3	3.2353e-149	280.49		By MS/MS		By MS/MS	1	0	49
NLFQFGDMILQKTGK	________________	MILQKTGKEAVHSYAI	-	N	L	G	K	E	0	0	1	1	0	2	0	2	0	1	2	2	1	2	0	0	1	0	0	0	0	0	15	1	1738.91	gi|2851544;gi|157834150;gi|2914536;gi|1408314;gi|48425249;gi|48425248;gi|16974940	gi|2851544	1	15	yes	no	3	1.4823e-06	101.53				By MS/MS	1	0	2
NLFQFGDMILQKTGKEAVHSYAIYGCYCGWGGQGR	________________	CGWGGQGRAQDATDRC	-	N	L	G	R	A	2	1	1	1	2	3	1	7	1	2	2	2	1	2	0	1	1	1	3	1	0	0	35	2	4010.87	gi|2851544;gi|157834150;gi|2914536;gi|1408314;gi|48425249;gi|48425248	gi|2851544	1	35	yes	no	4;5	3.2208e-56	132.42				By MS/MS	1	0	3
NLHNCVNLILLADHGMEQISCNR	LMEGLKQRNLHNCVNL	MEQISCNRLEYMTDYF	R	N	L	N	R	L	1	1	4	1	2	1	1	1	2	2	4	0	1	0	0	1	0	0	0	1	0	0	23	0	2720.29	gi|586829527	gi|586829527	340	362	yes	yes	4	3.9447e-40	155.16				By MS/MS	1	0	1
NLKTYNHIYKYYPDFLCK	AAAICFRKNLKTYNHI	YYPDFLCKKESEKC__	K	N	L	C	K	K	0	0	2	1	1	0	0	0	1	1	2	3	0	1	1	0	1	0	4	0	0	0	18	2	2379.17	gi|408407677;gi|296045679	gi|408407677	115	132	yes	no	4	0.0016473	49.537		By MS/MS			1	0	1
NLYQFGK	________________	________________	-	N	L	G	K	M	0	0	1	0	0	1	0	1	0	0	1	1	0	1	0	0	0	0	1	0	0	0	7	0	868.444	gi|237893;gi|129402;gi|129506	gi|237893	1	7	yes	no	1;2	5.3148e-11	164.1		By MS/MS			1	0	18
NLYQFGNMIFK	________________	QFGNMIFKMTKKSALL	-	N	L	F	K	M	0	0	2	0	0	1	0	1	0	1	1	1	1	2	0	0	0	0	1	0	0	0	11	0	1373.68	gi|227635	gi|227635	1	11	yes	yes	2	0.016714	63.624			By MS/MS		1	0	1
NMQDMVEDYR	SRLDSELKNMQDMVED	QDMVEDYRNKYEDEIN	K	N	M	Y	R	N	0	1	1	2	0	1	1	0	0	0	0	0	2	0	0	0	0	0	1	1	0	0	10	0	1299.52	CON__P04264	CON__P04264	258	267	yes	yes	2	0.004164	77.744			By MS/MS		1	0	1
NNGCLRDICECDR	KGNIVCGKNNGCLRDI	RDICECDRVAANCFHQ	K	N	N	D	R	V	0	2	2	2	3	0	1	1	0	1	1	0	0	0	0	0	0	0	0	0	0	0	13	1	1680.68	gi|91199942;gi|123910017;gi|425936543;gi|1345181;gi|60593438;gi|60593437;gi|60593436;gi|60593435;gi|16974941;gi|129419;gi|50878199;gi|50878191;gi|50878189;gi|50878183;gi|50878181;gi|50878177;gi|50878175;gi|50878171;gi|50878167;gi|50878165;gi|50878163;gi|50878161;gi|50878157;gi|50878155;gi|33187144;gi|33187142;gi|33187140;gi|33187138;gi|33187118;gi|33187116;gi|26006826;gi|22797867;gi|2914537;gi|50…	gi|158428674	78	90	no	no	2;3	1.2452e-93	213.18				By MS/MS	1	0	22
NNKDDPFWR	EWTRQQIKNNKDDPFW	NKDDPFWRNAGYVIAQ	K	N	N	W	R	N	0	1	2	2	0	0	0	0	0	0	0	1	0	1	1	0	0	1	0	0	0	0	9	1	1190.55	gi|927123258;gi|818938475;gi|521755938;gi|449061870;gi|387017678;gi|338855308;gi|675402306;gi|675402437;gi|538259863;gi|698375473;gi|449061871;gi|238928308;gi|538260121;gi|538260123;gi|752778917;gi|565303552;gi|818933728;gi|537444729;gi|698375293	gi|818938475	150	158	no	no	3	0.0025179	72.879	By MS/MS				1	0	1
NNQLLWLWR	CPDIEITRNNQLLWLW	NQLLWLWRDSTALFPN	R	N	N	W	R	D	0	1	2	0	0	1	0	0	0	0	3	0	0	0	0	0	0	2	0	0	0	0	9	0	1241.67	gi|818935237;gi|597500995;gi|387014138;gi|675402463;gi|547222998;gi|547223089;gi|547223087	gi|818935237	235	243	yes	no	2	0.00071241	112.41	By MS/MS		By MS/MS	By MS/MS	1	0	3
NPCQIYYTPR	FDNLPEHKNPCQIYYT	CQIYYTPRDENKGMVD	K	N	P	P	R	D	0	1	1	0	1	1	0	0	0	1	0	0	0	0	2	0	1	0	2	0	0	0	10	0	1310.61	gi|496537199	gi|496537199	575	584	yes	yes	2;3	2.2514e-88	215.06	By MS/MS	By MS/MS	By MS/MS	By MS/MS	1	0	32
NPCQIYYTPRDENK	FDNLPEHKNPCQIYYT	YTPRDENKGMVDPGTK	K	N	P	N	K	G	0	1	2	1	1	1	1	0	0	1	0	1	0	0	2	0	1	0	2	0	0	0	14	1	1796.82	gi|496537199	gi|496537199	575	588	yes	yes	2;3	2.5927e-35	171.95	By MS/MS	By MS/MS	By MS/MS	By MS/MS	1	0	8
NPFYNPSPAK	GSLNHLLKNPFYNPSP	FYNPSPAKEQTSPLSC	K	N	P	A	K	E	1	0	2	0	0	0	0	0	0	0	0	1	0	1	3	1	0	0	1	0	0	0	10	0	1133.55	gi|752779069;gi|927126447;gi|586829527;gi|818932504;gi|818933794;gi|537444868	gi|586829527	524	533	no	no	2	0.0015029	113.46	By MS/MS	By MS/MS	By MS/MS	By MS/MS	1	0	4
NPITSYSLYGCHCGLGSK	MIQEETEKNPITSYSL	CHCGLGSKGKPKDATD	K	N	P	S	K	G	0	0	1	0	2	0	0	3	1	1	2	1	0	0	1	3	1	0	2	0	0	0	18	0	2012.91	gi|408407676;gi|296045671;gi|50874530;gi|50874528;gi|50874524;gi|50874522;gi|50874520;gi|50874518;gi|50874532;gi|50874526	gi|408407676	32	49	yes	no	2;3	1.6955e-11	97.095		By MS/MS			1	0	3
NPLEECFREDDYEEFLEIAK	________________	EEFLEIAKNGLEGWYA	K	N	P	A	K	N	1	1	1	2	1	0	6	0	0	1	2	1	0	2	1	0	0	0	1	0	0	0	20	1	2545.13	gi|124106295;gi|395406796;gi|194400545	gi|124106295	5	24	no	no	3	0.00015575	49.708			By MS/MS		1	0	1
NPLTSYSFYGCYCGVGGK	MILEETGKNPLTSYSF	CYCGVGGKGTPKDATD	K	N	P	G	K	G	0	0	1	0	2	0	0	4	0	0	1	1	0	1	1	2	1	0	3	1	0	0	18	0	2028.87	gi|408407677;gi|296045679;gi|281307030;gi|281307029;gi|1334641;gi|50878145;gi|871760;gi|64449;gi|64442;gi|50878153;gi|50878151;gi|50878149;gi|50878147;gi|50878143;gi|50878141;gi|296138;gi|129473;gi|129469;gi|129461	gi|408407677	32	49	yes	no	2;3	1.1045e-72	186.72		By MS/MS			1	0	2
NPQCILNKPLR	YLTFLKVKNPQCILNK	CILNKPLRTDTVSTPV	K	N	P	L	R	T	0	1	2	0	1	1	0	0	0	1	2	1	0	0	2	0	0	0	0	0	0	0	11	1	1351.74	gi|332321841;gi|214010941;gi|19701420;gi|743540714;gi|31322305;gi|82208020;gi|31322303	gi|332321841	385	395	yes	no	2;3	1.9292e-47	191.4		By MS/MS			1	0	14
NPQCILNQPLR	YQTYLTNRNPQCILNQ	CILNQPLRTDTVSTPV	R	N	P	L	R	T	0	1	2	0	1	2	0	0	0	1	2	0	0	0	2	0	0	0	0	0	0	0	11	0	1351.7	gi|82173902;gi|1502368	gi|82173902	389	399	yes	no	1;2	7.274e-89	213.03	By MS/MS	By MS/MS	By MS/MS		1	0	19
NPVFPVYFLNTAR	LLDLIGARNPVFPVYF	VYFLNTARWFGRLEVI	R	N	P	A	R	W	1	1	2	0	0	0	0	0	0	0	1	0	0	2	2	0	1	0	1	2	0	0	13	0	1536.81	gi|547223205;gi|927117662;gi|82121485;gi|82108661;gi|818940845;gi|818934358;gi|743542002;gi|743537794;gi|537464737;gi|521752425;gi|387014136;gi|3868931;gi|380846523;gi|380846519;gi|380846509;gi|15991080;gi|547223202;gi|699234859;gi|547222991;gi|538259821;gi|89242377;gi|89242375;gi|752780658;gi|675402455;gi|675402330;gi|547222989;gi|538259819;gi|380846511;gi|332319844;gi|332319843;gi|380846521;gi|…	gi|380846517	247	259	no	no	2	0.00061781	90.412	By MS/MS	By MS/MS	By MS/MS	By MS/MS	1	0	4
NQLFGEATKQPGITFIAAK	TIGDLCVKNQLFGEAT	GITFIAAKFDGILGMA	K	N	Q	A	K	F	3	0	1	0	0	2	1	2	0	2	1	2	0	2	1	0	2	0	0	0	0	0	19	1	2033.09	gi|565314897;gi|387015018;gi|698375417;gi|818942339;gi|743542910;gi|743539368;gi|521759614;gi|752781834	gi|565314897	47	65	yes	no	3	0.00089785	56.424				By MS/MS	1	0	1
NSANPCCDPVTCKPR	________________	DPVTCKPRRGEHCVSG	-	N	S	P	R	R	1	1	2	1	3	0	0	0	0	0	0	1	0	0	3	1	1	0	0	1	0	0	15	1	1774.75	gi|182705263	gi|182705263	1	15	yes	yes	2;3	2.247e-100	218.21		By MS/MS			1	0	24
NSGNPCCDPVTCKPR	________________	DPVTCKPRRGEHCVSG	-	N	S	P	R	R	0	1	2	1	3	0	0	1	0	0	0	1	0	0	3	1	1	0	0	1	0	0	15	1	1760.74	gi|182705262;gi|172044508	gi|172044508	1	15	no	no	2;3	3.3044e-20	153.23	By MS/MS	By MS/MS	By MS/MS		1	0	20
NTKEGWYANLGPMR	GGRVRTHRNTKEGWYA	YANLGPMRIPEKHRII	R	N	T	M	R	I	1	1	2	0	0	0	1	2	0	0	1	1	1	0	1	0	1	1	1	0	0	0	14	1	1635.78	gi|727360695;gi|727360693	gi|727360695	95	108	yes	no	2	0.023622	64.827	By MS/MS		By matching		1	0	3
NVDFDSESPR	________________	DFDSESPRKPEIQNEI	-	N	V	P	R	K	0	1	1	2	0	0	1	0	0	0	0	0	0	1	1	2	0	0	0	1	0	0	10	0	1164.5	gi|71041900	gi|71041900	1	10	no	no	1;2	6.4312e-18	172.26	By MS/MS	By MS/MS	By MS/MS	By matching	1	0	17
NVDFDSESPRKPEIQNEIIDLHNSLR	________________	IDLHNSLRRSVNPTAS	-	N	V	L	R	R	0	2	3	3	0	1	3	0	1	3	2	1	0	1	2	3	0	0	0	1	0	0	26	2	3064.52	gi|71041900	gi|71041900	1	26	no	no	3;4;5	0	340.57	By MS/MS	By MS/MS	By MS/MS	By MS/MS	1	0	166
NVPKDFYTFDSEGIVR	PAPRIRSKNVPKDFYT	FDSEGIVRNLTCQKPK	K	N	V	V	R	N	0	1	1	2	0	0	1	1	0	1	0	1	0	2	1	1	1	0	1	2	0	0	16	1	1885.92	gi|586829527	gi|586829527	389	404	yes	yes	3	1.2373e-08	100.4	By MS/MS		By MS/MS	By MS/MS	1	0	4
NVPNEDQQIRVPK	IILGVHSKNVPNEDQQ	DQQIRVPKEKFFCLSS	K	N	V	P	K	E	0	1	2	1	0	2	1	0	0	1	0	1	0	0	2	0	0	0	0	2	0	0	13	1	1535.81	gi|6562944;gi|13959655	gi|6562944	83	95	yes	no	3	0.0095024	61.11				By MS/MS	1	0	1
NYEYYSISHCTEESEQC	ENVNTYDKNYEYYSIS	CTEESEQC________	K	N	Y	Q	C	-	0	0	1	0	2	1	4	0	1	1	0	0	0	0	0	3	1	0	3	0	0	0	17	0	2197.82	gi|2851544;gi|157834150;gi|2914536;gi|1408314;gi|48425249;gi|48425248;gi|229891407;gi|146189784;gi|16974940;gi|50874244;gi|50874242;gi|50874240;gi|50874234;gi|50874230;gi|50874228;gi|50874226;gi|50874224;gi|44889050;gi|33187752;gi|33187114;gi|26006833;gi|22797865;gi|50874238;gi|50874236;gi|50874232;gi|50874248;gi|50874246;gi|37927199;gi|37927197;gi|37927195;gi|37927193;gi|71912225;gi|64455;gi|478…	gi|2851544	106	122	no	no	2;3	5.8868e-271	286.84				By MS/MS	1	0	20
NYNQWDKDIMLIR	KYFCLSSRNYNQWDKD	DKDIMLIRLNRPVRNS	R	N	Y	I	R	L	0	1	2	2	0	1	0	0	0	2	1	1	1	0	0	0	0	1	1	0	0	0	13	1	1707.84	gi|158563936;gi|17933276;gi|82248129;gi|6693854	gi|158563936	78	90	yes	no	3	0.0030786	64.121				By MS/MS	1	0	1
NYSPYYNTIDDLKDQIVDLTVGNNK	KGPAAIQKNYSPYYNT	DLTVGNNKTLLDIDNT	K	N	Y	N	K	T	0	0	4	4	0	1	0	1	0	2	2	2	0	0	1	1	2	0	3	2	0	0	25	1	2901.4	CON__P35527	CON__P35527	200	224	yes	yes	3	0.0001302	52.898			By MS/MS		1	0	1
NYTQWNKDIMLIR	KFFCDSNKNYTQWNKD	NKDIMLIRLNSPVNNS	K	N	Y	I	R	L	0	1	2	1	0	1	0	0	0	2	1	1	1	0	0	0	1	1	1	0	0	0	13	1	1693.86	gi|82242791;gi|24266802;gi|82242793;gi|82239731;gi|33307086;gi|24266796	gi|82242791	103	115	yes	no	3	0.0011737	71.176				By MS/MS	1	0	1
PFLEVHER	________________	PFLEVHERSACQARET	R	P	F	E	R	S	0	1	0	0	0	0	2	0	1	0	1	0	0	1	1	0	0	0	0	1	0	0	8	0	1025.53	gi|48428607;gi|327478538;gi|223711927;gi|58177209	gi|327478538	4	11	no	no	2	0.0093434	77.732				By MS/MS	1	0	1
PFLEVYQR	VRVQGQVRPFLEVYQR	PFLEVYQRSTCQAREM	R	P	F	Q	R	S	0	1	0	0	0	1	1	0	0	0	1	0	0	1	1	0	0	0	1	1	0	0	8	0	1050.55	gi|727360659	gi|727360659	28	35	yes	yes	2;3	1.1746e-69	203.57	By MS/MS		By MS/MS		1	0	35
PQCILNQPLR	QNYLTIYKPQCILNQP	CILNQPLRTDTVSTPV	K	P	Q	L	R	T	0	1	1	0	1	2	0	0	0	1	2	0	0	0	2	0	0	0	0	0	0	0	10	0	1237.66	gi|297594076;gi|297594074;gi|297594070	gi|297594076	384	393	yes	no	2	2.6481e-07	136.57		By MS/MS			1	0	1
PTSVPPSASACLR	TVSKSLVKPTSVPPSA	PSASACLRLDVRIPAA	K	P	T	L	R	L	2	1	0	0	1	0	0	0	0	0	1	0	0	0	3	3	1	0	0	1	0	0	13	0	1341.67	gi|752779069	gi|752779069	667	679	yes	yes	2;3	0.003419	64.121	By MS/MS		By MS/MS		1	0	5
QCISLFGASATVAQDACFQFNR	GTCPILGKQCISLFGA	DACFQFNRLGNEYGYC	K	Q	C	N	R	L	4	1	1	1	2	3	0	1	0	1	1	0	0	3	0	2	1	0	0	1	0	0	22	0	2490.14	gi|496537199	gi|496537199	515	536	yes	yes	2;3	0	293.01	By MS/MS	By MS/MS	By MS/MS	By MS/MS	1	0	21
QCVDVNTAY	GKACSSNRQCVDVNTA	CVDVNTAY________	R	Q	C	A	Y	-	1	0	1	1	1	1	0	0	0	0	0	0	0	0	0	0	1	0	1	2	0	0	9	0	1068.45	gi|82228619;gi|61104775;gi|538259803;gi|109254968;gi|395398600;gi|675402286;gi|386320;gi|52000724;gi|20530119;gi|335892636;gi|563582063;gi|743540692;gi|743540690;gi|344925813;gi|332321850;gi|258618068;gi|73621852;gi|33391734;gi|744392017	gi|82228619	608	616	no	no	1;2	2.8415e-10	166.17	By MS/MS	By MS/MS	By MS/MS	By MS/MS	1	0	12
QCVDVTTAY	GKVCNSNRQCVDVTTA	CVDVTTAY________	R	Q	C	A	Y	-	1	0	0	1	1	1	0	0	0	0	0	0	0	0	0	0	2	0	1	2	0	0	9	0	1055.46	gi|87245243;gi|123905787	gi|87245243	210	218	no	no	1;2	0.0012712	139.68	By MS/MS	By MS/MS	By MS/MS		1	0	7
QEGSCVELVIQGLDVTDSGDYTCKCGAQRTTAK	PDRKFQLKQEGSCVEL	GAQRTTAKLTINVLKP	K	Q	E	A	K	L	2	1	0	3	3	3	2	4	0	1	2	2	0	0	0	2	4	0	1	3	0	0	33	2	3645.67	gi|927126616	gi|927126616	3534	3566	yes	yes	4	0.02426	18.066				By MS/MS	1	0	1
QEPGQNSEILQGIK	FPCNQFGKQEPGQNSE	SEILQGIKHVRPGGGF	K	Q	E	I	K	H	0	0	1	0	0	3	2	2	0	2	1	1	0	0	1	1	0	0	0	0	0	0	14	0	1539.79	gi|565317319;gi|406829591;gi|927144911	gi|565317319	150	163	yes	no	2	7.849e-07	116.9	By MS/MS	By MS/MS	By MS/MS	By MS/MS	1	0	7
QGLLSDLIK	EATVQESKQGLLSDLI	GLLSDLIKSKPNIEDG	K	Q	G	I	K	S	0	0	0	1	0	1	0	1	0	1	3	1	0	0	0	1	0	0	0	0	0	0	9	0	985.581	gi|927135684;gi|565304103	gi|927135684	450	458	yes	no	2	0.04018	62.201				By MS/MS	1	0	1
QICECDRAAAICFR	GSSTFCKKQICECDRA	RAAAICFRENLKTYNK	K	Q	I	F	R	E	3	2	0	1	3	1	1	0	0	2	0	0	0	1	0	0	0	0	0	0	0	0	14	1	1768.78	gi|242334;gi|195927589;gi|50874568;gi|64445;gi|50878139;gi|50878135;gi|50878133;gi|50874566;gi|50874564;gi|50874560;gi|50874558;gi|50874554;gi|50874552;gi|50874550;gi|50874546;gi|50874544;gi|50874542;gi|50874540;gi|50874536;gi|50874534;gi|2231122;gi|129481;gi|50878137;gi|50874556;gi|521752364;gi|408407676;gi|296045671;gi|50874530;gi|50874528;gi|50874524;gi|50874522;gi|50874520;gi|50874518;gi|5087…	gi|408407676	100	113	no	no	3	0.00022514	82.069		By MS/MS			1	0	1
QIHLLPDISFHLGDMTYSLSSSTYVLK	GNYVIDCKQIHLLPDI	SSSTYVLKYS______	K	Q	I	L	K	Y	0	0	0	2	0	1	0	1	2	2	5	1	1	1	1	5	2	0	2	1	0	0	27	0	3064.56	gi|727360639	gi|727360639	85	111	yes	yes	4	1.6168e-05	59.359			By MS/MS		1	0	1
QKFFCLSSK	DKQTRVPKQKFFCLSS	KFFCLSSKEYTMWDKD	K	Q	K	S	K	E	0	0	0	0	1	1	0	0	0	0	1	2	0	2	0	2	0	0	0	0	0	0	9	1	1143.57	gi|387935408;gi|313191710	gi|387935408	93	101	yes	no	2;3	0.00089028	107.79	By MS/MS	By MS/MS	By MS/MS	By MS/MS	1	0	14
QKPLENAHLQQISVRR	TLLRQVLKQKPLENAH	LQQISVRRFASFGLFS	K	Q	K	R	R	F	1	2	1	0	0	3	1	0	1	1	2	1	0	0	1	1	0	0	0	1	0	0	16	2	1916.07	gi|602635694	gi|602635694	48	63	yes	yes	2	0.00030619	53.3			By MS/MS		1	0	1
QLDIWNHR	FYTINAWKQLDIWNHR	QLDIWNHRYNKTRRKN	K	Q	L	H	R	Y	0	1	1	1	0	1	0	0	1	1	1	0	0	0	0	0	0	1	0	0	0	0	8	0	1080.55	gi|602674333	gi|602674333	530	537	yes	yes	1	0.019138	47.743		By MS/MS			1	0	3
QLITSLWSK	VHWTAEEKQLITSLWS	LITSLWSKVDVAEIGG	K	Q	L	S	K	V	0	0	0	0	0	1	0	0	0	1	2	1	0	0	0	2	1	1	0	0	0	0	9	0	1074.61	gi|927119129	gi|927119129	10	18	yes	yes	2	0.019936	70.363		By MS/MS			1	0	1
QMDCNWELQK	RYWIQAERQMDCNWEL	DCNWELQKSVWVTSIG	R	Q	M	Q	K	S	0	0	1	1	1	2	1	0	0	0	1	1	1	0	0	0	0	1	0	0	0	0	10	0	1350.57	gi|752776406;gi|602631612	gi|752776406	125	134	yes	no	2	1.5125e-07	140.49			By MS/MS	By MS/MS	1	0	2
QNSGTYNNQYMILDTKK	TWAETFEKQNSGTYNN	YMILDTKKIKLQRSLE	K	Q	N	K	K	I	0	0	3	1	0	2	0	1	0	1	1	2	1	0	0	1	2	0	2	0	0	0	17	1	2016.96	gi|927123258;gi|818938475;gi|521755938;gi|449061870;gi|387017678;gi|338855308;gi|675402306;gi|675402437;gi|538259863;gi|698375473;gi|449061871;gi|238928308;gi|752778917;gi|565303552;gi|818933728;gi|537444729;gi|698375293	gi|818938475	351	367	no	no	3	4.4208e-05	71.781			By MS/MS		1	0	1
QPLPETLQLK	LNFYSGLKQPLPETLQ	LPETLQLKTFLPIFVN	K	Q	P	L	K	T	0	0	0	0	0	2	1	0	0	0	3	1	0	0	2	0	1	0	0	0	0	0	10	0	1165.67	gi|586829527;gi|538259857;gi|538259859;gi|675402445;gi|538259853;gi|538259855;gi|675402318;gi|547223113;gi|547223111;gi|109254994;gi|597501012;gi|387014162;gi|521756208;gi|818935219;gi|743540730;gi|743535772;gi|597501028;gi|521752392;gi|338855302;gi|387017516	gi|586829527	831	840	no	no	2	0.0022528	104.22				By MS/MS	1	0	1
QQGEVISFLTVYER	PAHGDGDRQQGEVISF	SFLTVYERSACRPVET	R	Q	Q	E	R	S	0	1	0	0	0	2	2	1	0	1	1	0	0	1	0	1	1	0	1	2	0	0	14	0	1667.85	gi|727360637;gi|327488518;gi|223711921	gi|727360637	36	49	yes	no	2	0.00083877	82.529				By MS/MS	1	0	1
QSNGKHLATIEWLGK	DAEKFCQKQSNGKHLA	ATIEWLGKANFVAELV	K	Q	S	G	K	A	1	0	1	0	0	1	1	2	1	1	2	2	0	0	0	1	1	1	0	0	0	0	15	1	1680.89	gi|218526484;gi|158906215;gi|677992926;gi|578004416;gi|218526483;gi|158906213;gi|218526487;gi|158906221	gi|218526484	35	49	yes	no	2;3	2.3051e-06	122.08	By MS/MS		By MS/MS		1	0	7
QSVEADINGLRR	YENEVALRQSVEADIN	ADINGLRRVLDELTLT	R	Q	S	R	R	V	1	2	1	1	0	1	1	1	0	1	1	0	0	0	0	1	0	0	0	1	0	0	12	1	1356.71	CON__P13645;CON__P08730-1;CON__P02535-1;CON__ENSEMBL:ENSP00000377550;CON__P13646-1	CON__P13645	246	257	yes	no	3	0.0022075	65.842		By MS/MS			1	0	1
QVDQIETLQQLQK	VVFVVPPKQVDQIETL	ETLQQLQKDTEAIGSR	K	Q	V	Q	K	D	0	0	0	1	0	5	1	0	0	1	2	1	0	0	0	0	1	0	0	1	0	0	13	0	1569.84	gi|699235065;gi|699235063	gi|699235065	408	420	yes	no	2	0.019037	40.377	By MS/MS			By matching	1	0	2
QVPVVQAYAFGK	MVQSDDGRQVPVVQAY	VQAYAFGKYLGYLNVV	R	Q	V	G	K	Y	2	0	0	0	0	2	0	1	0	0	0	1	0	1	1	0	0	0	1	3	0	0	12	0	1305.71	gi|586829529;gi|752779244;gi|818932510;gi|818932508;gi|818932506;gi|537444870;gi|602642270;gi|602642266;gi|602642268;gi|547223115	gi|586829529	108	119	no	no	2	0.001579	96.229		By MS/MS	By MS/MS	By MS/MS	1	0	3
QVVPESLFAWQR	VFNLSLLKQVVPESLF	ESLFAWQRVRIANMMA	K	Q	V	Q	R	V	1	1	0	0	0	2	1	0	0	0	1	0	0	1	1	1	0	1	0	2	0	0	12	0	1458.76	gi|752778917	gi|752778917	319	330	yes	yes	2	7.8663e-16	155	By MS/MS	By MS/MS	By MS/MS		1	0	3
QYFFETK	NLNNNVYRQYFFETKC	RQYFFETKCKNPNPVP	R	Q	Y	T	K	C	0	0	0	0	0	1	1	0	0	0	0	1	0	2	0	0	1	0	1	0	0	0	7	0	961.455	gi|335892646;gi|78100733;gi|55774418;gi|82217029;gi|538259841;gi|171854641;gi|15407254;gi|83288319;gi|83288313;gi|76886013;gi|76886011;gi|71725727;gi|123916454;gi|727360789;gi|669634814;gi|476538231;gi|675402453;gi|400499;gi|345640;gi|263157;gi|698375321;gi|669634850;gi|73349375;gi|123898129;gi|565293365;gi|83288328;gi|76886025;gi|82220600;gi|82080590;gi|818935227;gi|743540740;gi|743540738;gi|743…	gi|335892646	175	181	no	no	2	4.6962e-05	117.4	By MS/MS	By MS/MS	By MS/MS	By MS/MS	1	0	4
QYYIEFDRQNNR	LLGATFIKQYYIEFDR	EFDRQNNRIGFATSF_	K	Q	Y	N	R	I	0	2	2	1	0	2	1	0	0	1	0	0	0	1	0	0	0	0	2	0	0	0	12	1	1644.76	gi|565323376;gi|109287598;gi|109287596	gi|109287598	377	388	no	no	3	0.0021202	75.819	By MS/MS	By MS/MS	By MS/MS		1	0	3
RCAGTLINQEWVLTAAHCNGK	AFVTSDRRRCAGTLIN	TAAHCNGKYMKIELGV	R	R	C	G	K	Y	3	1	2	0	2	1	1	2	1	1	2	1	0	0	0	0	2	1	0	1	0	0	21	1	2398.16	gi|387935408;gi|313191710	gi|387935408	48	68	yes	no	3;4	2.2812e-19	104.42			By MS/MS	By MS/MS	1	0	6
RFYCAGTLINQEWVLTAAR	ALHTARSKRFYCAGTL	EWVLTAARCDRKNIRI	K	R	F	A	R	C	3	2	1	0	1	1	1	1	0	1	2	0	0	1	0	0	2	1	1	1	0	0	19	1	2268.15	gi|6562944;gi|13959655	gi|6562944	49	67	yes	no	3	1.6331e-13	106.75				By MS/MS	1	0	1
RHPVEDDHIPFLR	QYFRSNLRRHPVEDDH	DDHIPFLRRGVPILHL	R	R	H	L	R	R	0	2	0	2	0	0	1	0	2	1	1	0	0	1	2	0	0	0	0	1	0	0	13	1	1629.84	gi|547223205;gi|927117662;gi|82121485;gi|82108661;gi|818940845;gi|818934358;gi|743542002;gi|743537794;gi|537464737;gi|521752425;gi|387014136;gi|3868931;gi|380846523;gi|380846519;gi|380846509;gi|15991080;gi|547223202;gi|380846513;gi|699234859;gi|602659456	gi|547223205	293	305	yes	no	3;4	0.00021927	87.216				By MS/MS	1	0	3
RIKFEPPLPPK	CTTSRATRRIKFEPPL	FEPPLPPKKAHALRSV	R	R	I	P	K	K	0	1	0	0	0	0	1	0	0	1	1	2	0	1	4	0	0	0	0	0	0	0	11	2	1320.79	gi|538260091;gi|743540750;gi|743540746;gi|743540752;gi|743540748;gi|743540744;gi|743535782;gi|743535780;gi|521752413;gi|347602329;gi|109254996;gi|818935233;gi|5565692;gi|395406795;gi|387014148;gi|338855296;gi|124106294;gi|704043542;gi|426205815;gi|82127389;gi|39841346;gi|82127391;gi|39841344;gi|385252075;gi|385252074;gi|942541685;gi|347602324;gi|195927838;gi|522802456;gi|6093636;gi|522802511;gi|5…	gi|538260091	319	329	no	no	3	0.004278	86.463	By MS/MS	By MS/MS	By MS/MS		1	0	6
RMQASGYVNTQDLIYR				R	M	Y	R		1	2	1	1	0	2	0	1	0	1	1	0	1	0	0	1	1	0	2	1	0	0	16	1	1913.94		REV__gi|565306919			yes	no	2	0.0074253	50.305		By MS/MS			1	0	1
RQCVDVNTAY	DGKVCNNKRQCVDVNT	CVDVNTAY________	K	R	Q	A	Y	-	1	1	1	1	1	1	0	0	0	0	0	0	0	0	0	0	1	0	1	2	0	0	10	1	1224.56	gi|73621852;gi|33391734	gi|73621852	603	612	yes	no	2	0.023221	66.056	By MS/MS		By matching		1	0	2
RSVNPTASNMLK	IDLHNSLRRSVNPTAS	PTASNMLKMEWYPEAA	R	R	S	L	K	M	1	1	2	0	0	0	0	0	0	0	1	1	1	0	1	2	1	0	0	1	0	0	12	1	1316.69	gi|487522826;gi|215262114;gi|675402308;gi|538259783;gi|50401874;gi|48474867;gi|21305553;gi|190195303;gi|190195301;gi|675402405;gi|358801574;gi|358801543;gi|743540796;gi|743535812;gi|538260105;gi|522802527;gi|522802472;gi|522801327;gi|521752467;gi|48428846;gi|48428840;gi|48428839;gi|28972959;gi|28972957;gi|21305551;gi|190195329;gi|190195325;gi|190195317;gi|190195305;gi|254765979;gi|109254988;gi|92…	gi|487523159	46	57	no	no	2;3	2.4971e-22	164.11	By MS/MS	By MS/MS	By MS/MS		1	0	14
RVGEVNKDPGLLK	YFIKNIRKRVGEVNKD	NKDPGLLKYPVKPSEE	K	R	V	L	K	Y	0	1	1	1	0	0	1	2	0	0	2	2	0	0	1	0	0	0	0	2	0	0	13	2	1423.81	gi|347602330;gi|308387835;gi|308387834;gi|308387833;gi|308387832;gi|538260091	gi|538260091	147	159	no	no	3;4	0.00026322	94.023	By MS/MS	By MS/MS	By MS/MS		1	0	11
SACRPVETMVDIFQEYPDEVEYIFKPSCVALMR	SFLTVYERSACRPVET	PSCVALMRCGGCCNDE	R	S	A	M	R	C	2	2	0	2	2	1	4	0	0	2	1	1	2	2	3	2	1	0	2	4	0	0	33	2	3978.87	gi|727360637;gi|327488518;gi|223711921	gi|727360637	50	82	yes	no	4	3.9839e-08	64.397			By MS/MS	By MS/MS	1	0	2
SAGQLYEESLR	VKPSEEGKSAGQLYEE	QLYEESLRKVVKELKR	K	S	A	L	R	K	1	1	0	0	0	1	2	1	0	0	2	0	0	0	0	2	0	0	1	0	0	0	11	0	1251.61	gi|743540750;gi|743540746;gi|743540752;gi|743540748;gi|743540744;gi|743535782;gi|743535780;gi|521752413;gi|347602329;gi|109254996	gi|743540750	168	178	no	no	2	4.6766e-05	106.67				By MS/MS	1	0	1
SAGQLYEESLRK	VKPSEEGKSAGQLYEE	LYEESLRKVVKELKRT	K	S	A	R	K	V	1	1	0	0	0	1	2	1	0	0	2	1	0	0	0	2	0	0	1	0	0	0	12	1	1379.7	gi|743540750;gi|743540746;gi|743540752;gi|743540748;gi|743540744;gi|743535782;gi|743535780;gi|521752413;gi|347602329;gi|109254996	gi|743540750	168	179	no	no	3	0.0080633	51.286	By MS/MS			By MS/MS	1	0	2
SALLSYSAYGCYCGWGGQGK	MIKYKTGKSALLSYSA	CGWGGQGKPQDPTDRC	K	S	A	G	K	P	2	0	0	0	2	1	0	5	0	0	2	1	0	0	0	3	0	1	3	0	0	0	20	0	2183.94	gi|408387579;gi|296045673;gi|408360173;gi|226935172	gi|408387579	32	51	yes	no	2	9.1048e-07	77.899		By MS/MS			1	0	1
SALLSYSAYGCYCGWGGQGKPQDPTDR	MIKYKTGKSALLSYSA	KPQDPTDRCCFVHDCC	K	S	A	D	R	C	2	1	0	2	2	2	0	5	0	0	2	1	0	0	2	3	1	1	3	0	0	0	27	1	2993.31	gi|408387579;gi|296045673	gi|408387579	32	58	yes	no	2;3;4	1.6183e-89	177.12	By matching	By MS/MS	By matching		1	0	20
SALLSYSDYGCYCGWGGQGK	MIRYKTGKSALLSYSD	CGWGGQGKPKDATDRC	K	S	A	G	K	P	1	0	0	1	2	1	0	5	0	0	2	1	0	0	0	3	0	1	3	0	0	0	20	0	2227.93	gi|408407662;gi|296045677	gi|408407662	32	51	yes	no	2;3	6.4895e-74	186.75		By MS/MS			1	0	3
SALLSYSDYGCYCGWGGQGKPK	MIRYKTGKSALLSYSD	WGGQGKPKDATDRCCF	K	S	A	P	K	D	1	0	0	1	2	1	0	5	0	0	2	2	0	0	1	3	0	1	3	0	0	0	22	1	2453.08	gi|408407662;gi|296045677	gi|408407662	32	53	yes	no	2;3;4	1.5983e-147	228.94		By MS/MS			1	0	29
SALLSYSNYGCYCGWGGKGNPQDATDR	MIFKMTKKSALLSYSN	NPQDATDRCCLLHDCC	K	S	A	D	R	C	2	1	2	2	2	1	0	5	0	0	2	1	0	0	1	3	1	1	3	0	0	0	27	1	2996.28	gi|50874464	gi|50874464	32	58	yes	yes	3	0.0012533	40.668	By MS/MS				1	0	1
SCEPFVYHGCPGNR	FFYNITSKSCEPFVYH	YHGCPGNRNRYHTIEE	K	S	C	N	R	N	0	1	1	0	2	0	1	2	1	0	0	0	0	1	2	1	0	0	1	1	0	0	14	0	1678.7	gi|565299708	gi|565299708	370	383	yes	yes	2;3	2.3394e-07	111.31	By MS/MS		By MS/MS		1	0	3
SCIMSGTLSCEASIR	IQCTCGAKSCIMSGTL	LSCEASIRFSNCSQEE	K	S	C	I	R	F	1	1	0	0	2	0	1	1	0	2	1	0	1	0	0	4	1	0	0	0	0	0	15	0	1670.74	gi|496537199;gi|82228619;gi|61104775	gi|496537199	360	374	no	no	2	3.3574e-06	101.42				By MS/MS	1	0	2
SEWSDGSSVSYDNLHK	VDKEQHCRSEWSDGSS	VSYDNLHKRESRKCFA	R	S	E	H	K	R	0	0	1	2	0	0	1	1	1	0	1	1	0	0	0	5	0	1	1	1	0	0	16	0	1809.78	gi|727360773;gi|727360771	gi|727360773	106	121	yes	no	2;3	5.3077e-79	201.72	By MS/MS	By MS/MS	By MS/MS	By MS/MS	1	0	18
SEWSDGSSVSYDNLHKR	VDKEQHCRSEWSDGSS	SYDNLHKRESRKCFAL	R	S	E	K	R	E	0	1	1	2	0	0	1	1	1	0	1	1	0	0	0	5	0	1	1	1	0	0	17	1	1965.88	gi|727360773;gi|727360771	gi|727360773	106	122	yes	no	2;3;4	5.8372e-300	289.61	By MS/MS	By MS/MS	By MS/MS		1	0	18
SFELTILHTNDVHAR	________________	HTNDVHARVEIINVGS	-	S	F	A	R	V	1	1	1	1	0	0	1	0	2	1	2	0	0	1	0	1	2	0	0	1	0	0	15	0	1751.9	gi|395455151	gi|395455151	1	15	yes	yes	3;4	1.1786e-06	98.943				By MS/MS	1	0	2
SFQIKDVLDK	VYWLEAEKSFQIKDVL	QIKDVLDKNGDAYGYY	K	S	F	D	K	N	0	0	0	2	0	1	0	0	0	1	1	2	0	1	0	1	0	0	0	1	0	0	10	1	1191.65	gi|818938475;gi|521755938;gi|449061870;gi|387017678;gi|338855308;gi|675402306	gi|818938475	51	60	yes	no	2;3	0.00089524	107.11	By MS/MS	By MS/MS	By MS/MS	By MS/MS	1	0	5
SGCAAAYCPSSEYK	IVWYKSYRSGCAAAYC	YCPSSEYKYFYVCQYC	R	S	G	Y	K	Y	3	0	0	0	2	0	1	1	0	0	0	1	0	0	1	3	0	0	2	0	0	0	14	0	1549.62	gi|487522826;gi|215262114;gi|487523159;gi|215262116	gi|487523159	146	159	no	no	2	9.6094e-09	132.31	By MS/MS		By MS/MS	By MS/MS	1	0	7
SGCAAAYCPSSEYKYFYVCQYCPAGNMQGK	IVWYKSYRSGCAAAYC	PAGNMQGKTATPYTSG	R	S	G	G	K	T	4	0	1	0	4	2	1	3	0	0	0	2	1	1	2	3	0	0	5	1	0	0	30	1	3516.43	gi|487522826;gi|215262114;gi|487523159;gi|215262116	gi|487523159	146	175	no	no	3	2.9975e-66	156.47	By MS/MS		By MS/MS		1	0	2
SGDAEKFCTQQANGGHLVSIESVEEAEFVAQLISENIK	KAFDEPKRSGDAEKFC	QLISENIKTSADYVWI	R	S	G	I	K	T	4	0	2	1	1	3	6	3	1	3	2	2	0	2	0	4	1	0	0	3	0	0	38	1	4133.99	gi|218526486;gi|218526485;gi|158906219;gi|158906217	gi|218526486	48	85	yes	no	4	3.7414e-164	206.39	By MS/MS	By MS/MS	By MS/MS	By MS/MS	1	0	12
SGDAETFCTEQANSGHLVSIESVEEAEFVAQLISENIK	KAFDEPKRSGDAETFC	QLISENIKTPADYVWI	R	S	G	I	K	T	4	0	2	1	1	2	7	2	1	3	2	1	0	2	0	5	2	0	0	3	0	0	38	0	4137.93	gi|300490474;gi|300490470	gi|300490474	48	85	yes	no	4	0.0096888	27.45	By MS/MS				1	0	4
SGKGDVAFVNEAIVLADSPEER	AGAYQCLKSGKGDVAF	LADSPEERSKYELLCL	K	S	G	E	R	S	3	1	1	2	0	0	3	2	0	1	1	1	0	1	1	2	0	0	0	3	0	0	22	1	2302.14	gi|818936183	gi|818936183	218	239	yes	yes	3	1.7751e-07	75.3		By MS/MS	By MS/MS	By MS/MS	1	0	3
SGMLWYSAYGCYCGWGGQGR	LIKKMTGKSGMLWYSA	CGWGGQGRPKDATDRC	K	S	G	G	R	P	1	1	0	0	2	1	0	6	0	0	1	0	1	0	0	2	0	2	3	0	0	0	20	0	2314.93	gi|300395;gi|298635;gi|2851578;gi|2392600;gi|2392599;gi|263960;gi|2117960	gi|300395	16	35	yes	no	3	9.9434e-05	49.537				By MS/MS	1	0	4
SGTKIFLTCK	ALRSVHYRSGTKIFLT	TKIFLTCKRKFWEDDG	R	S	G	C	K	R	0	0	0	0	1	0	0	1	0	1	1	2	0	1	0	1	2	0	0	0	0	0	10	1	1153.62	gi|743540750;gi|743540746;gi|818935233;gi|5565692;gi|395406795;gi|387014148;gi|338855296;gi|124106294;gi|704043542;gi|426205815	gi|743540750	341	350	yes	no	3	0.0087302	69.65	By MS/MS				1	0	1
SICKGETSWLK	KDCCTDYKSICKGETS	KGETSWLKDQCASSSA	K	S	I	L	K	D	0	0	0	0	1	0	1	1	0	1	1	2	0	0	0	2	1	1	0	0	0	0	11	1	1307.65	gi|752779069;gi|586829527;gi|538259857;gi|538259859;gi|675402445;gi|538259853;gi|538259855;gi|675402318;gi|547223113;gi|547223111;gi|597501012;gi|387014162;gi|521756208;gi|818935219;gi|743540730;gi|743535772;gi|597501028;gi|521752392;gi|338855302;gi|387017516;gi|602648327	gi|586829527	111	121	no	no	3	0.040188	38.238				By MS/MS	1	0	1
SIIAGNTTATCPP	ADYTDWIKSIIAGNTT	NTTATCPP________	K	S	I	P	P	-	2	0	1	0	1	0	0	1	0	2	0	0	0	0	2	1	3	0	0	0	0	0	13	0	1301.63	gi|1334616	gi|1334616	223	235	yes	yes	1;2	0.00075057	121.5	By matching	By matching	By MS/MS		1	0	4
SILDMLLEATSPK	DFVEVYGKSILDMLLE	LLEATSPKMVCVMLRC	K	S	I	P	K	M	1	0	0	1	0	0	1	0	0	1	3	1	1	0	1	2	1	0	0	0	0	0	13	0	1416.75	gi|387017780	gi|387017780	362	374	no	no	2;3	8.1234e-16	148.96	By MS/MS	By MS/MS	By MS/MS	By MS/MS	1	0	5
SISISVAR	LVNLGGSKSISISVAR	SISISVARGGGRGSGF	K	S	I	A	R	G	1	1	0	0	0	0	0	0	0	2	0	0	0	0	0	3	0	0	0	1	0	0	8	0	831.481	CON__P04264	CON__P04264	75	82	yes	yes	2	1.6517e-05	106.04			By MS/MS		1	0	1
SKYHAWIGLR	LASETLTKSKYHAWIG	YHAWIGLRDQSKRQQC	K	S	K	L	R	D	1	1	0	0	0	0	0	1	1	1	1	1	0	0	0	1	0	1	1	0	0	0	10	1	1229.67	gi|77455507;gi|300490466;gi|300490462;gi|123899657;gi|758377446	gi|77455507	85	94	yes	no	2;3	5.9208e-11	149.33	By MS/MS		By MS/MS		1	0	12
SLDLDSIIAEVK	ILSMDNNRSLDLDSII	DSIIAEVKAQNEDIAQ	R	S	L	V	K	A	1	0	0	2	0	0	1	0	0	2	2	1	0	0	0	2	0	0	0	1	0	0	12	0	1301.71	CON__P04264;CON__Q8BGZ7;CON__P50446;CON__Q922U2;CON__Q5XQN5	CON__P04264	344	355	yes	no	2	2.6638e-07	134.99	By MS/MS	By MS/MS	By MS/MS		1	0	3
SLEDGTLYIIEQVPK	TKKIKLQRSLEDGTLY	YIIEQVPKLVKYSDQT	R	S	L	P	K	L	0	0	0	1	0	1	2	1	0	2	2	1	0	0	1	1	1	0	1	1	0	0	15	0	1703.9	gi|818938475;gi|521755938;gi|449061870;gi|387017678;gi|338855308;gi|675402306;gi|675402437;gi|538259863	gi|818938475	373	387	yes	no	2;3	1.4318e-06	114.64	By MS/MS	By MS/MS	By MS/MS	By MS/MS	1	0	8
SLLEFGMMILEETGK	________________	MILEETGKLAVPFYSS	-	S	L	G	K	L	0	0	0	0	0	0	3	2	0	1	3	1	2	1	0	1	1	0	0	0	0	0	15	0	1696.84	gi|298351762;gi|81174981	gi|298351762	1	15	yes	no	2;3	7.5746e-27	157.35	By matching	By MS/MS	By matching		1	0	14
SLLTLR	KAFNSLSRSLLTLRLN	SRSLLTLRLNKNRIVQ	R	S	L	L	R	L	0	1	0	0	0	0	0	0	0	0	3	0	0	0	0	1	1	0	0	0	0	0	6	0	701.444	gi|927112810;gi|602673112	gi|927112810	185	190	yes	no	2	0.0011672	110.54	By MS/MS		By MS/MS	By MS/MS	1	0	3
SLNNQFASFIDK	SREREQIKSLNNQFAS	QFASFIDKVRFLEQQN	K	S	L	D	K	V	1	0	2	1	0	1	0	0	0	1	1	1	0	2	0	2	0	0	0	0	0	0	12	0	1382.68	CON__P04264;CON__ENSEMBL:ENSBTAP00000038253;gi|602667080	CON__P04264	186	197	yes	no	2	0.017149	57.106		By MS/MS			1	0	1
SMQAIFLAHGPGFK	HGYDNEFKSMQAIFLA	LAHGPGFKGKNEVTSF	K	S	M	F	K	G	2	0	0	0	0	1	0	2	1	1	1	1	1	2	1	1	0	0	0	0	0	0	14	0	1502.77	gi|586829527	gi|586829527	470	483	yes	yes	2;3	0.00051683	81.904	By MS/MS	By MS/MS	By MS/MS	By MS/MS	1	0	7
SPATPDLSDTSCAK	SEDNVSLRSPATPDLS	LSDTSCAKTHEALKTS	R	S	P	A	K	T	2	0	0	2	1	0	0	0	0	0	1	1	0	0	2	3	2	0	0	0	0	0	14	0	1448.65	gi|335892642;gi|186659807	gi|335892642	30	43	yes	no	2	2.7988e-05	101.3	By MS/MS				1	0	1
SPDLPPPSGEILK	AALENDARSPDLPPPS	PPSGEILKEAEACKLL	R	S	P	L	K	E	0	0	0	1	0	0	1	1	0	1	2	1	0	0	4	2	0	0	0	0	0	0	13	0	1348.72	gi|927135684	gi|927135684	223	235	yes	yes	2	0.00043889	93.348				By MS/MS	1	0	1
SPPTSVPPSASDCLR	WSSYTINKSPPTSVPP	PSASDCLRLDVRIPAA	K	S	P	L	R	L	1	1	0	1	1	0	0	0	0	0	1	0	0	0	4	4	1	0	0	1	0	0	15	0	1569.75	gi|586829527	gi|586829527	627	641	yes	yes	2	5.8977e-20	152		By matching		By MS/MS	1	0	2
SPVPAGCYDSK	CREDLKHKSPVPAGCY	PAGCYDSKVADINMAA	K	S	P	S	K	V	1	0	0	1	1	0	0	1	0	0	0	1	0	0	2	2	0	0	1	1	0	0	11	0	1179.52	gi|927123258	gi|927123258	392	402	yes	yes	2	0.022553	59.198	By MS/MS				1	0	1
SQLVATSEQQSYYDR	________________	EQQSYYDRFRYIKFVI	-	S	Q	D	R	F	1	1	0	1	0	3	1	0	0	0	1	0	0	0	0	3	1	0	2	1	0	0	15	0	1773.82	gi|297593982	gi|297593982	1	15	yes	yes	2	9.1828e-101	212.39	By MS/MS		By MS/MS		1	0	2
SREECKDFVEVYGK	VCLVLPEKSREECKDF	DFVEVYGKSILDMLLE	K	S	R	G	K	S	0	1	0	1	1	0	3	1	0	0	0	2	0	1	0	1	0	0	1	2	0	0	14	2	1744.81	gi|387017780	gi|387017780	348	361	no	no	3;4	0.0012451	71.98	By matching		By matching	By MS/MS	1	0	6
SSELVVGGDECNINEHR	LQLSHAQKSSELVVGG	ECNINEHRSLVFLYNS	K	S	S	H	R	S	0	1	2	1	1	0	3	2	1	1	1	0	0	0	0	2	0	0	0	2	0	0	17	0	1913.85	gi|380875421;gi|306756036;gi|82242792;gi|24266799;gi|2114120;gi|13959617;gi|380875426;gi|306756040;gi|82239741;gi|82239738;gi|33307065;gi|33307056;gi|82244345;gi|818935157;gi|743540630;gi|743535712;gi|597502335;gi|521752349;gi|387014278;gi|338855338;gi|321172845;gi|18652953	gi|380875421	21	37	no	no	3	3.8453e-05	74.428				By MS/MS	1	0	1
SSELVVGGRPCNINEHR	LQLSYAQKSSELVVGG	PCNINEHRSLVVLFNS	K	S	S	H	R	S	0	2	2	0	1	0	2	2	1	1	1	0	0	0	1	2	0	0	0	2	0	0	17	1	1922.94	gi|743540650;gi|743535708;gi|522802397;gi|521752315;gi|387014256;gi|109254952;gi|82242791;gi|24266802	gi|743540650	21	37	no	no	3;4	4.4615e-11	125.67				By MS/MS	1	0	3
SSTHIAPLSLPSSPPSVGSVCR	IKLNKPVKSSTHIAPL	PSVGSVCRIMGWGTIS	K	S	S	C	R	I	1	1	0	0	1	0	0	1	1	1	2	0	0	0	4	7	1	0	0	2	0	0	22	0	2235.13	gi|297593772;gi|297593770	gi|297593772	122	143	yes	no	3	7.4446e-08	57.806	By MS/MS		By MS/MS	By matching	1	0	4
SSVGLIQDYCK	MSGMCKPKSSVGLIQD	GLIQDYCKSYLLVAIV	K	S	S	C	K	S	0	0	0	1	1	1	0	1	0	1	1	1	0	0	0	2	0	0	1	1	0	0	11	0	1268.61	gi|563582063	gi|563582063	316	326	yes	yes	2	0.014936	65.179				By MS/MS	1	0	1
SVDFDSESPR	________________	DFDSESPRKPEIQNEI	-	S	V	P	R	K	0	1	0	2	0	0	1	0	0	0	0	0	0	1	1	3	0	0	0	1	0	0	10	0	1137.49	gi|190195323;gi|190195337;gi|190195339;gi|190195319;gi|190195315;gi|190195313;gi|190195311;gi|190195309;gi|190195307;gi|298351626;gi|613782638;gi|613782631;gi|487523390	gi|190195323	1	10	yes	no	2	0.0017468	110.53	By MS/MS	By MS/MS	By MS/MS		1	0	3
SVGVIEDYSPIVR	SSMCQATRSVGVIEDY	EDYSPIVRAVAVTMAH	R	S	V	V	R	A	0	1	0	1	0	0	1	1	0	2	0	0	0	0	1	2	0	0	1	3	0	0	13	0	1432.76	gi|297593900;gi|297593880;gi|297593866;gi|297593856;gi|297593848;gi|297593898;gi|297593944;gi|297593954;gi|297593912;gi|297593886;gi|297593860;gi|297593952	gi|297593900	319	331	no	no	2;3	6.0516e-05	113.24		By MS/MS			1	0	19
SVIEFGK	________________	________________	-	S	V	G	K	M	0	0	0	0	0	0	1	1	0	1	0	1	0	1	0	1	0	0	0	1	0	0	7	0	778.423	gi|242334;gi|195927589;gi|50874568;gi|385251889;gi|385251888;gi|385251887;gi|385251886;gi|385251885;gi|385251884;gi|385251883;gi|385251882	gi|242334	1	7	yes	no	2	0.014281	69.998	By MS/MS	By MS/MS			1	0	3
SVNPTASNMLK	DLHNSLRRSVNPTASN	PTASNMLKMEWYPEAA	R	S	V	L	K	M	1	0	2	0	0	0	0	0	0	0	1	1	1	0	1	2	1	0	0	1	0	0	11	0	1160.59	gi|487522826;gi|215262114;gi|675402308;gi|538259783;gi|50401874;gi|48474867;gi|21305553;gi|190195303;gi|190195301;gi|675402405;gi|358801574;gi|358801543;gi|743540796;gi|743535812;gi|538260105;gi|522802527;gi|522802472;gi|522801327;gi|521752467;gi|48428846;gi|48428840;gi|48428839;gi|28972959;gi|28972957;gi|21305551;gi|190195329;gi|190195325;gi|190195317;gi|190195305;gi|254765979;gi|109254988;gi|92…	gi|487523159	47	57	no	no	1;2	1.3961e-47	230.05	By MS/MS	By MS/MS	By MS/MS	By MS/MS	1	0	63
SVNPTASNMLKMEWYPEAAANAER	DLHNSLRRSVNPTASN	EAAANAERWAFRCILS	R	S	V	E	R	W	5	1	3	0	0	0	3	0	0	0	1	1	2	0	2	2	1	1	1	1	0	0	24	1	2679.24	gi|487522826;gi|215262114;gi|675402308;gi|538259783;gi|50401874;gi|48474867;gi|21305553;gi|190195303;gi|190195301;gi|675402405;gi|358801574;gi|358801543;gi|743540796;gi|743535812;gi|538260105;gi|522802527;gi|522802472;gi|522801327;gi|521752467;gi|48428846;gi|48428840;gi|48428839;gi|28972959;gi|28972957;gi|21305551;gi|190195329;gi|190195325;gi|190195317;gi|190195305;gi|48428842;gi|30171827;gi|4875…	gi|487523159	47	70	no	no	3	9.5576e-09	74.222	By MS/MS	By MS/MS			1	0	4
SVNPTASNMLKMEWYPEAAANAERWAFR	DLHNSLRRSVNPTASN	NAERWAFRCILSHSPR	R	S	V	F	R	C	6	2	3	0	0	0	3	0	0	0	1	1	2	1	2	2	1	2	1	1	0	0	28	2	3239.53	gi|487522826;gi|215262114;gi|190195303;gi|190195301;gi|487523159;gi|215262116;gi|190195323	gi|487523159	47	74	no	no	4	1.6741e-07	65.248		By MS/MS			1	0	1
SWVDAEKFCQK	YKAFDEPKSWVDAEKF	DAEKFCQKQSNGKHLA	K	S	W	Q	K	Q	1	0	0	1	1	1	1	0	0	0	0	2	0	1	0	1	0	1	0	1	0	0	11	1	1396.64	gi|510120664	gi|510120664	24	34	yes	yes	3	0.002795	87.789	By MS/MS				1	0	1
SYTLWDKDIMLIK	KFFCLSSKSYTLWDKD	DKDIMLIKLNKPVKNS	K	S	Y	I	K	L	0	0	0	2	0	0	0	0	0	2	2	2	1	0	0	1	1	1	1	0	0	0	13	1	1624.85	gi|297593732;gi|297593726;gi|297593728;gi|297593730;gi|288549302	gi|297593732	103	115	yes	no	2;3	5.6731e-30	171.73	By MS/MS	By MS/MS	By MS/MS		1	0	19
TAAENDFVTLKK	YEDEINKRTAAENDFV	NDFVTLKKDVDNAYMI	R	T	A	K	K	D	2	0	1	1	0	0	1	0	0	0	1	2	0	1	0	0	2	0	0	1	0	0	12	1	1335.7	CON__P35908	CON__P35908	282	293	yes	yes	3	0.015905	39.581		By MS/MS			1	0	1
TAEKMALTLLDYLFHR	LHISTNCRTAEKMALT	LLDYLFHREIQAISNL	R	T	A	H	R	E	2	1	0	1	0	0	1	0	1	0	4	1	1	1	0	0	2	0	1	0	0	0	16	1	1921.01	gi|927180575;gi|602630526	gi|927180575	258	273	yes	no	3;4	0.0050182	48.899	By MS/MS	By MS/MS	By MS/MS		1	0	16
TATPYTSGPPCGDCPSACDNGLCTNPCTHEDK	PAGNMQGKTATPYTSG	NPCTHEDKFTNCKDLV	K	T	A	D	K	F	2	0	2	3	5	0	1	3	1	0	1	1	0	0	5	2	5	0	1	0	0	0	32	0	3539.38	gi|487522826;gi|215262114;gi|487523159;gi|215262116	gi|487523159	176	207	no	no	3	2.1529e-98	153.97	By MS/MS		By MS/MS		1	0	3
TATPYTSGPPCGDCPSACDNGLCTNPCTHEDKFTNCK	PAGNMQGKTATPYTSG	EDKFTNCKDLVKQGCN	K	T	A	C	K	D	2	0	3	3	6	0	1	3	1	0	1	2	0	1	5	2	6	0	1	0	0	0	37	1	4189.66	gi|487522826;gi|215262114;gi|487523159;gi|215262116	gi|487523159	176	212	no	no	3	3.7915e-07	43.055	By MS/MS				1	0	1
TATPYTSGPPCGDCPSACDNGLCTNPCTHEDKFTNCKDLVK	PAGNMQGKTATPYTSG	TNCKDLVKQGCNNNYL	K	T	A	V	K	Q	2	0	3	4	6	0	1	3	1	0	2	3	0	1	5	2	6	0	1	1	0	0	41	2	4644.94	gi|487522826;gi|215262114;gi|487523159;gi|215262116	gi|487523159	176	216	no	no	4;5;6	0	279.28	By MS/MS	By MS/MS	By MS/MS	By MS/MS	1	0	15
TATYSYSFENGDIVCGDNDLCLR	TVNDCNPKTATYSYSF	GDNDLCLRTVCECDRA	K	T	A	L	R	T	1	1	2	3	2	0	1	2	0	1	2	0	0	1	0	2	2	0	2	1	0	0	23	0	2669.14	gi|37927199;gi|37927197;gi|37927195;gi|37927193;gi|71912225;gi|64455;gi|478780;gi|400714;gi|187950182;gi|187950180;gi|187950176	gi|37927199	61	83	yes	no	2;3	0.00027575	51.31				By MS/MS	1	0	5
TATYTYSFENGDIVCGDNDLCLR	RVNDCNPKTATYTYSF	GDNDLCLRAVCECDRA	K	T	A	L	R	A	1	1	2	3	2	0	1	2	0	1	2	0	0	1	0	1	3	0	2	1	0	0	23	0	2683.15	gi|2851544;gi|157834150;gi|48425249;gi|48425248;gi|229891407;gi|146189784;gi|16974940	gi|2851544	61	83	yes	no	2;3;4	0	285.95				By MS/MS	1	0	21
TDIVSPAVCGNYLVELGEDCDCGSPR	CILNKPLKTDIVSPAV	DCDCGSPRDCQNPCCN	K	T	D	P	R	D	1	1	1	3	3	0	2	3	0	1	2	0	0	0	2	2	1	0	1	3	0	0	26	0	2882.25	gi|496537199;gi|82228619;gi|61104775	gi|496537199	402	427	no	no	2;3	3.6171e-55	158.29	By MS/MS	By MS/MS	By MS/MS	By MS/MS	1	0	26
TDIVSPPVCGNDLLEEGEECDCGSPANCQYPCCDAASCK	CTLIRPSRTDIVSPPV	CCDAASCKLHPWVECE	R	T	D	C	K	L	3	0	2	4	7	1	4	3	0	1	2	1	0	0	4	3	1	0	1	2	0	0	39	0	4433.73	gi|83523632;gi|320579391;gi|320579389	gi|83523632	402	440	yes	no	3	0.0034183	18.614	By MS/MS		By MS/MS		1	0	3
TDIVSPPVCGNELLEK	CTLIRPTKTDIVSPPV	CGNELLEKGEECDCGS	K	T	D	E	K	G	0	0	1	1	1	0	2	1	0	1	2	1	0	0	2	1	1	0	0	2	0	0	16	0	1769.89	gi|297593804;gi|320579387;gi|83523642;gi|320579385	gi|297593804	402	417	no	no	2;3	1.6715e-08	113.01	By MS/MS	By MS/MS	By MS/MS		1	0	23
TDIVSPPVCGNGLLEK	CTRIKPSRTDIVSPPV	CGNGLLEKGEECDCGS	R	T	D	E	K	G	0	0	1	1	1	0	1	2	0	1	2	1	0	0	2	1	1	0	0	2	0	0	16	0	1697.87	gi|297593818	gi|297593818	402	417	yes	yes	2	3.1857e-06	87.388		By MS/MS			1	0	6
TDIVSPQVCGNGLLEDGEECDCGSPANCQYPCCDAASCK	CTLIRPSKTDIVSPQV	CCDAASCKLHSWVECE	K	T	D	C	K	L	3	0	2	4	7	2	3	4	0	1	2	1	0	0	3	3	1	0	1	2	0	0	39	0	4392.71	gi|297593900;gi|297593880;gi|297593866;gi|297593856;gi|297593848;gi|297593898;gi|297593944;gi|297593954;gi|297593952;gi|297593934	gi|297593900	402	440	yes	no	3	0.037049	12.399	By MS/MS				1	0	1
TDIVSPQVCGNGLLEEGEECDCGSPANCRYPCCDAASCK	CTLIRPSKTDIVSPQV	CCDAASCKLHSWVECE	K	T	D	C	K	L	3	1	2	3	7	1	4	4	0	1	2	1	0	0	3	3	1	0	1	2	0	0	39	1	4434.77	gi|297593868;gi|297593914;gi|297593936;gi|297593884;gi|297593930;gi|297593946	gi|297593868	401	439	yes	no	3	0.0010555	26.131	By MS/MS	By MS/MS	By MS/MS		1	0	6
TESEAHNLPYGRPQVLQNHSK	LNLNNQAKTESEAHNL	QVLQNHSKYCLLHQAK	K	T	E	S	K	Y	1	1	2	0	0	2	2	1	2	0	2	1	0	0	2	2	1	0	1	1	0	0	21	1	2404.19	gi|586829527;gi|538259857;gi|538259859;gi|675402445;gi|538259853;gi|538259855;gi|675402318;gi|597501012;gi|387014162;gi|521756208;gi|818935219;gi|743540730;gi|743535772;gi|597501028;gi|521752392;gi|338855302;gi|387017516	gi|586829527	577	597	no	no	4	2.3023e-21	123.19				By MS/MS	1	0	2
TFIELVIVVDHR	SAKRKFHKTFIELVIV	LVIVVDHRVVKKYDSA	K	T	F	H	R	V	0	1	0	1	0	0	1	0	1	2	1	0	0	1	0	0	1	0	0	3	0	0	12	0	1439.81	gi|73621852;gi|33391734	gi|73621852	201	212	yes	no	3	0.0053798	58.098	By MS/MS				1	0	2
TGIFGIMSYIYYGCYCGWGGK	FGDMINKKTGIFGIMS	CYCGWGGKGKPLDATD	K	T	G	G	K	G	0	0	0	0	2	0	0	6	0	3	0	1	1	1	0	1	1	1	4	0	0	0	21	0	2452.07	gi|227636;gi|91199938;gi|50874378;gi|50874376;gi|50874372;gi|50874370;gi|50874334;gi|50874316;gi|50874312;gi|50874308;gi|50874306;gi|50874300;gi|50874298;gi|50874296;gi|50874294;gi|50874286;gi|50874284;gi|50874282;gi|50874280;gi|50874278;gi|50874276;gi|50874256;gi|50874254;gi|50874252;gi|50874250;gi|33187136;gi|33187132;gi|25453141;gi|13936541;gi|50874310;gi|50874374;gi|50874304;gi|50874394;gi|50…	gi|408407658	29	49	no	no	2;3	8.306e-19	104.45	By MS/MS	By MS/MS	By MS/MS	By MS/MS	1	0	8
TGKEAVHSYAIYGCYCGWGGQGR	FGDMILQKTGKEAVHS	CGWGGQGRAQDATDRC	K	T	G	G	R	A	2	1	0	0	2	1	1	6	1	1	0	1	0	0	0	1	1	1	3	1	0	0	23	1	2576.13	gi|2851544;gi|157834150;gi|2914536;gi|1408314;gi|48425249;gi|48425248;gi|229891407;gi|146189784;gi|50874244;gi|50874242;gi|50874240;gi|50874234;gi|50874230;gi|50874228;gi|50874226;gi|50874224;gi|44889050;gi|33187752;gi|33187114;gi|26006833;gi|22797865;gi|50874248;gi|50874246	gi|2851544	13	35	no	no	2;3;4	0	290.66				By MS/MS	1	0	16
TGKEAVHSYAIYGCYCGWGGQGRAQDATDR	FGDMILQKTGKEAVHS	RAQDATDRCCFAQDCC	K	T	G	D	R	C	4	2	0	2	2	2	1	6	1	1	0	1	0	0	0	1	2	1	3	1	0	0	30	2	3333.47	gi|2851544;gi|157834150;gi|2914536;gi|1408314;gi|48425249;gi|48425248;gi|229891407;gi|146189784;gi|50874244;gi|50874242;gi|50874240;gi|50874234;gi|50874230;gi|50874228;gi|50874226;gi|50874224;gi|44889050;gi|33187752;gi|33187114;gi|26006833;gi|22797865	gi|2851544	13	42	yes	no	4;5	3.9657e-12	77.522				By MS/MS	1	0	2
TGKSALLSYSAYGCYCGWGGQGKPQDPTDR	FGKMIKYKTGKSALLS	KPQDPTDRCCFVHDCC	K	T	G	D	R	C	2	1	0	2	2	2	0	6	0	0	2	2	0	0	2	3	2	1	3	0	0	0	30	2	3279.47	gi|408387579;gi|296045673	gi|408387579	29	58	yes	no	4	1.6436e-16	82.126		By MS/MS			1	0	1
THLLVATTMAHELGHNLGINHDGDSCTCQANSCIMAAK	GIVQDHSKTHLLVATT	NSCIMAAKLSHQPSYQ	K	T	H	A	K	L	5	0	3	2	3	1	1	3	4	2	4	1	2	0	0	2	4	0	0	1	0	0	38	0	4147.88	gi|744392017	gi|744392017	328	365	yes	yes	4;5	1.5854e-75	141.13		By MS/MS			1	0	6
THNLEPYFESFINNLR	QQVDTSTRTHNLEPYF	ESFINNLRRRVDQLKS	R	T	H	L	R	R	0	1	3	0	0	0	2	0	1	1	2	0	0	2	1	1	1	0	1	0	0	0	16	0	1992.97	CON__P04264	CON__P04264	224	239	yes	yes	3	1.8014e-06	80.738			By MS/MS	By MS/MS	1	0	3
TIDDLKNQILNLTTDNANILLQIDNAR	RDYSKYYKTIDDLKNQ	LLQIDNARLAADDFRL	K	T	I	A	R	L	2	1	5	4	0	2	0	0	0	4	5	1	0	0	0	0	3	0	0	0	0	0	27	1	3051.62	CON__P13645	CON__P13645	202	228	yes	yes	3	0.00014224	52.465	By MS/MS	By MS/MS	By MS/MS	By matching	1	0	4
TIHWGEPTAFQK	DGTTDITRTIHWGEPT	GEPTAFQKEAYTRVLM	R	T	I	Q	K	E	1	0	0	0	0	1	1	1	1	1	0	1	0	1	1	0	2	1	0	0	0	0	12	0	1413.7	gi|752776406;gi|602631612	gi|752776406	467	478	yes	no	2;3	2.6638e-07	134.99	By MS/MS	By matching	By MS/MS	By MS/MS	1	0	5
TLCAGILQGGIDSCK	RKLPEKSRTLCAGILQ	QGGIDSCKVDNGGPLI	R	T	L	C	K	V	1	0	0	1	2	1	0	3	0	2	2	1	0	0	0	1	1	0	0	0	0	0	15	0	1591.77	gi|6562944;gi|13959655	gi|6562944	189	203	yes	no	2;3	3.3003e-101	218.16	By MS/MS	By MS/MS	By MS/MS	By MS/MS	1	0	83
TLCAGILQGGIDTCK	PWLPAQSRTLCAGILQ	QGGIDTCKGDSGGPLI	R	T	L	C	K	G	1	0	0	1	2	1	0	3	0	2	2	1	0	0	0	0	2	0	0	0	0	0	15	0	1605.79	gi|380875421;gi|306756036	gi|380875421	186	200	yes	no	2;3	1.0972e-118	228.25	By MS/MS	By MS/MS	By MS/MS	By MS/MS	1	0	14
TLCAGILQGGIGSCMGDSGGPLICNGEIQGIVSWGDDICAQPHKPVHYTK	RGLPAQSRTLCAGILQ	HKPVHYTKVFDYSDWI	R	T	L	T	K	V	2	0	1	3	4	3	1	10	2	6	3	2	1	0	3	3	2	1	1	2	0	0	50	1	5323.5	gi|380875426;gi|306756040	gi|380875426	186	235	yes	no	4;5	1.5108e-53	106.51				By MS/MS	1	0	5
TLCAGILR	GRLPAXSRTLCAGILR	TLCAGILRGGIDTCLG	R	T	L	L	R	G	1	1	0	0	1	0	0	1	0	1	2	0	0	0	0	0	1	0	0	0	0	0	8	0	902.501	gi|297593740;gi|297593744;gi|803374944;gi|297593786;gi|297593742;gi|293491172;gi|205275149	gi|297593740	187	194	yes	no	1;2	8.4779e-08	117.18	By MS/MS	By MS/MS	By MS/MS	By MS/MS	1	0	91
TLGMLMEGLK	MALQMADRTLGMLMEG	GMLMEGLKQRNLHNCV	R	T	L	L	K	Q	0	0	0	0	0	0	1	2	0	0	3	1	2	0	0	0	1	0	0	0	0	0	10	0	1091.57	gi|586829527;gi|538259857;gi|538259859;gi|675402445;gi|538259853;gi|538259855;gi|675402318;gi|547223113;gi|547223111;gi|818932504;gi|818933794;gi|537444868;gi|597501012;gi|387014162;gi|521756208;gi|818935219;gi|743540730;gi|743535772;gi|597501028;gi|521752392;gi|338855302;gi|387017516;gi|602648327	gi|586829527	328	337	no	no	2	0.0058308	88.596				By MS/MS	1	0	3
TLLDIDNTR	DLTVGNNKTLLDIDNT	LLDIDNTRMTLDDFRI	K	T	L	T	R	M	0	1	1	2	0	0	0	0	0	1	2	0	0	0	0	0	2	0	0	0	0	0	9	0	1059.56	CON__P35527	CON__P35527	225	233	yes	yes	2	0.033539	64.82			By MS/MS	By matching	1	0	2
TLTIDFR				T	L	F	R		0	1	0	1	0	0	0	0	0	1	1	0	0	1	0	0	2	0	0	0	0	0	7	0	864.471		REV__gi|927165335			yes	no	2	0.0067718	97.068	By MS/MS	By MS/MS	By MS/MS		1	0	3
TNAENEFVTIKK	YEDEINKRTNAENEFV	NEFVTIKKDVDGAYMT	R	T	N	K	K	D	1	0	2	0	0	0	2	0	0	1	0	2	0	1	0	0	2	0	0	1	0	0	12	1	1392.72	CON__P04264	CON__P04264	278	289	yes	yes	3	0.0014972	74.29	By MS/MS	By MS/MS		By MS/MS	1	0	3
TNCPASCSCHNEII	GCNNNYLKTNCPASCS	CSCHNEII________	K	T	N	I	I	-	1	0	2	0	3	0	1	0	1	2	0	0	0	0	1	2	1	0	0	0	0	0	14	0	1661.66	gi|487522826;gi|215262114;gi|487523159;gi|215262116	gi|487523159	226	239	no	no	2;3	8.0984e-19	150.9	By MS/MS	By MS/MS	By MS/MS	By MS/MS	1	0	32
TNRYEYHRENGTIVCGSSTFCK	KLSDCSPKTNRYEYHR	CGSSTFCKKQICECDR	K	T	N	C	K	K	0	2	2	0	2	0	2	2	1	1	0	1	0	1	0	2	3	0	2	1	0	0	22	2	2678.2	gi|408407676;gi|296045671	gi|408407676	77	98	yes	no	3;4;5	3.2928e-45	158.94		By MS/MS			1	0	9
TQNELLMIK				T	Q	I	K		0	0	1	0	0	1	1	0	0	1	2	1	1	0	0	0	1	0	0	0	0	0	9	0	1088.59		REV__gi|602626330			yes	no	2;3	0.0010498	118.5		By MS/MS		By MS/MS	1	0	9
TRIYEIVNLLNVIYR	GRSLITIRTRIYEIVN	NLLNVIYRVLNIYIAL	R	T	R	Y	R	V	0	2	2	0	0	0	1	0	0	3	2	0	0	0	0	0	1	0	2	2	0	0	15	1	1878.07	gi|496537199	gi|496537199	228	242	yes	yes	2;3	7.968e-10	128.73	By MS/MS	By MS/MS	By MS/MS		1	0	5
TSADYVWIGLWNQR	QLISENIKTSADYVWI	WIGLWNQRKAPYCVSK	K	T	S	Q	R	K	1	1	1	1	0	1	0	1	0	1	1	0	0	0	0	1	1	2	1	1	0	0	14	0	1707.84	gi|218526486;gi|218526485;gi|158906219;gi|158906217;gi|677992932;gi|578004418;gi|758377456	gi|218526486	86	99	yes	no	2;3	3.2692e-136	232.42	By MS/MS	By MS/MS	By MS/MS	By MS/MS	1	0	95
TSADYVWIGLWNQRK	QLISENIKTSADYVWI	IGLWNQRKAPYCVSKW	K	T	S	R	K	A	1	1	1	1	0	1	0	1	0	1	1	1	0	0	0	1	1	2	1	1	0	0	15	1	1835.93	gi|218526486;gi|218526485;gi|158906219;gi|158906217;gi|677992932;gi|578004418;gi|758377456	gi|218526486	86	100	yes	no	2;3	1.963e-06	96.866	By MS/MS	By MS/MS	By MS/MS	By MS/MS	1	0	5
TSTHIAPLSLPSSPPSVGSVCR	IKLNRPVKTSTHIAPL	PSVGSVCRIMGWGTVT	K	T	S	C	R	I	1	1	0	0	1	0	0	1	1	1	2	0	0	0	4	6	2	0	0	2	0	0	22	0	2249.15	gi|380875417;gi|306756038	gi|380875417	122	143	yes	no	2;3;4	6.1529e-190	243.87	By MS/MS	By MS/MS	By MS/MS	By MS/MS	1	0	146
TTDNQWLR	ELNCFVSKTTDNQWLR	TTDNQWLRRDCNRRCN	K	T	T	L	R	R	0	1	1	1	0	1	0	0	0	0	1	0	0	0	0	0	2	1	0	0	0	0	8	0	1032.5	gi|727360785;gi|803374936;gi|205275155;gi|73620116;gi|67043485;gi|510785804;gi|393714288;gi|300490468;gi|300490464	gi|727360785	91	98	yes	no	2	1.124e-69	203.93	By MS/MS		By MS/MS		1	0	3
TTVAEDSCFQENLK	CISLFGSRTTVAEDSC	SCFQENLKGSKHGYCA	R	T	T	L	K	G	1	0	1	1	1	1	2	0	0	0	1	1	0	1	0	1	2	0	0	1	0	0	14	0	1640.74	gi|297593966;gi|297593988;gi|297593992	gi|297593966	463	476	yes	no	2	2.8851e-44	176.25				By MS/MS	1	0	1
TWAHQLVNNIIVFYR	DGDLAAIRTWAHQLVN	NNIIVFYRDLNVHITL	R	T	W	Y	R	D	1	1	2	0	0	1	0	0	1	2	1	0	0	1	0	0	1	1	1	2	0	0	15	0	1873	gi|66390956;gi|123901597	gi|66390956	46	60	yes	no	2;3	6.9954e-72	200.19		By MS/MS	By MS/MS		1	0	3
TWAQTFEK	NMMADSGKTWAQTFEK	TWAQTFEKQNSGTYNN	K	T	W	E	K	Q	1	0	0	0	0	1	1	0	0	0	0	1	0	1	0	0	2	1	0	0	0	0	8	0	1009.49	gi|927123258;gi|752778917;gi|565303552;gi|818933728;gi|537444729;gi|698375293	gi|565303552	343	350	no	no	2	0.0021526	99.139	By MS/MS		By matching	By MS/MS	1	0	3
TWAQTFEKQNSGTYNNQYMILDTK	NMMADSGKTWAQTFEK	QYMILDTKKIKLRRSI	K	T	W	T	K	K	1	0	3	1	0	3	1	1	0	1	1	2	1	1	0	1	4	1	2	0	0	0	24	1	2880.34	gi|927123258;gi|752778917;gi|565303552;gi|818933728;gi|537444729;gi|698375293	gi|565303552	343	366	no	no	3	2.8604e-08	73.122	By MS/MS	By MS/MS	By MS/MS		1	0	3
TWEDAEKFCTEQAR	YKVFKLRKTWEDAEKF	KFCTEQARGGHLISLK	K	T	W	A	R	G	2	1	0	1	1	1	3	0	0	0	0	1	0	1	0	0	2	1	0	0	0	0	14	1	1769.77	gi|218526522;gi|158906251;gi|218526502;gi|158906249	gi|218526522	22	35	yes	no	2;3	1.5591e-156	245.4	By MS/MS		By MS/MS		1	0	13
TWFNLR	LEKKTEYRTWFNLRCG	YRTWFNLRCGDDYPFV	R	T	W	L	R	C	0	1	1	0	0	0	0	0	0	0	1	0	0	1	0	0	1	1	0	0	0	0	6	0	835.434	gi|727360769	gi|727360769	138	143	yes	yes	1;2	2.3279e-33	176.25	By MS/MS	By MS/MS	By MS/MS	By MS/MS	1	0	100
TWNDAEMFCR	YKVFNEHKTWNDAEMF	NDAEMFCRKYKPGCHL	K	T	W	C	R	K	1	1	1	1	1	0	1	0	0	0	0	0	1	1	0	0	1	1	0	0	0	0	10	0	1328.53	gi|215275179;gi|156485270;gi|82132991;gi|37993391;gi|565299937	gi|215275179	46	55	yes	no	2	5.0775e-18	156.16	By MS/MS	By MS/MS	By MS/MS	By MS/MS	1	0	9
TWNDAEMFCRK	YKVFNEHKTWNDAEMF	DAEMFCRKYKPGCHLA	K	T	W	R	K	Y	1	1	1	1	1	0	1	0	0	0	0	1	1	1	0	0	1	1	0	0	0	0	11	1	1456.62	gi|215275179;gi|156485270;gi|82132991;gi|37993391;gi|565299937	gi|215275179	46	56	yes	no	3	0.0002884	108.7	By MS/MS	By MS/MS	By MS/MS		1	0	4
TWVALR	LDQKTGYRTWVALRCE	YRTWVALRCELAYHFI	R	T	W	L	R	C	1	1	0	0	0	0	0	0	0	0	1	0	0	0	0	0	1	1	0	1	0	0	6	0	744.428	gi|218526484;gi|158906215;gi|677992926;gi|578004416;gi|218526483;gi|158906213;gi|218526487;gi|158906221	gi|218526484	111	116	no	no	1;2	2.8945e-33	174.47	By MS/MS		By MS/MS		1	0	31
TYFPHFDLSPGSSDLK	FAAHPTTKTYFPHFDL	SPGSSDLKNHGKKVID	K	T	Y	L	K	N	0	0	0	2	0	0	0	1	1	0	2	1	0	2	2	3	1	0	1	0	0	0	16	0	1809.86	gi|743541800;gi|743537458;gi|521758092	gi|743541800	42	57	yes	no	3	8.6481e-09	110.56	By matching	By MS/MS		By MS/MS	1	0	4
TYFSHYNLSPGSK	FIVFPQSKTYFSHYNL	YNLSPGSKDIIHQGEK	K	T	Y	S	K	D	0	0	1	0	0	0	0	1	1	0	1	1	0	1	1	3	1	0	2	0	0	0	13	0	1499.7	gi|28804821	gi|28804821	42	54	yes	yes	3	0.00066246	77.367	By MS/MS	By matching		By MS/MS	1	0	3
TYNHIYKYYPDFLCK	ICFRKNLKTYNHIYKY	YYPDFLCKKESEKC__	K	T	Y	C	K	K	0	0	1	1	1	0	0	0	1	1	1	2	0	1	1	0	1	0	4	0	0	0	15	1	2023.95	gi|408407677;gi|296045679	gi|408407677	118	132	yes	no	3	0.031496	33.313		By MS/MS			1	0	1
TYNHIYKYYPDFLCKK	ICFRKNLKTYNHIYKY	YPDFLCKKESEKC___	K	T	Y	K	K	E	0	0	1	1	1	0	0	0	1	1	1	3	0	1	1	0	1	0	4	0	0	0	16	2	2152.05	gi|408407677;gi|296045679	gi|408407677	118	133	yes	no	4	0.0061944	44.312		By MS/MS			1	0	1
TYTRWDKDIMLIR	KFFCLSSKTYTRWDKD	DKDIMLIRLKKPVNDS	K	T	Y	I	R	L	0	2	0	2	0	0	0	0	0	2	1	1	1	0	0	0	2	1	1	0	0	0	13	2	1709.89	gi|6562944;gi|13959655;gi|297593758;gi|297593756;gi|297593754;gi|297593752;gi|109254956;gi|300068005;gi|300068003;gi|82238117;gi|38570060	gi|6562944	105	117	yes	no	3;4	1.095e-22	161.21	By MS/MS	By MS/MS	By MS/MS	By MS/MS	1	0	9
VAAICFAENMNTYDK	RAVCECDRVAAICFAE	ENMNTYDKKYMLYSLF	R	V	A	D	K	K	3	0	2	1	1	0	1	0	0	1	0	1	1	1	0	0	1	0	1	1	0	0	15	0	1745.78	gi|408407658;gi|296045675	gi|408407658	107	121	yes	no	2;3	5.3164e-27	159.52		By MS/MS		By MS/MS	1	0	9
VAAICFAENMNTYDKK	RAVCECDRVAAICFAE	NMNTYDKKYMLYSLFD	R	V	A	K	K	Y	3	0	2	1	1	0	1	0	0	1	0	2	1	1	0	0	1	0	1	1	0	0	16	1	1873.87	gi|408407658;gi|296045675	gi|408407658	107	122	yes	no	2;3;4	7.7422e-94	188.39		By MS/MS		By matching	1	0	58
VAAICFGENLNTYDK	RAVCECDRVAAICFGE	ENLNTYDKKYKNYPSS	R	V	A	D	K	K	2	0	2	1	1	0	1	1	0	1	1	1	0	1	0	0	1	0	1	1	0	0	15	0	1713.8	gi|408407662;gi|296045677;gi|50874516;gi|50874514;gi|50874512;gi|50874510;gi|50874506;gi|50874504;gi|50874502;gi|50874500;gi|50874498;gi|50874496;gi|50874494;gi|6967298;gi|5702036;gi|50874492;gi|50874490;gi|50874488;gi|50874484;gi|50874468;gi|50874462;gi|50874460;gi|50874456;gi|50874454;gi|50874452;gi|50874450;gi|50874448;gi|50874446;gi|50874436;gi|50874432;gi|50874428;gi|50874426;gi|50874424;gi|…	gi|408407662	107	121	no	no	2;3	3.6836e-24	145.43		By MS/MS			1	0	16
VAAICFGENLNTYDKK	RAVCECDRVAAICFGE	NLNTYDKKYKNYPSSQ	R	V	A	K	K	Y	2	0	2	1	1	0	1	1	0	1	1	2	0	1	0	0	1	0	1	1	0	0	16	1	1841.9	gi|408407662;gi|296045677;gi|50874516;gi|50874514;gi|50874512;gi|50874510;gi|50874506;gi|50874504;gi|50874502;gi|50874500;gi|50874498;gi|50874496;gi|50874494;gi|6967298;gi|5702036;gi|50874492;gi|50874490;gi|50874488;gi|50874484;gi|50874468;gi|50874462;gi|50874460;gi|50874456;gi|50874454;gi|50874452;gi|50874450;gi|50874448;gi|50874446;gi|50874436;gi|50874432;gi|50874428;gi|50874426;gi|50874424;gi|…	gi|408407662	107	122	no	no	2;3	5.239e-108	212.39	By MS/MS	By MS/MS	By MS/MS		1	0	21
VAAICFGENMNTYDKK	RAVCECDRVAAICFGE	NMNTYDKKYMLYSLFD	R	V	A	K	K	Y	2	0	2	1	1	0	1	1	0	1	0	2	1	1	0	0	1	0	1	1	0	0	16	1	1859.85	gi|91199938;gi|50874378;gi|50874376;gi|50874372;gi|50874370;gi|50874334;gi|50874316;gi|50874312;gi|50874308;gi|50874306;gi|50874300;gi|50874298;gi|50874296;gi|50874294;gi|50874286;gi|50874284;gi|50874282;gi|50874280;gi|50874278;gi|50874276;gi|50874256;gi|50874254;gi|50874252;gi|50874250;gi|33187136;gi|33187132;gi|25453141;gi|13936541;gi|50874310;gi|50874374;gi|50874394;gi|50874392;gi|50874390;gi|…	gi|91199938	107	122	no	no	3	2.8031e-65	189.1	By MS/MS		By MS/MS	By MS/MS	1	0	29
VAAICFGENMNTYNK	RDVCECDRVAAICFGE	ENMNTYNKKYVLYSFK	R	V	A	N	K	K	2	0	3	0	1	0	1	1	0	1	0	1	1	1	0	0	1	0	1	1	0	0	15	0	1730.78	gi|237894;gi|129426	gi|237894	91	105	yes	no	2	0.00014994	69.92			By MS/MS	By MS/MS	1	0	3
VAAICFGENMNTYNKK	RDVCECDRVAAICFGE	NMNTYNKKYVLYSFKE	R	V	A	K	K	Y	2	0	3	0	1	0	1	1	0	1	0	2	1	1	0	0	1	0	1	1	0	0	16	1	1858.87	gi|237894;gi|129426	gi|237894	91	106	yes	no	2;3	0.00095798	60.937		By MS/MS			1	0	3
VAAICFQK	RHICECDRVAAICFQK	VAAICFQKNMNTYNKK	R	V	A	Q	K	N	2	0	0	0	1	1	0	0	0	1	0	1	0	1	0	0	0	0	0	1	0	0	8	0	935.49	gi|408360177;gi|33187120	gi|408360177	107	114	yes	no	2	8.9688e-08	116.54	By MS/MS		By MS/MS		1	0	5
VAAICYGENLNTYDKK	RAVCECDRVAAICYGE	NLNTYDKKYKNYPSSH	R	V	A	K	K	Y	2	0	2	1	1	0	1	1	0	1	1	2	0	0	0	0	1	0	2	1	0	0	16	1	1857.89	gi|50874430	gi|50874430	107	122	yes	yes	3	0.0018504	45.54		By MS/MS			1	0	2
VAANCFHQNQNTYNK	RDICECDRVAANCFHQ	QNQNTYNKNYKFLSSS	R	V	A	N	K	N	2	0	4	0	1	2	0	0	1	0	0	1	0	1	0	0	1	0	1	1	0	0	15	0	1807.81	gi|158428674;gi|158428673;gi|91199940;gi|123915726	gi|158428674	91	105	yes	no	3	3.7349e-14	138.21				By MS/MS	1	0	5
VAANCFHQNQNTYNKNYK	RDICECDRVAANCFHQ	NTYNKNYKFLSSSRCR	R	V	A	Y	K	F	2	0	5	0	1	2	0	0	1	0	0	2	0	1	0	0	1	0	2	1	0	0	18	1	2213.01	gi|158428674;gi|158428673;gi|91199940;gi|123915726	gi|158428674	91	108	yes	no	4	7.2821e-08	85.988				By MS/MS	1	0	1
VADISMAAK	PAGCYDSKVADISMAA	ADISMAAKFTAYAING	K	V	A	A	K	F	3	0	0	1	0	0	0	0	0	1	0	1	1	0	0	1	0	0	0	1	0	0	9	0	904.469	gi|818938475;gi|521755938;gi|449061870;gi|387017678;gi|338855308;gi|675402306;gi|675402437;gi|538259863	gi|818938475	499	507	yes	no	2	0.030102	43.149	By MS/MS				1	0	1
VAPFFDNVMEQGLLEK	YPKISVDKVAPFFDNV	MEQGLLEKNIFSFYLN	K	V	A	E	K	N	1	0	1	1	0	1	2	1	0	0	2	1	1	2	1	0	0	0	0	2	0	0	16	0	1835.91	gi|565314897;gi|387015018;gi|818942339;gi|743542910;gi|743539368;gi|521759614	gi|565314897	82	97	yes	no	2	4.7765e-06	81.346				By MS/MS	1	0	1
VATVSLPR	SPATLNSRVATVSLPR	VATVSLPRSCAAAGTE	R	V	A	P	R	S	1	1	0	0	0	0	0	0	0	0	1	0	0	0	1	1	1	0	0	2	0	0	8	0	841.502	CON__P00761	CON__P00761	108	115	yes	yes	2	7.7382e-08	130.22	By MS/MS	By MS/MS	By MS/MS	By MS/MS	1	0	78
VCHYLPESVSDQCVQFVK	EIEMFLERVCHYLPES	DQCVQFVKDYEPTVVA	R	V	C	V	K	D	0	0	0	1	2	2	1	0	1	0	1	1	0	1	1	2	0	0	1	4	0	0	18	0	2194.02	gi|387017780	gi|387017780	434	451	no	no	3	1.0743e-14	120.7			By MS/MS	By MS/MS	1	0	2
VCLVLPEK	EMIHGMEKVCLVLPEK	VCLVLPEKSREECKDF	K	V	C	E	K	S	0	0	0	0	1	0	1	0	0	0	2	1	0	0	1	0	0	0	0	2	0	0	8	0	956.536	gi|387017780	gi|387017780	340	347	no	no	2	0.038436	51.066				By MS/MS	1	0	1
VCSNGQCVDLNIAY	GTKCGDGKVCSNGQCV	CVDLNIAY________	K	V	C	A	Y	-	1	0	2	1	2	1	0	1	0	1	1	0	0	0	0	1	0	0	1	2	0	0	14	0	1611.7	gi|71727517;gi|387935400	gi|71727517	602	615	yes	no	2	3.0786e-06	118.88		By MS/MS			1	0	7
VCSNRHCVDVTTAY	GTKCEDGKVCSNRHCV	CVDVTTAY________	K	V	C	A	Y	-	1	1	1	1	2	0	0	0	1	0	0	0	0	0	0	1	2	0	1	3	0	0	14	1	1680.73	gi|297593804;gi|83523644;gi|727360751;gi|83523628;gi|320579379;gi|297593852	gi|297593804	597	610	no	no	2;3	0.00076482	80.96	By MS/MS	By matching	By MS/MS		1	0	6
VDFDSESPR	________________	DFDSESPRRPEIQ___	-	V	D	P	R	R	0	1	0	2	0	0	1	0	0	0	0	0	0	1	1	2	0	0	0	1	0	0	9	0	1050.46	gi|143955308	gi|143955308	1	9	yes	yes	2	4.2704e-07	143.04	By MS/MS		By MS/MS		1	0	2
VDLLNQEIEFLK	IKVELQSKVDLLNQEI	NQEIEFLKVLYDAEIS	K	V	D	L	K	V	0	0	1	1	0	1	2	0	0	1	3	1	0	1	0	0	0	0	0	1	0	0	12	0	1459.79	CON__P35908	CON__P35908	309	320	yes	yes	2	0.0049323	73.927		By MS/MS		By MS/MS	1	0	2
VFDDQKNWNDAEMFCR	SRNEYCYKVFDDQKNW	NDAEMFCRKHKPGCHL	K	V	F	C	R	K	1	1	2	3	1	1	1	0	0	0	0	1	1	2	0	0	0	1	0	1	0	0	16	1	2073.87	gi|727360787	gi|727360787	40	55	yes	yes	3	1.1841e-05	81.526				By MS/MS	1	0	1
VFDYNDWIQSIIAGNTAATCPP	LKPGVYTKVFDYNDWI	NTAATCPP________	K	V	F	P	P	-	3	0	2	2	1	1	0	1	0	3	0	0	0	1	2	1	2	1	1	1	0	0	22	0	2452.14	gi|82244345;gi|818935157;gi|743540630;gi|743535712;gi|597502335;gi|521752349;gi|387014278;gi|338855338;gi|321172845;gi|18652953;gi|32469800;gi|109254942;gi|597502336;gi|387014288	gi|82244345	237	258	no	no	2;3	2.5511e-21	118.72	By MS/MS	By MS/MS	By MS/MS	By MS/MS	1	0	18
VFKEEMNWADAEK	AYDQNCYKVFKEEMNW	MNWADAEKFCTEQHKG	K	V	F	E	K	F	2	0	1	1	0	0	3	0	0	0	0	2	1	1	0	0	0	1	0	1	0	0	13	1	1595.73	gi|758377450	gi|758377450	41	53	yes	yes	2;3	2.6547e-65	200.55	By MS/MS	By MS/MS	By MS/MS	By MS/MS	1	0	79
VFKEEMNWADAEKFCTEQHK	AYDQNCYKVFKEEMNW	KFCTEQHKGSHLVSLH	K	V	F	H	K	G	2	0	1	1	1	1	4	0	1	0	0	3	1	2	0	0	1	1	0	1	0	0	20	2	2526.13	gi|758377450	gi|758377450	41	60	yes	yes	2;3;4;5	5.0841e-157	234.04	By MS/MS	By MS/MS	By MS/MS	By MS/MS	1	0	33
VFPAVEGR	DYIKRMEKVFPAVEGR	VFPAVEGRVTFLDGTL	K	V	F	G	R	V	1	1	0	0	0	0	1	1	0	0	0	0	0	1	1	0	0	0	0	2	0	0	8	0	873.471	gi|586829529;gi|752779244;gi|927114788;gi|602642270;gi|602642266;gi|547223115	gi|586829529	373	380	no	no	2	0.0054674	91.318	By MS/MS	By MS/MS		By MS/MS	1	0	3
VFQQKMNWEDAEK	SYDEHCYRVFQQKMNW	MNWEDAEKFCTQQHKG	R	V	F	E	K	F	1	0	1	1	0	2	2	0	0	0	0	2	1	1	0	0	0	1	0	1	0	0	13	1	1651.77	gi|82094635;gi|1911768	gi|82094635	16	28	yes	no	2	2.7247e-11	136.24	By MS/MS				1	0	1
VFQQQMNWADAEK	SYEGHCYRVFQQQMNW	MNWADAEKFCTQQRKE	R	V	F	E	K	F	2	0	1	1	0	3	1	0	0	0	0	1	1	1	0	0	0	1	0	1	0	0	13	0	1593.72	gi|510785807;gi|269308667	gi|510785807	39	51	yes	no	2;3	0.0087932	43.761			By MS/MS	By MS/MS	1	0	2
VFSVYYSR	SEKILPEKVFSVYYSR	VFSVYYSRHSDLNTGG	K	V	F	S	R	H	0	1	0	0	0	0	0	0	0	0	0	0	0	1	0	2	0	0	2	2	0	0	8	0	1019.51	gi|565323376;gi|927120537	gi|565323376	187	194	yes	no	2	5.1989e-11	152.63	By MS/MS	By MS/MS	By MS/MS	By MS/MS	1	0	5
VFTAFGDAVK	QVKAHGKKVFTAFGDA	TAFGDAVKNPEGVKDT	K	V	F	V	K	N	2	0	0	1	0	0	0	1	0	0	0	1	0	2	0	0	1	0	0	2	0	0	10	0	1053.55	gi|122626;gi|699234637;gi|84029303;gi|752780414	gi|122626	67	76	no	no	2	0.011788	75.652		By MS/MS		By MS/MS	1	0	2
VFTAFGDAVKNPEGVK	QVKAHGKKVFTAFGDA	VKNPEGVKDTFAKLSE	K	V	F	V	K	D	2	0	1	1	0	0	1	2	0	0	0	2	0	2	1	0	1	0	0	3	0	0	16	1	1677.87	gi|122626;gi|699234637	gi|122626	67	82	yes	no	3	0.0014658	50.04		By MS/MS			1	0	1
VFVGATDSAVPCAMMLELAR	FPPQLDGKVFVGATDS	AMMLELARSLDRQLSF	K	V	F	A	R	S	4	1	0	1	1	0	1	1	0	0	2	0	2	1	1	1	1	0	0	3	0	0	20	0	2137.04	gi|547223205;gi|927117662;gi|82121485;gi|82108661;gi|818940845;gi|818934358;gi|743542002;gi|743537794;gi|537464737;gi|521752425;gi|387014136;gi|3868931;gi|380846523;gi|380846519;gi|380846509;gi|15991080;gi|547223202;gi|380846513;gi|699234859;gi|547222991;gi|538259821;gi|89242377;gi|89242375;gi|752780658;gi|675402455;gi|675402330;gi|547222989;gi|538259819;gi|380846511;gi|332319844;gi|332319843;gi|…	gi|380846517	145	164	no	no	2;3	1.0093e-11	93.776	By MS/MS	By MS/MS	By MS/MS	By MS/MS	1	0	7
VGEVNKDPGLLK	FIKNIRKRVGEVNKDP	NKDPGLLKYPVKPSEE	R	V	G	L	K	Y	0	0	1	1	0	0	1	2	0	0	2	2	0	0	1	0	0	0	0	2	0	0	12	1	1267.71	gi|347602330;gi|308387835;gi|308387834;gi|308387833;gi|308387832;gi|538260091	gi|538260091	148	159	no	no	2;3	2.9584e-65	202.29	By MS/MS	By MS/MS	By MS/MS		1	0	61
VGIIGYTTK	________________	GIIGYTTKETPVLSNP	K	V	G	T	K	E	0	0	0	0	0	0	0	2	0	2	0	1	0	0	0	0	2	0	1	1	0	0	9	0	950.544	gi|586829529;gi|752779244;gi|818932510;gi|818932508;gi|818932506;gi|537444870;gi|547223115	gi|586829529	5	13	no	no	2	0.0012737	113.62		By matching	By matching	By MS/MS	1	0	3
VHQLTVEAETSHLQHQK	MVKELEARVHQLTVEA	TSHLQHQKLSQEKNNL	R	V	H	Q	K	L	1	0	0	0	0	3	2	0	3	0	2	1	0	0	0	1	2	0	0	2	0	0	17	0	1984.01	gi|927147318;gi|565318894;gi|927177094;gi|927177092	gi|927147318	9	25	yes	no	2	0.038492	42.947	By MS/MS		By matching		1	0	2
VIDALTEAVNNLDDVAGALSK	DLKVHGKKVIDALTEA	DVAGALSKLSDLHAQK	K	V	I	S	K	L	4	0	2	3	0	0	1	1	0	1	3	1	0	0	0	1	1	0	0	3	0	0	21	0	2127.11	gi|729687	gi|729687	62	82	yes	yes	2;3	1.2027e-13	90.464		By MS/MS		By MS/MS	1	0	4
VIGGDECNINEHR	________________	ECNINEHRFLVALYTS	-	V	I	H	R	F	0	1	2	1	1	0	2	2	1	2	0	0	0	0	0	0	0	0	0	1	0	0	13	0	1511.68	gi|158514815;gi|3552036;gi|158563968;gi|38146946;gi|75766242;gi|75766241;gi|461512;gi|82116514;gi|547225;gi|387935406;gi|47117106;gi|156630857;gi|250562;gi|129079;gi|82116519;gi|547223;gi|519889723;gi|82116405;gi|387935407;gi|1836141;gi|464885;gi|449439;gi|408280;gi|82117246;gi|6706013;gi|247212;gi|1334615;gi|113827	gi|158514815	1	13	no	no	3	0.0012585	70.089	By MS/MS	By matching	By MS/MS	By MS/MS	1	0	8
VILPDVPHCANIEIIK	WGTISSPKVILPDVPH	CANIEIIKYSKCQGVH	K	V	I	I	K	Y	1	0	1	1	1	0	1	0	1	4	1	1	0	0	2	0	0	0	0	2	0	0	16	0	1830.01	gi|387935408;gi|313191710	gi|387935408	154	169	yes	no	2;3	9.8014e-13	133.86	By MS/MS	By MS/MS	By MS/MS	By MS/MS	1	0	59
VILPDVPHCANIEIIKYSK	WGTISSPKVILPDVPH	IEIIKYSKCQGVHPEL	K	V	I	S	K	C	1	0	1	1	1	0	1	0	1	4	1	2	0	0	2	1	0	0	1	2	0	0	19	1	2208.2	gi|387935408;gi|313191710	gi|387935408	154	172	yes	no	4	5.5186e-15	121.26	By MS/MS			By MS/MS	1	0	2
VILPDVPHCANIEIIKYSKCQGVHPELPAK	WGTISSPKVILPDVPH	VHPELPAKGRVVCAGI	K	V	I	A	K	G	2	0	1	1	2	1	2	1	2	4	2	3	0	0	4	1	0	0	1	3	0	0	30	2	3424.8	gi|387935408;gi|313191710	gi|387935408	154	183	yes	no	5;6	1.8482e-16	80.117				By MS/MS	1	0	2
VKDFIQKQDEWTR	KNVIIEQKVKDFIQKQ	QKQDEWTRQQIKNNKD	K	V	K	T	R	Q	0	1	0	2	0	2	1	0	0	1	0	2	0	1	0	0	1	1	0	1	0	0	13	2	1691.86	gi|818938475;gi|521755938;gi|449061870;gi|387017678;gi|338855308;gi|538260121;gi|538260123	gi|818938475	133	145	no	no	3;4	0.0022094	63.16	By MS/MS	By MS/MS	By MS/MS	By MS/MS	1	0	8
VKGVDVVVGGHTNTFLYTGSPPSTEVPAGNYPFMVQSDDGR	EDQRIARKVKGVDVVV	MVQSDDGRQVPVVQAY	K	V	K	G	R	Q	1	1	2	3	0	1	1	6	1	0	1	1	1	2	4	3	4	0	2	7	0	0	41	1	4294.06	gi|586829529	gi|586829529	67	107	yes	yes	4	7.6624e-09	62.554				By MS/MS	1	0	1
VLASTQFEATAAR	RTLAGEIRVLASTQFE	QFEATAARMAFPCFDE	R	V	L	A	R	M	4	1	0	0	0	1	1	0	0	0	1	0	0	1	0	1	2	0	0	1	0	0	13	0	1363.71	gi|565316933;gi|818941249;gi|743542240;gi|743538216;gi|521758589	gi|565316933	169	181	yes	no	2	5.7026e-08	113.24				By MS/MS	1	0	2
VLDELTLTK	ADINGLRRVLDELTLT	LDELTLTKADLEMQIE	R	V	L	T	K	A	0	0	0	1	0	0	1	0	0	0	3	1	0	0	0	0	2	0	0	1	0	0	9	0	1030.59	CON__P13645	CON__P13645	258	266	yes	yes	2	0.011505	77.192		By MS/MS			1	0	1
VLLPSFLATGGDGYHMLK	LEMEKTYKVLLPSFLA	GDGYHMLKGDSSNHNS	K	V	L	L	K	G	1	0	0	1	0	0	0	3	1	0	4	1	1	1	1	1	1	0	1	1	0	0	18	0	1918	gi|586829529	gi|586829529	330	347	yes	yes	2;3	1.2056e-14	119.96	By MS/MS	By MS/MS	By MS/MS	By MS/MS	1	0	21
VLMGNIDLSK	FQKEAYTRVLMGNIDL	MGNIDLSKLVFPPRMS	R	V	L	S	K	L	0	0	1	1	0	0	0	1	0	1	2	1	1	0	0	1	0	0	0	1	0	0	10	0	1088.59	gi|752776406	gi|752776406	484	493	yes	yes	2	0.0065236	88.056	By MS/MS	By matching	By MS/MS	By MS/MS	1	0	5
VLPGYENIYFAHSSWFTYAATLR	GHCSALIKVLPGYENI	FTYAATLRIYKHLDFR	K	V	L	L	R	I	3	1	1	0	0	0	1	1	1	1	2	0	0	2	1	2	2	1	3	1	0	0	23	0	2705.33	gi|818938475;gi|521755938;gi|449061870;gi|387017678;gi|338855308;gi|675402306;gi|675402437;gi|538259863;gi|698375473;gi|449061871;gi|238928308;gi|538260121;gi|565303552;gi|698375293	gi|818938475	239	261	no	no	3	5.9933e-18	93.583			By MS/MS		1	0	2
VLSFILPHRPDNSESCADTSPDNLWVEER	LNCPGSLKVLSFILPH	DNLWVEERIQTHTARV	K	V	L	E	R	I	1	2	2	3	1	0	3	0	1	1	3	0	0	1	3	4	1	1	0	2	0	0	29	1	3382.59	gi|586829527	gi|586829527	778	806	yes	yes	4	8.4528e-40	123.19	By MS/MS	By MS/MS		By MS/MS	1	0	3
VLTSFGEALK	QVRAHGKKVLTSFGEA	TSFGEALKHLDNVKET	K	V	L	L	K	H	1	0	0	0	0	0	1	1	0	0	2	1	0	1	0	1	1	0	0	1	0	0	10	0	1063.59	gi|122527	gi|122527	67	76	yes	yes	2	0.017795	71.03				By MS/MS	1	0	1
VNLMVDQQWMAVR	VNNIRIDKVNLMVDQQ	DQQWMAVRNKNYNRCN	K	V	N	V	R	N	1	1	1	1	0	2	0	0	0	0	1	0	2	0	0	0	0	1	0	3	0	0	13	0	1588.79	gi|586829527;gi|538259857;gi|538259859;gi|675402445;gi|538259853;gi|538259855;gi|675402318;gi|547223113;gi|547223111;gi|597501012;gi|387014162;gi|521756208;gi|818935219;gi|743540730;gi|743535772;gi|597501028;gi|521752392;gi|338855302;gi|387017516	gi|586829527	438	450	no	no	2	1.0391e-21	134.99				By MS/MS	1	0	1
VPKEKFFCLSSK	PNEDQQIRVPKEKFFC	KFFCLSSKTYTRWDKD	R	V	P	S	K	T	0	0	0	0	1	0	1	0	0	0	1	3	0	2	1	2	0	0	0	1	0	0	12	2	1468.77	gi|158514815;gi|3552036;gi|158563968;gi|38146946;gi|538260089;gi|30144700;gi|484358552;gi|484358550;gi|383280398;gi|3122187;gi|390629119;gi|82239740;gi|82239737;gi|82239735;gi|33307074;gi|33307068;gi|33307059;gi|2114126;gi|13959620;gi|82239744;gi|743540664;gi|743535740;gi|597502339;gi|522802521;gi|522802466;gi|522801321;gi|521752309;gi|4006842;gi|387014260;gi|33307047;gi|13959659;gi|13959630;gi|1…	gi|6562944	93	104	no	no	3	0.0096904	51.726	By MS/MS	By MS/MS			1	0	2
VPTYVPLEMEK	NVLCTKCRVPTYVPLE	YVPLEMEKTYKVLLPS	R	V	P	E	K	T	0	0	0	0	0	0	2	0	0	0	1	1	1	0	2	0	1	0	1	2	0	0	11	0	1304.67	gi|586829529;gi|752779244;gi|565315338;gi|927114788	gi|586829529	316	326	yes	no	2	0.00083432	112.45		By MS/MS		By MS/MS	1	0	3
VQGQVRPFLEVYQR	IQGWPSVRVQGQVRPF	PFLEVYQRSTCQAREM	R	V	Q	Q	R	S	0	2	0	0	0	3	1	1	0	0	1	0	0	1	1	0	0	0	1	3	0	0	14	1	1717.93	gi|727360659	gi|727360659	22	35	yes	yes	2;3	3.3406e-26	157.5	By MS/MS		By MS/MS		1	0	4
VRDVELLTGLNFYSGLK	RIQTHTARVRDVELLT	LNFYSGLKQPLPETLQ	R	V	R	L	K	Q	0	1	1	1	0	0	1	2	0	0	4	1	0	1	0	1	1	0	1	2	0	0	17	1	1923.05	gi|586829527;gi|538259857;gi|538259859;gi|675402445;gi|538259853;gi|538259855;gi|675402318;gi|547223113;gi|547223111;gi|109254994;gi|597501012;gi|387014162;gi|521756208;gi|818935219;gi|743540730;gi|743535772;gi|597501028;gi|521752392;gi|338855302;gi|387017516	gi|586829527	814	830	no	no	3	3.8976e-09	106.93	By MS/MS	By matching	By MS/MS	By MS/MS	1	0	4
VTLDLFGEWR	INVTSSPKVTLDLFGE	LDLFGEWRESDLLSRK	K	V	T	W	R	E	0	1	0	1	0	0	1	1	0	0	2	0	0	1	0	0	1	1	0	1	0	0	10	0	1234.63	gi|297593862;gi|297593956;gi|297593804	gi|297593804	270	279	no	no	2	9.5786e-12	148.56	By MS/MS	By MS/MS	By MS/MS		1	0	4
VTLDLFGK	INVLPEAKVTLDLFGK	VTLDLFGKWRETDLLN	K	V	T	G	K	W	0	0	0	1	0	0	0	1	0	0	2	1	0	1	0	0	1	0	0	1	0	0	8	0	891.507	gi|496537199;gi|82228619;gi|61104775	gi|496537199	270	277	no	no	1;2	9.61e-16	173.68	By MS/MS	By MS/MS	By MS/MS	By MS/MS	1	0	54
VTLNLFGEWR	INVTSSPKVTLNLFGE	LNLFGEWRESDLLSRK	K	V	T	W	R	E	0	1	1	0	0	0	1	1	0	0	2	0	0	1	0	0	1	1	0	1	0	0	10	0	1233.65	gi|297593872;gi|297593854	gi|297593872	270	279	yes	no	2	0.004825	92.866		By MS/MS			1	0	1
VTLTLR				V	T	L	R		0	1	0	0	0	0	0	0	0	0	2	0	0	0	0	0	2	0	0	1	0	0	6	0	701.444		REV__gi|818941737			yes	no	2	0.0074596	98.03	By MS/MS	By MS/MS	By MS/MS	By MS/MS	1	0	4
VTVLEASER	VLAGAGHKVTVLEASE	TVLEASERVGGRVRTH	K	V	T	E	R	V	1	1	0	0	0	0	2	0	0	0	1	0	0	0	0	1	1	0	0	2	0	0	9	0	1002.53	gi|347602330;gi|308387835;gi|308387834;gi|308387833;gi|308387832;gi|927186964;gi|698375301;gi|698375582;gi|727360695;gi|727360693;gi|395406796;gi|194400545	gi|727360695	77	85	no	no	2	6.9556e-25	172.94	By MS/MS	By MS/MS	By MS/MS		1	0	8
VVCAGIWQGGK	PELPAKGRVVCAGIWQ	AGIWQGGKDSCHGDSG	R	V	V	G	K	D	1	0	0	0	1	1	0	3	0	1	0	1	0	0	0	0	0	1	0	2	0	0	11	0	1173.6	gi|387935408;gi|313191710	gi|387935408	186	196	yes	no	1;2;3	6.2127e-26	211.39	By MS/MS	By MS/MS	By MS/MS	By MS/MS	1	0	129
VVSLNVLCTK	LSQKPGSRVVSLNVLC	SLNVLCTKCRVPTYVP	R	V	V	T	K	C	0	0	1	0	1	0	0	0	0	0	2	1	0	0	0	1	1	0	0	3	0	0	10	0	1131.63	gi|586829529	gi|586829529	304	313	yes	yes	2	0.0065188	87.568		By MS/MS			1	0	1
VVSLVPYAR	EEPYLTFKVVSLVPYA	VSLVPYARNLINQSLL	K	V	V	A	R	N	1	1	0	0	0	0	0	0	0	0	1	0	0	0	1	1	0	0	1	3	0	0	9	0	1002.59	gi|752776406	gi|752776406	595	603	yes	yes	2	0.00030621	125.98	By MS/MS	By MS/MS	By MS/MS	By MS/MS	1	0	4
VYAMYANMGDGK				V	Y	G	K		2	0	1	1	0	0	0	2	0	0	0	1	2	0	0	0	0	0	2	1	0	0	12	0	1318.57		REV__gi|927135753			yes	no	2	0.013768	51.998	By MS/MS		By MS/MS		1	0	3
VYFAGEYTANAHGWIDSTIK	ALTAPAGRVYFAGEYT	GWIDSTIKSGLTAARD	R	V	Y	I	K	S	3	0	1	1	0	0	1	2	1	2	0	1	0	1	0	1	2	1	2	1	0	0	20	0	2242.07	gi|347602327;gi|205275159	gi|347602327	470	489	yes	no	3	0.0016708	42.908			By MS/MS		1	0	1
VYNFLPK	EAELSPEKVYNFLPKD	KVYNFLPKDHIVTADL	K	V	Y	P	K	D	0	0	1	0	0	0	0	0	0	0	1	1	0	1	1	0	0	0	1	1	0	0	7	0	879.485	gi|565307917	gi|565307917	463	469	yes	yes	2	0.012261	74.191			By MS/MS		1	0	1
WDKDIMLIK	LSSKNYTKWDKDIMLI	DKDIMLIKLNRPVKTS	K	W	D	I	K	L	0	0	0	2	0	0	0	0	0	2	1	2	1	0	0	0	0	1	0	0	0	0	9	1	1160.63	gi|380875417;gi|306756038;gi|765684341;gi|311223822;gi|727360685;gi|297593746;gi|297593736;gi|297593760;gi|300068007;gi|297593738;gi|300068009;gi|293491170;gi|293491174;gi|1334616	gi|380875417	107	115	no	no	3	0.0046422	73.233				By MS/MS	1	0	9
WDKDIMLIR	LSSKTYTRWDKDIMLI	DKDIMLIRLKKPVNDS	R	W	D	I	R	L	0	1	0	2	0	0	0	0	0	2	1	1	1	0	0	0	0	1	0	0	0	0	9	1	1188.63	gi|6562944;gi|13959655;gi|538260077;gi|538260049;gi|82240434;gi|743540628;gi|743535710;gi|522802519;gi|522802401;gi|522801319;gi|521752318;gi|32396014;gi|297593758;gi|297593756;gi|297593754;gi|297593752;gi|109254956;gi|300068005;gi|300068003;gi|82238117;gi|38570060;gi|2130946;gi|13959622;gi|380875426;gi|306756040;gi|82239741;gi|82239738;gi|33307065;gi|33307056;gi|522802405	gi|6562944	109	117	no	no	3	0.00012828	105.52	By MS/MS	By MS/MS	By MS/MS	By MS/MS	1	0	51
WLDLPK	ARVTEVLKWLDLPKAE	LKWLDLPKAERPDFVT	K	W	L	P	K	A	0	0	0	1	0	0	0	0	0	0	2	1	0	0	1	0	0	1	0	0	0	0	6	0	770.433	gi|752779069;gi|586829527;gi|538259857;gi|538259859;gi|675402445;gi|538259853;gi|538259855;gi|547223113;gi|547223111;gi|597501012;gi|387014162;gi|521756208;gi|818935219;gi|743540730;gi|743535772;gi|597501028;gi|521752392;gi|338855302;gi|387017516	gi|586829527	285	290	no	no	2	0.021086	72.021	By MS/MS			By MS/MS	1	0	2
WNKDIMLIK	ESNKNYTKWNKDIMLI	NKDIMLIKLNRPVKNS	K	W	N	I	K	L	0	0	1	1	0	0	0	0	0	2	1	2	1	0	0	0	0	1	0	0	0	0	9	1	1159.64	gi|82239742;gi|82239734;gi|82239729;gi|33307092;gi|33307077;gi|33307053	gi|82239742	109	117	yes	no	2	5.4221e-44	185.61				By MS/MS	1	0	2
WNKDIMLIR	LSSKTYTKWNKDIMLI	NKDIMLIRLKRPVSNS	K	W	N	I	R	L	0	1	1	1	0	0	0	0	0	2	1	1	1	0	0	0	0	1	0	0	0	0	9	1	1187.65	gi|538260061;gi|82242795;gi|82239730;gi|33307089;gi|24266790;gi|221222833;gi|2114122;gi|2114116;gi|166947934;gi|13959618;gi|13959615;gi|675402409;gi|547223058;gi|538259879;gi|90116863;gi|90116798;gi|338855346;gi|951152;gi|8567987;gi|82249008;gi|675402268;gi|602604;gi|602602;gi|602600;gi|602598;gi|602596;gi|4102924;gi|13959648;gi|13959642;gi|13959635;gi|13959634;gi|13959633;gi|13959632;gi|13959631…	gi|538260061	43	51	yes	no	2;3	4.0335e-44	187.5	By MS/MS	By MS/MS	By MS/MS	By MS/MS	1	0	9
WRETDLLNR	VTLDLFGKWRETDLLN	RETDLLNRRKHDNAQL	K	W	R	N	R	R	0	2	1	1	0	0	1	0	0	0	2	0	0	0	0	0	1	1	0	0	0	0	9	1	1201.62	gi|496537199	gi|496537199	278	286	yes	yes	2;3	1.0062e-16	157.75	By MS/MS	By MS/MS	By MS/MS	By MS/MS	1	0	11
WRETDLLNRR	VTLDLFGKWRETDLLN	ETDLLNRRKHDNAQLL	K	W	R	R	R	K	0	3	1	1	0	0	1	0	0	0	2	0	0	0	0	0	1	1	0	0	0	0	10	2	1357.72	gi|496537199	gi|496537199	278	287	yes	yes	3	0.00082426	116.55	By MS/MS	By MS/MS	By MS/MS		1	0	3
WSDDAKLDYK	FWRDCPWKWSDDAKLD	DDAKLDYKAWSDEPNC	K	W	S	Y	K	A	1	0	0	3	0	0	0	0	0	0	1	2	0	0	0	1	0	1	1	0	0	0	10	1	1239.58	gi|510120667	gi|510120667	81	90	yes	yes	3	0.025172	54.286	By MS/MS				1	0	1
WSPSDSLYGSR	DGEEAFVRWSPSDSLY	SDSLYGSRSLAQKMAS	R	W	S	S	R	S	0	1	0	1	0	0	0	1	0	0	1	0	0	0	1	4	0	1	1	0	0	0	11	0	1253.57	gi|547223205;gi|927117662;gi|82121485;gi|82108661;gi|818940845;gi|818934358;gi|743542002;gi|743537794;gi|537464737;gi|521752425;gi|387014136;gi|3868931;gi|380846523;gi|380846519;gi|380846509;gi|15991080;gi|547223202;gi|380846513;gi|699234859;gi|547222991;gi|538259821;gi|89242377;gi|89242375;gi|752780658;gi|675402455;gi|675402330;gi|547222989;gi|538259819;gi|380846511;gi|332319844;gi|332319843;gi|…	gi|380846517	200	210	no	no	2	0.0083193	74.611		By MS/MS	By MS/MS	By matching	1	0	3
WTAIIHEWHGEEK	YMSTSPMKWTAIIHEW	HEWHGEEKDFVYGQGA	K	W	T	E	K	D	1	0	0	0	0	0	3	1	2	2	0	1	0	0	0	0	1	2	0	0	0	0	13	0	1634.78	gi|487523159;gi|215262116	gi|487523159	105	117	yes	no	2;3	2.8435e-130	233.59	By MS/MS	By MS/MS	By MS/MS	By MS/MS	1	0	5
WTAIIHEWHGEEKDFVYGQGASPANAVVGHYTQIVWYK	YMSTSPMKWTAIIHEW	YTQIVWYKSYRSGCAA	K	W	T	Y	K	S	4	0	1	1	0	2	3	4	3	3	0	2	0	1	1	1	2	3	3	4	0	0	38	1	4386.13	gi|487523159;gi|215262116	gi|487523159	105	142	yes	no	5;6	3.8066e-118	176.22		By matching	By MS/MS		1	0	6
WTAIIHKWHGEEK	YMSTSPMKWTAIIHKW	HKWHGEEKDFVYGQGA	K	W	T	E	K	D	1	0	0	0	0	0	2	1	2	2	0	2	0	0	0	0	1	2	0	0	0	0	13	1	1633.84	gi|487522826;gi|215262114	gi|487522826	87	99	yes	no	2;3;4	0.00079417	95.273	By MS/MS	By MS/MS	By MS/MS		1	0	16
WTDGSSVIYK	KAPYCVSKWTDGSSVI	DGSSVIYKNVIERFIK	K	W	T	Y	K	N	0	0	0	1	0	0	0	1	0	1	0	1	0	0	0	2	1	1	1	1	0	0	10	0	1154.56	gi|218526486;gi|218526485;gi|158906219;gi|158906217;gi|677992932;gi|578004418;gi|758377456;gi|300490474;gi|300490470	gi|218526486	108	117	no	no	1;2	0.0040181	138.08	By MS/MS	By MS/MS	By MS/MS	By MS/MS	1	0	23
YARGDDMNDYCTGISSDCPR	LNAGTICKYARGDDMN	GISSDCPRNPYKD___	K	Y	A	P	R	N	1	2	1	4	2	0	0	2	0	1	0	0	1	0	1	2	1	0	2	0	0	0	20	1	2351.92	gi|172044508	gi|172044508	40	59	yes	yes	2;3	6.9894e-87	195.09		By MS/MS			1	0	7
YCDLPANPGPCR	ISGQDRPKYCDLPANP	PANPGPCRARITRFYY	K	Y	C	C	R	A	1	1	1	1	2	0	0	1	0	0	1	0	0	0	3	0	0	0	1	0	0	0	12	0	1418.61	gi|476539522	gi|476539522	30	41	yes	yes	2	0.00041145	101.71		By MS/MS		By MS/MS	1	0	2
YDAMALGNHEFDNGLAGLLDPLLK	VKFMNSLRYDAMALGN	GLLDPLLKHANFPILS	R	Y	D	L	K	H	3	0	2	3	0	0	1	3	1	0	6	1	1	1	1	0	0	0	1	0	0	0	24	0	2586.28	gi|547223115	gi|547223115	40	63	no	no	3	0.0004331	46.065		By MS/MS	By MS/MS	By MS/MS	1	0	4
YDIVWMGLR	SLAFPILKYDIVWMGL	DIVWMGLRNFWRDCPW	K	Y	D	L	R	N	0	1	0	1	0	0	0	1	0	1	1	0	1	0	0	0	0	1	1	1	0	0	9	0	1151.58	gi|510120667	gi|510120667	63	71	yes	yes	2	0.0016512	105.52	By MS/MS		By MS/MS		1	0	2
YDTYSTKEYLLK	NCSYILNKYDTYSTKE	STKEYLLKEGNLSPGA	K	Y	D	L	K	E	0	0	0	1	0	0	1	0	0	0	2	2	0	0	0	1	2	0	3	0	0	0	12	1	1522.76	gi|538260091;gi|743540750;gi|743540746;gi|743540752;gi|743540748;gi|743540744;gi|743535782;gi|743535780;gi|521752413;gi|347602329;gi|109254996;gi|818935233;gi|5565692;gi|395406795;gi|387014148;gi|338855296;gi|124106294;gi|704043542;gi|426205815;gi|704043548;gi|401021343;gi|82127389;gi|39841346;gi|82127391;gi|39841344;gi|385252075;gi|385252074;gi|942541685;gi|347602324;gi|195927838;gi|522802456;gi…	gi|538260091	198	209	no	no	3	0.016141	48.467		By MS/MS			1	0	1
YDYSEDPDYGMVDHGTK	NNNQYHCRYDYSEDPD	GMVDHGTKCADG____	R	Y	D	T	K	C	0	0	0	4	0	0	1	2	1	0	0	1	1	0	1	1	1	0	3	1	0	0	17	0	1990.79	gi|538260097	gi|538260097	121	137	yes	yes	2;3	1.1235e-166	241.68	By MS/MS	By MS/MS	By MS/MS		1	0	103
YEELQITAGR	AESLYQSKYEELQITA	ELQITAGRHGDSVRNS	K	Y	E	G	R	H	1	1	0	0	0	1	2	1	0	1	1	0	0	0	0	0	1	0	1	0	0	0	10	0	1178.59	CON__P04264	CON__P04264	377	386	yes	yes	2	4.6951e-05	105.4		By MS/MS			1	0	1
YEELQVTVGR	AEALYHSKYEELQVTV	ELQVTVGRHGDSLKEI	K	Y	E	G	R	H	0	1	0	0	0	1	2	1	0	0	1	0	0	0	0	0	1	0	1	2	0	0	10	0	1192.61	CON__P35908	CON__P35908	381	390	yes	yes	2	0.0073375	86.344		By MS/MS			1	0	1
YEYHRENGTIVCGSSTFCK	DCSPKTNRYEYHRENG	CGSSTFCKKQICECDR	R	Y	E	C	K	K	0	1	1	0	2	0	2	2	1	1	0	1	0	1	0	2	2	0	2	1	0	0	19	1	2307	gi|408407676;gi|296045671	gi|408407676	80	98	yes	no	2;3;4	7.7293e-102	202.94		By MS/MS			1	0	5
YEYHRENGTIVCGSSTFCKK	DCSPKTNRYEYHRENG	GSSTFCKKQICECDRA	R	Y	E	K	K	Q	0	1	1	0	2	0	2	2	1	1	0	2	0	1	0	2	2	0	2	1	0	0	20	2	2435.1	gi|408407676;gi|296045671	gi|408407676	80	99	yes	no	3;4;5	7.708e-24	143.33		By MS/MS			1	0	4
YFYVCQYCPAGNMQGK	YCPSSEYKYFYVCQYC	PAGNMQGKTATPYTSG	K	Y	F	G	K	T	1	0	1	0	2	2	0	2	0	0	0	1	1	1	1	0	0	0	3	1	0	0	16	0	1984.83	gi|487522826;gi|215262114;gi|487523159;gi|215262116	gi|487523159	160	175	no	no	2;3	1.6151e-64	186.13	By MS/MS		By MS/MS	By MS/MS	1	0	23
YGFTLR	TIQRSGKKYGFTLRAI	KKYGFTLRAIRVYLGD	K	Y	G	L	R	A	0	1	0	0	0	0	0	1	0	0	1	0	0	1	0	0	1	0	1	0	0	0	6	0	755.397	gi|927184769;gi|602668141;gi|565323339;gi|602635353;gi|602658568;gi|602658566	gi|927184769	337	342	yes	no	2	0.0040894	101.72		By MS/MS			1	0	2
YHAWIGLR	SETLTKSKYHAWIGLR	YHAWIGLRDQSKRQQC	K	Y	H	L	R	D	1	1	0	0	0	0	0	1	1	1	1	0	0	0	0	0	0	1	1	0	0	0	8	0	1014.54	gi|77455507;gi|300490466;gi|300490462;gi|123899657;gi|758377446	gi|77455507	87	94	yes	no	2	1.334e-06	138.37	By MS/MS		By MS/MS		1	0	2
YIELVIVADHAMVTK	EQQRFEPRYIELVIVA	ADHAMVTKYNGDLAAI	R	Y	I	T	K	Y	2	0	0	1	0	0	1	0	1	2	1	1	1	0	0	0	1	0	1	3	0	0	15	0	1700.92	gi|82173902;gi|1502368;gi|297594062;gi|297594060;gi|297594038	gi|82173902	202	216	no	no	2	8.726e-27	156.24		By MS/MS			1	0	3
YIELVIVADHSMVTK	EQQRFDPRYIELVIVA	ADHSMVTKYDGDLAAI	R	Y	I	T	K	Y	1	0	0	1	0	0	1	0	1	2	1	1	1	0	0	1	1	0	1	3	0	0	15	0	1716.91	gi|66390956;gi|123901597	gi|66390956	22	36	yes	no	3	7.9589e-05	71.506		By MS/MS			1	0	7
YISFNSYGK	QDVFTVLRYISFNSYG	ISFNSYGKTMAWDWVR	R	Y	I	G	K	T	0	0	1	0	0	0	0	1	0	1	0	1	0	1	0	2	0	0	2	0	0	0	9	0	1077.51	gi|148367284;gi|538260129;gi|818943169;gi|743543480;gi|743540221;gi|675402469;gi|547223039;gi|538259849;gi|521760553;gi|675402352;gi|547223041;gi|538259851;gi|602638100;gi|752782502	gi|148367284	854	862	no	no	2	0.0092646	71.614		By MS/MS			1	0	1
YKNYPSSQCTETEQC	NLNTYDKKYKNYPSSQ	QCTETEQC________	K	Y	K	Q	C	-	0	0	1	0	2	2	2	0	0	0	0	1	0	0	1	2	2	0	2	0	0	0	15	1	1893.75	gi|408407662;gi|296045677;gi|50874516;gi|50874514;gi|50874512;gi|50874510;gi|50874506;gi|50874504;gi|50874502;gi|50874500;gi|50874498;gi|50874496;gi|50874494;gi|50874508	gi|408407662	123	137	yes	no	2	9.1216e-19	148.18		By MS/MS			1	0	2
YKYYSSSHCTETEQC	NVNTYDKKYKYYSSSH	HCTETEQC________	K	Y	K	Q	C	-	0	0	0	0	2	1	2	0	1	0	0	1	0	0	0	3	2	0	3	0	0	0	15	1	1941.75	gi|408387579;gi|296045673	gi|408387579	123	137	yes	no	3	0.001015	61.423	By MS/MS		By matching		1	0	2
YLDGLTAER	GYIDSLKRYLDGLTAE	LDGLTAERTSQNSELN	R	Y	L	E	R	T	1	1	0	1	0	0	1	1	0	0	2	0	0	0	0	0	1	0	1	0	0	0	9	0	1036.52	CON__P35908	CON__P35908	245	253	yes	yes	2	0.0067972	79.148		By MS/MS			1	0	1
YLGYLNVVFNDKGNVIK	VQAYAFGKYLGYLNVV	NDKGNVIKASGNPILL	K	Y	L	I	K	A	0	0	3	1	0	0	0	2	0	1	2	2	0	1	0	0	0	0	2	3	0	0	17	1	1955.05	gi|586829529	gi|586829529	120	136	yes	yes	2;3	2.8441e-11	109.48		By MS/MS	By MS/MS	By MS/MS	1	0	4
YLVWLEK	RDAVALIRYLVWLEKK	RYLVWLEKKVPKNSVD	R	Y	L	E	K	K	0	0	0	0	0	0	1	0	0	0	2	1	0	0	0	0	0	1	1	1	0	0	7	0	949.527	gi|752776406;gi|602631612	gi|752776406	381	387	yes	no	2	0.012736	78.178				By MS/MS	1	0	1
YMKIELGVHDK	TAAHCNGKYMKIELGV	IELGVHDKMVRNEDKQ	K	Y	M	D	K	M	0	0	0	1	0	0	1	1	1	1	1	2	1	0	0	0	0	0	1	1	0	0	11	1	1331.69	gi|387935408;gi|313191710	gi|387935408	69	79	yes	no	2;3	0.00050801	107.09	By MS/MS	By MS/MS	By MS/MS	By MS/MS	1	0	7
YMLYSLFDCK	NMNTYDKKYMLYSLFD	LYSLFDCKEESEQC__	K	Y	M	C	K	E	0	0	0	1	1	0	0	0	0	0	2	1	1	1	0	1	0	0	2	0	0	0	10	0	1338.6	gi|91199938;gi|50874378;gi|50874376;gi|50874372;gi|50874370;gi|50874334;gi|50874316;gi|50874312;gi|50874308;gi|50874306;gi|50874300;gi|50874298;gi|50874296;gi|50874294;gi|50874286;gi|50874284;gi|50874282;gi|50874280;gi|50874278;gi|50874276;gi|50874256;gi|50874254;gi|50874252;gi|50874250;gi|33187136;gi|33187132;gi|25453141;gi|13936541;gi|50874310;gi|50874374;gi|50874304;gi|403399506;gi|229358268;g…	gi|408407658	123	132	no	no	2	3.1781e-12	152.97	By MS/MS	By MS/MS	By MS/MS	By MS/MS	1	0	16
YMLYSLFDCKEESEQC	NMNTYDKKYMLYSLFD	CKEESEQC________	K	Y	M	Q	C	-	0	0	0	1	2	1	3	0	0	0	2	1	1	1	0	2	0	0	2	0	0	0	16	1	2100.85	gi|91199938;gi|50874378;gi|50874376;gi|50874372;gi|50874370;gi|50874334;gi|50874316;gi|50874312;gi|50874308;gi|50874306;gi|50874300;gi|50874298;gi|50874296;gi|50874294;gi|50874286;gi|50874284;gi|50874282;gi|50874280;gi|50874278;gi|50874276;gi|50874256;gi|50874254;gi|50874252;gi|50874250;gi|33187136;gi|33187132;gi|25453141;gi|13936541;gi|50874310;gi|50874304;gi|408407658;gi|296045675;gi|50874384;g…	gi|408407658	123	138	no	no	2;3	1.7943e-77	198.87	By MS/MS	By MS/MS	By MS/MS	By MS/MS	1	0	93
YMTLTHTCNTPWAETSTK	MFYDLGVRYMTLTHTC	PWAETSTKHIHSFYPD	R	Y	M	T	K	H	1	0	1	0	1	0	1	0	1	0	1	1	1	0	1	1	6	1	1	0	0	0	18	0	2140.96	gi|602638612	gi|602638612	164	181	no	no	3	0.0030048	40.952		By MS/MS			1	0	1
YPGSPGSYAVR	LHPILIERYPGSPGSY	SPGSYAVRQHIKHRLQ	R	Y	P	V	R	Q	1	1	0	0	0	0	0	2	0	0	0	0	0	0	2	2	0	0	2	1	0	0	11	0	1152.56	gi|547223205;gi|927117662;gi|82121485;gi|82108661;gi|818940845;gi|818934358;gi|743542002;gi|743537794;gi|537464737;gi|521752425;gi|387014136;gi|3868931;gi|380846523;gi|380846519;gi|380846509;gi|15991080;gi|547223202;gi|380846513;gi|699234859;gi|547222991;gi|538259821;gi|89242377;gi|89242375;gi|752780658;gi|675402455;gi|675402330;gi|547222989;gi|538259819;gi|380846511;gi|332319844;gi|332319843;gi|…	gi|380846517	69	79	no	no	2	0.00092758	110.84	By MS/MS	By MS/MS	By MS/MS	By MS/MS	1	0	4
YTYGKPVPGLVK	IEVSVCGRYTYGKPVP	KPVPGLVKLSLCRYPQ	R	Y	T	V	K	L	0	0	0	0	0	0	0	2	0	0	1	2	0	0	2	0	1	0	2	2	0	0	12	1	1320.74	gi|565307917;gi|927118867;gi|602673038	gi|565307917	205	216	yes	no	3	0.040125	36.32		By MS/MS			1	0	1
YWIQAER	AALFTDSRYWIQAERQ	RYWIQAERQMDCNWEL	R	Y	W	E	R	Q	1	1	0	0	0	1	1	0	0	1	0	0	0	0	0	0	0	1	1	0	0	0	7	0	964.477	gi|752776406;gi|602631612	gi|752776406	118	124	yes	no	2	0.00032434	110.61			By MS/MS	By MS/MS	1	0	4
YYPDFLCK	KTYNHIYKYYPDFLCK	YYPDFLCKKESEKC__	K	Y	Y	C	K	K	0	0	0	1	1	0	0	0	0	0	1	1	0	1	1	0	0	0	2	0	0	0	8	0	1104.49	gi|408407677;gi|296045679	gi|408407677	125	132	yes	no	1;2	0.0012677	118.05		By MS/MS			1	0	11
YYPDFLCKK	KTYNHIYKYYPDFLCK	YPDFLCKKESEKC___	K	Y	Y	K	K	E	0	0	0	1	1	0	0	0	0	0	1	2	0	1	1	0	0	0	2	0	0	0	9	1	1232.59	gi|408407677;gi|296045679	gi|408407677	125	133	yes	no	2;3	0.0011583	109.11		By MS/MS			1	0	22
[truncated: 20 more columns]
