# Supplementary material for: Quantitative Proteomic Analysis of Venoms from Russian Vipers of Pelias Group: Phospholipases A2 are the Main Venom Components
Source: Toxins (Basel). 2016 Apr 12;8(4):105. doi: 10.3390/toxins8040105 (PMC4848631; doi:10.3390/toxins8040105)
Supplement: Supplementary file 1 [file toxins-08-00105-s001.zip › Supplementary files/Table S3.xlsx]

## Sheet: endogPeptidesWithProteins
	Family	GI protein Accession number	SwissProtEntry	SwissProtEntryName	ProteinNames	Organism	Length	MW	NoURP	SeqCov	ProteinIndexInProteomeResults	Protein headers			NoURP	- Number of Unique + Razor Peptides
	Family	GI protein Accession number	peptideIndex	Sequence	Length	MW	Score	V.nikolskii	V.kaznakovii	V.orlovi	V.renardi	Peptide headers
70	CRISP
701	CRISP	487522826	B7FDI0	CRVP_VIPNI	Cysteine-rich venom protein (CRVP) (Fragment)	Vipera nikolskii (Nikolsky's adder)	221	25	16	38	60
702	CRISP	487522826	75	CKDLVKQGCNNNYLKTNCPASCSCHNEII	29	3496.54	34.408		+	+
74	CRISP	487522826	80	CNNNYLKTNCPASCSCHNEII	21	2568.06	77.969		+	+
75	CRISP	487522826	81	CPASCSCHNEII	12	1446.57	103.69		+	+	+
129	CRISP	487522826	143	EIIDLHNSLR	10	1208.65	73.885		+	+
318	CRISP	487522826	355	NVDFDSESPRKPE	13	1518.7	54.343		+
319	CRISP	487522826	356	NVDFDSESPRKPEIQN	16	1873.88	92.38			+
320	CRISP	487522826	357	NVDFDSESPRKPEIQNEIIDLHN	23	2708.3	29.842		+
321	CRISP	487522826	358	NVDFDSESPRKPEIQNEIIDLHNSLR	26	3064.52	118.9		+	+	+
322	CRISP	487522826	359	NVDFDSESPRKPEIQNEIIDLHNSLRR	27	3220.62	51.966		+	+
323	CRISP	487522826	360	NVDFDSESPRKPEIQNEIIDLHNSLRRSVN	30	3520.77	59.893		+	+
326	CRISP	487522826	363	NYLKTNCPASCSCHNEII	18	2179.94	34.395		+
365	CRISP	487522826	410	RSVNPTASNMLKMEWYPEAAANAERWAFR	29	3395.63	125.83			+
421	CRISP	487522826	478	TNCPASCSCHNEII	14	1661.66	98.582		+	+	+
446	CRISP	487522826	506	VDFDSESPRKPEIQNEIIDLHNSLR	25	2950.48	56.131			+
44	CTL
441	CTL	215275179	A7X3Z0	LECM_THRJA	C-type lectin lectoxin-Thr1 (CTL)	Thrasops jacksonii (Jackson's black tree snake)	158	18	1	5.1	30
442	CTL	215275179	45	AYLCKCRF	8	1116.52	47.849	+
341	CTL	218526479	B4XSZ8	SLA8_MACLB	Snaclec A8 (C-type lectin A8) (Fragment)	Macrovipera lebetina (Levantine viper) (Vipera lebetina)	131	15	1	4.6	0
3411	CTL	218526479	383	QTRYRK	6	850.477	42.773			+
440	CTL	218526523	B4XT07	SLB8_MACLB	Snaclec B8 (C-type lectin B8) (Fragment)	Macrovipera lebetina (Levantine viper) (Vipera lebetina)	130	15	2	10.8	0
4401	CTL	218526523	500	TWVALR	6	744.428	116.12		+	+
11	CTL	519882028	C6JUN9	LEC1_MICCO	C-type lectin (CTL)	Micrurus corallinus (Brazilian coral snake)	158	19	1	5.1	0
111	CTL	519882028	10	AFICRCQF	8	1100.49	86.866		+	+
324	CTL	677992932	W5XCJ6	SLCIB_MACLB	Snaclec lebecin subunit beta	Macrovipera lebetina (Levantine viper) (Vipera lebetina)	154	18	1	5.2	38
3241	CTL	677992932	361	NVIERFIK	8	1017.6	99.305				+
412	CTL	73620113	Q4PRC8	SL5_DABSI	Snaclec 5 (C-type lectin-like 5)	Daboia siamensis (Eastern Russel's viper) (Daboia russelii siamensis)	148	17	1	6.8	201
4121	CTL	73620113	468	THNFVCKFRV	10	1306.66	72.243				+
98	CTL	73621139	Q7T045	SLLC1_MACLB	Snaclec coagulation factor X-activating enzyme light chain 1 (VL factor X activator light chain 1) (VLFXA light chain 1) [Cleaved into: Snaclec coagulation factor X-activating enzyme light chain 1 alternate form]	Macrovipera lebetina (Levantine viper) (Vipera lebetina)	146	17	1	11.6	0
981	CTL	73621139	106	DFDCPSDWVSYDQHCYK	17	2220.85	62.055			+	+
58	CTL	82132988	Q6T7B6	SL2_BITGA	Snaclec 2 (C-type lectin 2)	Bitis gabonica (Gaboon adder) (Gaboon viper)	156	18	3	9.6	38
581	CTL	82132988	62	CGDDYPFVCKFPPRC	15	1916.8	151.7	+	+	+	+
97	CTL	82132988	105	DDYPFVCKFPPRC	13	1699.75	30.858			+
164	CTL	82132988	185	GDDYPFVCKFPPRC	14	1756.77	51.135		+	+
251	Dis
2511	Dis	166897960	P83253	DID1A_MACLB	Disintegrin lebein-1-alpha (ML-3) (MS-II) (Platelet aggregation activation inhibitor)	Macrovipera lebetina (Levantine viper) (Vipera lebetina)	111	12	10	63.1	42
2512	Dis	166897960	284	LPTGAMNSGNPCCDPVTCKPR	21	2331.02	25.987			+
268	Dis	166897960	302	NCKFLNAGTICN	12	1410.64	100.38			+
269	Dis	166897960	303	NCKFLNAGTICNR	13	1566.74	213.63			+
270	Dis	166897960	304	NCKFLNAGTICNRA	14	1637.78	131.69			+
271	Dis	166897960	305	NCKFLNAGTICNRAR	15	1793.88	28.283			+
272	Dis	166897960	306	NCKFLNAGTICNRARGDDMNDYCTGISSDCPRNPYKD	37	4354.87	37.603				+
355	Dis	166897960	398	RGEHCVSGPCCRNCKFLNAGTICNR	25	3022.33	35.359			+
356	Dis	166897960	399	RGEHCVSGPCCRNCKFLNAGTICNRA	26	3093.37	38.357			+
13	Dis	172044508	P0C6A6	DID7A_VIPBB	Disintegrin VB7A	Vipera berus berus (Common viper)	64	7	32	100	43
131	Dis	172044508	12	AGTICKYARGDDMNDYCTGISSDCPRNPYKD	31	3599.52	82.126				+
36	Dis	172044508	36	ARGDDMNDYCTGISSDCPRNPYKD	24	2806.14	56.774				+
71	Dis	172044508	76	CKFLNAGTICKYARGDDMNDYCTGISSDCPRNPYKD	36	4261.84	23.062				+
77	Dis	172044508	84	CTGISSDCPRNPY	13	1525.63	137.95				+
78	Dis	172044508	85	CTGISSDCPRNPYK	14	1653.72	36.944				+
79	Dis	172044508	86	CTGISSDCPRNPYKD	15	1768.75	103.88				+
96	Dis	172044508	104	DDMNDYCTGISSDCPRNPY	19	2278.86	80.316				+
124	Dis	172044508	137	DYCTGISSDCPRNPYKD	17	2046.84	82.349				+
141	Dis	172044508	158	FLNAGTICKYARGDDMNDYCTGISSDCPRNPYKD	34	3973.71	33.369				+
161	Dis	172044508	182	GDDMNDYCTGISSDCPRNPY	20	2335.88	137.27				+
162	Dis	172044508	183	GDDMNDYCTGISSDCPRNPYK	21	2463.97	115.63				+
163	Dis	172044508	184	GDDMNDYCTGISSDCPRNPYKD	22	2579	139.69				+
181	Dis	172044508	205	GISSDCPRNPY	11	1264.55	86.014				+
182	Dis	172044508	206	GISSDCPRNPYK	12	1392.65	50.467				+
256	Dis	172044508	290	MNDYCTGISSDCPRNPYKD	19	2291.92	81.878				+
257	Dis	172044508	291	NAGTICKYARGDDMNDYCTGISSDCPRNPYKD	32	3713.56	69.492				+
260	Dis	172044508	294	NCKFLNAGTICK	12	1424.69	158.42				+
261	Dis	172044508	295	NCKFLNAGTICKYA	14	1658.79	155.17				+
262	Dis	172044508	296	NCKFLNAGTICKYAR	15	1814.89	141.07				+
263	Dis	172044508	297	NCKFLNAGTICKYARG	16	1871.91	55.755				+
264	Dis	172044508	298	NCKFLNAGTICKYARGD	17	1986.94	90.385				+
265	Dis	172044508	299	NCKFLNAGTICKYARGDDMNDYCTGISSDCPRNPY	35	4132.76	176.25				+
266	Dis	172044508	300	NCKFLNAGTICKYARGDDMNDYCTGISSDCPRNPYK	36	4260.85	42.669				+
267	Dis	172044508	301	NCKFLNAGTICKYARGDDMNDYCTGISSDCPRNPYKD	37	4375.88	235.28				+
317	Dis	172044508	353	NSGNPCCDPVTCKPRRGEHCVSGPCCRNCKFL	32	3878.65	26.518			+
353	Dis	172044508	396	RGDDMNDYCTGISSDCPRNPYKD	23	2735.1	89.721				+
354	Dis	172044508	397	RGEHCVSGPCCRNCKFLNAGTICKYAR	27	3270.48	22.122				+
410	Dis	172044508	465	TGISSDCPRNPY	12	1365.6	78.324				+
478	Dis	172044508	539	YARGDDMNDYCTGISSDCPRNPYKD	25	2969.2	72.935				+
479	Dis	172044508	540	YCTGISSDCPRNPY	14	1688.69	116.51				+
480	Dis	172044508	541	YCTGISSDCPRNPYK	15	1816.79	34.432				+
481	Dis	172044508	542	YCTGISSDCPRNPYKD	16	1931.81	55.755				+
308	Dis	182705263	P0C6A5	VM2A6_VIPAA	Disintegrin VA6	Vipera ammodytes ammodytes (Western sand viper)	64	7	15	100	46
3081	Dis	182705263	343	NSANPCCDPVTCKPR	15	1774.75	75.998				+
309	Dis	182705263	345	NSANPCCDPVTCKPRRGEHCVSGPC	25	2914.22	85.805				+
310	Dis	182705263	346	NSANPCCDPVTCKPRRGEHCVSGPCC	26	3074.25	21.647				+
311	Dis	182705263	347	NSANPCCDPVTCKPRRGEHCVSGPCCR	27	3230.35	138.54				+
312	Dis	182705263	348	NSANPCCDPVTCKPRRGEHCVSGPCCRN	28	3344.39	32.507				+
313	Dis	182705263	349	NSANPCCDPVTCKPRRGEHCVSGPCCRNC	29	3504.42	40.208				+
314	Dis	182705263	350	NSANPCCDPVTCKPRRGEHCVSGPCCRNCKF	31	3779.58	19.486				+
315	Dis	182705263	351	NSANPCCDPVTCKPRRGEHCVSGPCCRNCKFL	32	3892.67	20.276				+
316	Dis	182705263	352	NSANPCCDPVTCKPRRGEHCVSGPCCRNCKFLN	33	4006.71	14.778				+
370	Dis	182705263	416	SANPCCDPVTCKPR	14	1660.71	25.448				+
371	Dis	182705263	418	SANPCCDPVTCKPRRGEHCVSGPCCR	26	3116.3	92.147				+
482	Dis	182705263	543	YCTGVTSDCPRNPY	14	1688.69	43.761				+
80	Dis	190360299	Q3BER3	DID4A_ECHOC	Disintegrin EO4A (Dim-3 SP6) (Eo-10) (Eo-10c1)	Echis ocellatus (Ocellated saw-scaled viper)	128	14	2	17.2	0
801	Dis	190360299	87	CTGISSDCPRNPYKG	15	1710.75	94.781				+
259	Dis	558446061	M5BGY5	DID_ATHCH	Disintegrin DS-AC	Atheris chlorechis (Western bush viper) (Vipera chlorechis)	111	12	1	28.8	0
2591	Dis	558446061	293	NCKFINSGTICKKARGDDMNDYCTGTTPDCPR	32	3751.63	16.244				+
125	Dis	6225272	P81742	DIDAA_ERIMA	Disintegrin EMF10A (EMF-10A) (Eristocophin I) (Platelet aggregation activation inhibitor)	Eristicophis macmahoni (Leaf-nosed viper)	69	8	4	53.6	0
1251	Dis	6225272	138	DYCTGVSSDCPR	12	1415.54	47.712			+
273	Dis	6225272	307	NDYCTGVSSDCPR	13	1529.59	31.675			+
274	Dis	6225272	308	NDYCTGVSSDCPRNP	15	1740.68	32.152			+
83	Dis	6225273	P81743	VM2AB_ERIMA	Disintegrin EMF10B (EMF-10B) (Eristocophin II) (Platelet aggregation activation inhibitor)	Eristicophis macmahoni (Leaf-nosed viper)	68	7	6	51.5	44
831	Dis	6225273	90	CVSGPCCDNCKF	12	1502.54	41.242				+
132	Dis	6225273	147	ELLQNSGNPCCDPVTCKPR	19	2244.01	92.671				+
176	Dis	6225273	198	GEHCVSGPCCDNCKF	15	1825.66	132.97				+
196	Dis	6225273	220	HCVSGPCCDNCKFL	14	1752.68	39.878			+
252	Dis	6225273	286	LQNSGNPCCDPVTCKPR	17	2001.88	32.746				+
338	Dis	6225273	379	QNSGNPCCDPVTCKPR	16	1888.8	41.088				+
122	Kunitz
1221	Kunitz	239938647	P00992	VKT3_VIPAA	Kunitz-type serine protease inhibitor 3 (Venom basic protease inhibitor 3) (Venom chymotrypsin inhibitor) (cVamChi)	Vipera ammodytes ammodytes (Western sand viper)	93	10	3	41.9	65
1222	Kunitz	239938647	135	DRPKFCYLPADPGR	14	1690.83	58.885				+
344	Kunitz	239938647	387	RDRPKFCYLPAD	12	1536.75	29.071				+
345	Kunitz	239938647	388	RDRPKFCYLPADPGR	15	1846.93	115.26			+	+
327	Kunitz	239977259	A8Y7N9	VKTC6_DABSI	Kunitz-type serine protease inhibitor C6 (BPTI-6) (Trypsin inhibitor 6) (Trypsin inhibitor C6)	Daboia siamensis (Eastern Russel's viper) (Daboia russelii siamensis)	96	10	1	11.5	0
3271	Kunitz	239977259	364	PASNQCQGFTY	11	1271.52	46.73	+
222	Kunitz	239977314	B5L5M7	IVBI_AUSSU	Kunitz/BPTI-like toxin	Austrelaps superbus (Lowland copperhead snake) (Hoplocephalus superbus)	84	9	1	15.5	0
2221	Kunitz	239977314	251	KFCHLPANPGPCR	13	1552.74	35.677				+
86	Kunitz	408407638	P0DKL8	VKT_VIPRE	Kunitz-type serine protease inhibitor Vur-KIn [Cleaved into: Kunitz-type serine protease inhibitor Vur-KIn, truncated]	Vipera renardi (Steppe viper) (Vipera ursinii renardi)	66	7	11	90.9	114
861	Kunitz	408407638	93	CYLPADPGICKAHKPR	16	1881.93	63.185				+
334	Kunitz	408407638	375	QDHPVFCYLPADPGIC	16	1887.83	22.538			+	+
497	Kunitz	408407638	559	YLPADPGICKAHKPR	15	1721.9	43.03				+
498	Kunitz	408407638	560	YNPASNKCKEFF	12	1503.68	43.502				+
499	Kunitz	408407638	561	YNPASNKCKEFFY	13	1666.74	78.287				+
500	Kunitz	408407638	562	YNPASNKCKEFFYGGCGGNANNFKTRDECHHTCVASA	37	4267.81	103.75				+
508	Kunitz	408407638	570	YYNPASNKCKEF	12	1519.68	34				+
509	Kunitz	408407638	571	YYNPASNKCKEFFY	14	1829.81	30.862				+
510	Kunitz	408407638	572	YYNPASNKCKEFFYGGCGGNANNFKTRDECHHTCVASA	38	4430.87	54.505				+
221	Kunitz	657341405	E5AJX3	VKT_VIPNI	Kunitz-type serine protease inhibitor ki-VN	Vipera nikolskii (Nikolsky's adder)	95	10	11	75.8	106
2211	Kunitz	657341405	250	IYGGCRGNANNFKTRDECHHTCVASGKGIQPR	32	3659.7	23.748	+
346	Kunitz	657341405	389	RDRPKFCYLPAEPGE	15	1833.88	64.244	+
347	Kunitz	657341405	390	RDRPKFCYLPAEPGECN	17	2107.96	115.8	+
348	Kunitz	657341405	391	RDRPKFCYLPAEPGECNAY	19	2342.06	20.251	+
349	Kunitz	657341405	392	RDRPKFCYLPAEPGECNAYMPSFY	24	2967.31	124.08	+
350	Kunitz	657341405	393	RDRPKFCYLPAEPGECNAYMPSFYYDSASNKCKKF	35	4295.93	48.847	+
429	Kunitz	657341405	487	TPVSSRDRPKFCYLPAEPGECNAYMPSFY	29	3438.55	22.122	+
483	Kunitz	657341405	544	YDSASNKCKKFIYGGCRGNANNFK	24	2798.3	160.3	+
484	Kunitz	657341405	545	YDSASNKCKKFIYGGCRGNANNFKTRDECHHTCVASG	37	4308.91	70.217	+
485	Kunitz	657341405	546	YDSASNKCKKFIYGGCRGNANNFKTRDECHHTCVASGKG	39	4494.02	137.91	+
394	LAAO
3941	LAAO	123916679	Q4JHE1	OXLA_PSEAU	L-amino-acid oxidase (LAAO) (LAO) (EC 1.4.3.2)	Pseudechis australis (Mulga snake) (King brown snake)	517	59	2	3.1	0
3942	LAAO	123916679	447	SRFIYYPNHSFTSGIG	16	1844.88	24.918		+
512	LAAO	123916679	574	YYPNHSFTSGIG	12	1341.6	29.809		+
199	LAAO	166216291	A6MFL0	OXLA_DEMVE	L-amino-acid oxidase (LAAO) (LAO) (EC 1.4.3.2)	Demansia vestigiata (Lesser black whip snake) (Demansia atra)	517	59	1	2.5	53
1991	LAAO	166216291	224	HGWIDSTIKSGLK	13	1440.77	184.87				+
417	LAAO	20141785	P81382	OXLA_CALRH	L-amino-acid oxidase (LAAO) (LAO) (EC 1.4.3.2)	Calloselasma rhodostoma (Malayan pit viper) (Agkistrodon rhodostoma)	516	58	1	17.8	104
4171	LAAO	20141785	473	TKFWEDDGIHGGKSTTDLPSR	21	2346.12	43.696		+	+
30	LAAO	347602324	B5AR80	OXLA_BOTPA	L-amino-acid oxidase (Bp-LAAO) (LAAO) (LAO) (EC 1.4.3.2) (Fragment)	Bothrops pauloensis (Neuwied's lancehead) (Bothrops neuwiedi pauloensis)	503	57	12	23.7	53
301	LAAO	347602324	30	ANLGPMRLP	9	967.527	40.502			+	+
31	LAAO	347602324	31	ANLGPMRLPEK	11	1224.66	99.506		+	+	+
32	LAAO	347602324	32	ANLGPMRLPEKHRIVR	16	1886.08	38.376			+
81	LAAO	347602324	88	CTKKFWEDDGIHGGKSTTDLPSR	23	2634.25	40.986		+
223	LAAO	347602324	252	KFGLQLNE	8	947.508	77.923			+
295	LAAO	347602324	329	NLGPMRLPEK	10	1153.63	67.334		+	+
377	LAAO	347602324	425	SGTKIFLTCTKKFWEDDGIHGGKSTTDLPSR	31	3481.73	54.308		+	+
401	LAAO	347602324	456	TCTKKFWEDDGIHGGKSTTDLP	22	2492.16	52.09			+	+
402	LAAO	347602324	457	TCTKKFWEDDGIHGGKSTTDLPS	23	2579.2	32.243			+
403	LAAO	347602324	458	TCTKKFWEDDGIHGGKSTTDLPSR	24	2735.3	165.47		+	+	+
37	LAAO	347602330	P0DI84	OXLA_VIPAA	L-amino-acid oxidase (LAAO) (LAO) (VAA-LAAO I) (EC 1.4.3.2)	Vipera ammodytes ammodytes (Western sand viper)	484	55	46	38.8	104
372	LAAO	347602330	37	ARVIKIQQNANQVTVT	16	1782.01	84.753				+
43	LAAO	347602330	44	AYGIGDDANFFQA	13	1387.6	97.734		+	+	+
1311	LAAO	347602330	145	EKRFDEIVGGMDQLPTSMY	19	2215.03	84.375				+
138	LAAO	347602330	153	ESLKHDDIFAYEK	13	1593.77	52.527				+
142	LAAO	347602330	159	FNARVIKIQQNAN	13	1514.83	89.266		+	+
143	LAAO	347602330	160	FNARVIKIQQNANQ	14	1642.89	70.089		+	+
147	LAAO	347602330	164	FWEDDGIHGGKSTTDLPSR	19	2116.98	122.49		+	+	+
158	LAAO	347602330	179	GDDANFFQA	9	983.398	80.229		+	+
180	LAAO	347602330	204	GIGDDANFFQA	11	1153.5	52.167				+
213	LAAO	347602330	241	IESLKHDDIFAY	12	1449.71	37.144		+		+
214	LAAO	347602330	242	IESLKHDDIFAYEKRFDE	18	2254.09	27.271			+
215	LAAO	347602330	243	IGDDANFFQA	10	1096.48	69.825		+	+
224	LAAO	347602330	253	KHDDIFAY	8	1007.47	41.956			+	+
225	LAAO	347602330	254	KHDDIFAYEKRFDE	14	1811.85	145.7		+	+
226	LAAO	347602330	255	KHDDIFAYEKRFDEIVGGMDQLPTS	25	2910.39	25.157			+
237	LAAO	347602330	267	KRVGEVNKDPGLLKYP	16	1812.03	69.92			+	+
238	LAAO	347602330	268	KRVGEVNKDPGLLKYPVKP	19	2136.24	66.893				+
239	LAAO	347602330	269	KRVGEVNKDPGLLKYPVKPSE	21	2352.32	46.415			+
240	LAAO	347602330	270	KRVGEVNKDPGLLKYPVKPSEEGKSAG	27	2881.57	85.185			+	+
241	LAAO	347602330	271	KRVGEVNKDPGLLKYPVKPSEEGKSAGQLY	30	3285.77	78.108				+
242	LAAO	347602330	272	KRVGEVNKDPGLLKYPVKPSEEGKSAGQLYEES	33	3630.89	17.18			+	+
258	LAAO	347602330	292	NARVIKIQQNANQVTVT	17	1896.05	86.497				+
375	LAAO	347602330	423	SGTKIFL	7	764.443	111.82			+	+
376	LAAO	347602330	424	SGTKIFLT	8	865.491	93.429			+
434	LAAO	347602330	492	TTFTPY	6	728.338	82.141				+
435	LAAO	347602330	493	TTFTPYQF	8	1003.47	138.24		+	+	+
449	LAAO	347602330	510	VGEVNKDPGLLKYPVKP	17	1852.05	124.2				+
450	LAAO	347602330	511	VGEVNKDPGLLKYPVKPSE	19	2068.12	21.309			+
451	LAAO	347602330	512	VGEVNKDPGLLKYPVKPSEEGKSAG	25	2597.37	94.594			+	+
452	LAAO	347602330	513	VGEVNKDPGLLKYPVKPSEEGKSAGQLY	28	3001.58	109.25				+
461	LAAO	347602330	522	VIIAYGIGDDANFFQA	16	1712.84	71.513		+	+
463	LAAO	347602330	524	VLAGAGHKVTVLE	13	1292.75	58.04		+	+	+
464	LAAO	347602330	525	VLAGAGHKVTVLEAS	15	1450.81	23.934				+
465	LAAO	347602330	526	VLAGAGHKVTVLEASER	17	1735.96	133.86		+	+	+
466	LAAO	347602330	527	VLAGAGHKVTVLEASERAGGRVR	23	2332.31	72.99			+	+
469	LAAO	347602330	530	VSFIESLKHDDIFAY	15	1782.88	23.362				+
472	LAAO	347602330	533	VTVLEASERAGGRVR	15	1598.89	54.09			+	+
473	LAAO	347602330	534	VVVGAGMSGLSAAY	14	1280.64	43.502				+
474	LAAO	347602330	535	WEDDGIHGGKSTTDLPSR	18	1969.91	67.645			+	+
490	LAAO	347602330	551	YGIGDDANFFQA	12	1316.57	89.171		+	+
504	LAAO	347602330	566	YVLAGAGHKVTV	12	1213.68	52.247			+	+
505	LAAO	347602330	567	YVLAGAGHKVTVLE	14	1455.81	89.26		+	+
506	LAAO	347602330	568	YVLAGAGHKVTVLEASER	18	1899.02	97.095		+	+	+
507	LAAO	347602330	569	YVLAGAGHKVTVLEASERAGGRVR	24	2495.37	119.27		+	+	+
3	LAAO	395406796	G8XQX1	OXLA_DABRR	L-amino-acid oxidase (DrLAO) (LAAO) (EC 1.4.3.2)	Daboia russelii (Russel's viper) (Vipera russelii)	504	57	19	33.7	52
33	LAAO	395406796	2	ADDKNPLEECF	11	1336.56	68.786			+
4	LAAO	395406796	3	ADDKNPLEECFR	12	1492.66	134.49			+	+
5	LAAO	395406796	4	ADDKNPLEECFRE	13	1621.7	41.227		+	+
6	LAAO	395406796	5	ADDKNPLEECFREDDYE	17	2143.86	137.61			+	+
7	LAAO	395406796	6	ADDKNPLEECFREDDYEE	18	2272.91	52.862		+	+	+
8	LAAO	395406796	7	ADDKNPLEECFREDDYEEF	19	2419.97	104.88		+	+	+
9	LAAO	395406796	8	ADDKNPLEECFREDDYEEFLEIAKNGLK	28	3386.56	133.15			+	+
10	LAAO	395406796	9	ADDKNPLEECFREDDYEEFLEIAKNGLKKTSNPKH	35	4178.99	49.43		+	+
12	LAAO	395406796	11	AGEYTANAHGWIDSTIKSG	19	1976.92	34.174			+
93	LAAO	395406796	101	DDKNPLEECF	10	1265.52	115.78		+	+
94	LAAO	395406796	102	DDKNPLEECFR	11	1421.62	124.42		+	+	+
217	LAAO	395406796	245	IKSGLTAARDVNRASEL	17	1799.99	23.635		+
339	LAAO	395406796	381	QTFCYP	6	814.332	99.511			+
408	LAAO	395406796	463	TFTPYQFQH	9	1167.53	37.065		+
409	LAAO	395406796	464	TFTPYQFQHFSEA	13	1601.72	70.563		+	+
436	LAAO	395406796	494	TTFTPYQFQH	10	1268.58	126.07		+	+
437	LAAO	395406796	495	TTFTPYQFQHFSEA	14	1702.76	150.49		+	+
340	LAAO	82090465	Q6WP39	OXLA_TRIST	L-amino-acid oxidase (LAAO) (LAO) (TSV-LAO) (EC 1.4.3.2)	Trimeresurus stejnegeri (Chinese green tree viper) (Viridovipera stejnegeri)	516	59	1	18.2	0
3401	LAAO	82090465	382	QTFCYPSMIQK	11	1401.64	55.258			+
335	NAP
3351	NAP	150438851	P85169	BPPDB_BOTJA	Bradykinin-potentiating peptide 13b (BPP-13b)	Bothrops jararaca (Jararaca) (Bothrops jajaraca)	13	1	1	100	0
3352	NAP	150438851	376	QGGLPRPGPEIPP	13	1313.71	66.56	+
325	NAP	189081446	B0VXV8	BNP_SISCA	Bradykinin potentiating and C-type natriuretic peptides (BPP-CNP) [Cleaved into: Bradykinin-potentiating peptide 10c (BPP-10c) (BPP-2) (Bradykinin-potentiating peptide-1) (BPP-1); Bradykinin-potentiating peptide-2 (BPP-2); Bradykinin inhibitor peptide homolog; C-type natriuretic peptide (CNP)]	Sistrurus catenatus edwardsii (Desert massasauga) (Crotalophorus edwardsii)	201	21	5	5.5	0
3251	NAP	189081446	362	NWPGPKVPP	9	990.529	82.452		+	+
329	NAP	189081446	367	PGPKVPPL	8	803.491	89.369	+
475	NAP	189081446	536	WPGPKVPP	8	876.486	92.467		+	+	+
476	NAP	189081446	537	WPGPKVPPL	9	989.57	47.349	+
120	NAP	32363246	P83231	VNPC_OXYSA	Natriuretic peptide TNP-c (Taipan natriuretic peptide) (Venom natriuretic peptide OxsSNPc)	Oxyuranus scutellatus canni (Papuan taipan)	39	4	4	33.3	0
1201	NAP	32363246	133	DRIGSVSGLGC	11	1119.53	49.934		+	+	+
121	NAP	32363246	134	DRIGSVSGLGCN	12	1233.58	97.716	+	+	+
246	NAP	32363246	277	LDRIGSVSGLGC	12	1232.62	110.58			+	+
247	NAP	32363246	278	LDRIGSVSGLGCN	13	1346.66	54.898	+	+	+
477	NAP	476007135	P0DJK3	BPPAE_BOTCO	Bradykinin-potentiating peptide 10e (BPP-10e)	Bothrops cotiara (Cotiara) (Rhinocerophis cotiara)	10	1	1	80	0
4771	NAP	476007135	538	WPSPKVPP	8	906.496	56.177	+
3721	NAP	586946337	P0DMD5	VNP_BUNMU	Natriuretic peptide BM026 (NP)	Bungarus multicinctus (Many-banded krait)	210	22	1	4.3	0
3722	NAP	586946337	419	SCFGHKIDR	9	1118.53	108.7	+
368	NAP	82217207	Q90Y12	BNP_CRODU	Bradykinin potentiating and C-type natriuretic peptides (BPP-CNP) [Cleaved into: Bradykinin-potentiating peptide Cdt1a; Bradykinin-potentiating peptide Cdt1b; Bradykinin-potentiating peptide Cdt2; Bradykinin inhibitor peptide Cdt3; C-type natriuretic peptide (CNP)]	Crotalus durissus terrificus (South American rattlesnake)	181	19	2	5	0
3681	NAP	82217207	413	RWPHLEIP	8	1046.57	36.395	+
190	NGF
1901	NGF	78100733	P25428	NGFV_MACLB	Venom nerve growth factor (v-NGF) (vNGF) [Cleaved into: Truncated venom nerve growth factor]	Macrovipera lebetina (Levantine viper) (Vipera lebetina)	244	27	5	8.6	113
1902	NGF	78100733	214	GSPATPDLSDTSCAKTH	17	1743.77	26.075	+
191	NGF	78100733	215	GSPATPDLSDTSCAKTHEA	19	1943.85	58.693		+
328	NGF	78100733	365	PATPDLSDTSCAK	13	1361.61	37.613	+
381	NGF	78100733	431	SLGSPATPDLSDTSCAKTH	19	1943.89	18.138	+
392	NGF	78100733	444	SPATPDLSDTSCAKTHEA	18	1886.83	124.68		+	+
117	NGF	82080590	Q5YF89	NGFV2_NAJSP	Venom nerve growth factor 2 (v-NGF-2) (vNGF-2) (Nerve growth factor II)	Naja sputatrix (Malayan spitting cobra) (Naja naja sputatrix)	241	27	1	7.5	113
1171	NGF	82080590	129	DNEDSLNRNIRAKREDHP	18	2178.05	46.892	+	+	+
48	PLA2
486	PLA2	123910017	Q1RP78	PA2B2_VIPNI	Basic phospholipase A2 chain HDP-2P (svPLA2) (EC 3.1.1.4) (Heterodimeric neurotoxic phospholipases A2 basic subunit 2) (Phosphatidylcholine 2-acylhydrolase)	Vipera nikolskii (Nikolsky's adder)	138	16	30	71	12
487	PLA2	123910017	52	CDRVAANCFHQNKNTYNKNYRFLSSSRCRQTSEQC	35	4398.96	22.951	+
66	PLA2	123910017	71	CGWGGQGTPKDATDRCC	17	1924.76	37.177	+
67	PLA2	123910017	72	CGWGGQGTPKDATDRCCFVH	20	2307.96	36.637	+
68	PLA2	123910017	73	CGWGGQGTPKDATDRCCFVHDCCYGR	26	3119.23	46.065	+
69	PLA2	123910017	74	CGWGGQGTPKDATDRCCFVHDCCYGRVRGCNPK	33	3930.64	62.213	+
89	PLA2	123910017	96	DATDRCCFVHDCCYGR	16	2090.78	111.11	+
90	PLA2	123910017	97	DATDRCCFVHDCCYGRVR	18	2345.95	56.817	+
91	PLA2	123910017	98	DATDRCCFVHDCCYGRVRGCNPK	23	2902.19	55.705	+
100	PLA2	123910017	110	DICECDRVAANCF	13	1628.64	107.93	+
101	PLA2	123910017	111	DICECDRVAANCFH	14	1765.7	185.95	+
102	PLA2	123910017	112	DICECDRVAANCFHQ	15	1893.76	184.44	+
103	PLA2	123910017	113	DICECDRVAANCFHQN	16	2007.8	191.78	+
104	PLA2	123910017	114	DICECDRVAANCFHQNK	17	2135.89	78.69	+
105	PLA2	123910017	115	DICECDRVAANCFHQNKN	18	2249.94	139.29	+
106	PLA2	123910017	116	DICECDRVAANCFHQNKNTYN	21	2628.09	71.853	+
107	PLA2	123910017	117	DICECDRVAANCFHQNKNTYNKNYR	25	3189.39	96.708	+
155	PLA2	123910017	176	GCYCGWGGQGTPK	13	1426.58	74.987	+
156	PLA2	123910017	177	GCYCGWGGQGTPKDATDRCCF	21	2451.95	38.377	+
157	PLA2	123910017	178	GCYCGWGGQGTPKDATDRCCFVHDCCYGRVR	31	3754.52	37.808	+
177	PLA2	123910017	200	GGQGTPKDATDRCCFVHDCCYGR	23	2716.1	33.79	+
178	PLA2	123910017	201	GGQGTPKDATDRCCFVHDCCYGRVRGCNPK	30	3527.51	33.676	+
189	PLA2	123910017	213	GQGTPKDATDRCCFVHDCCYGR	22	2659.08	48.053	+
245	PLA2	123910017	276	LAIYAYSFK	9	1074.58	51.276		+
283	PLA2	123910017	317	NLFQFAKM	8	997.506	36.395	+
284	PLA2	123910017	318	NLFQFAKMIN	10	1224.63	125.97	+
285	PLA2	123910017	319	NLFQFAKMINGK	12	1409.75	37.18	+
399	PLA2	123910017	453	SYGCYCGWGGQGTPK	15	1676.67	116.58	+
400	PLA2	123910017	454	SYGCYCGWGGQGTPKDATDRCCFVH	25	2938.17	32.146	+
444	PLA2	123910017	504	TYNKNYRFLSSSRCRQTSEQC	21	2684.22	38.377	+
49	PLA2	123915726	Q1RP79	PA2B1_VIPNI	Basic phospholipase A2 chain HDP-1P (svPLA2) (EC 3.1.1.4) (Heterodimeric neurotoxic phospholipases A2 basic subunit 1) (Phosphatidylcholine 2-acylhydrolase)	Vipera nikolskii (Nikolsky's adder)	138	16	4	71	33
491	PLA2	123915726	53	CDRVAANCFHQNQNTYNKNYKFLSSSRCRQTSEQC	35	4370.92	59.818	+
57	PLA2	123915726	61	CFHQNQNTYNKNYKFLSSSRCRQTSEQC	28	3584.57	129.27	+
108	PLA2	123915726	118	DICECDRVAANCFHQNQN	18	2249.9	52.112	+
367	PLA2	123915726	412	RVAANCFHQNQNTYNKNYKFLSSSRCRQTSEQC	33	4095.86	13.079	+
397	PLA2	129481	P17935	PA2HL_VIPAA	Basic phospholipase A2 homolog ammodytin L (AMDL) (AtnL) (svPLA2 homolog)	Vipera ammodytes ammodytes (Western sand viper)	138	16	1	39.9	0
3971	PLA2	129481	451	SVIEFGK	7	778.423	69.998				+
134	PLA2	14917030	P34180	PA2N2_VIPAA	Neutral phospholipase A2 ammodytin I2 (AmI2) (AmdI1) (AtnI2) (svPLA2) (EC 3.1.1.4) (Phosphatidylcholine 2-acylhydrolase)	Vipera ammodytes ammodytes (Western sand viper)	137	15	2	49.6	73
1341	PLA2	14917030	149	ENGDIVCGGDDPCLR	15	1675.69	42.958		+	+
303	PLA2	14917030	337	NLYQFGNMIFK	11	1373.68	85.355			+
183	PLA2	24638087	P59071	PA2B8_DABRR	Basic phospholipase A2 VRV-PL-VIIIa (svPLA2) (EC 3.1.1.4) (DPLA2) (P1) (Phosphatidylcholine 2-acylhydrolase) (Phospholipase A2 4) (PLA24)	Daboia russelii (Russel's viper) (Vipera russelii)	121	14	1	28.1	74
1831	PLA2	24638087	207	GKGTPKDATDRCCFVHDCCYGNLPDCNPKSDRYK	34	4090.76	62.487				+
54	PLA2	25453141	Q910A1	PA2A1_VIPAA	Acidic phospholipase A2 ammodytin I1 (AmI1) (AmdI1) (AtnI1) (svPLA2) (EC 3.1.1.4) (Phosphatidylcholine 2-acylhydrolase)	Vipera ammodytes ammodytes (Western sand viper)	138	15	22	73.9	20
541	PLA2	25453141	58	CFGENMNTYDKKY	13	1668.69	75.088		+	+
64	PLA2	25453141	69	CGWGGKGKPLDATDRCCF	18	2083.9	22.826	+
1111	PLA2	25453141	122	DIVCGGDDPCL	11	1219.48	58.699		+	+
112	PLA2	25453141	123	DIVCGGDDPCLR	12	1375.59	108.56	+	+	+
113	PLA2	25453141	124	DIVCGGDDPCLRA	13	1446.62	47.606		+
153	PLA2	25453141	173	GCYCGWGGKGKPLDATDR	18	1996.89	73.928		+	+
154	PLA2	25453141	174	GCYCGWGGKGKPLDATDRCCF	21	2464.02	68.639		+	+
172	PLA2	25453141	193	GDIVCGGDDPCL	12	1276.51	46.955		+
173	PLA2	25453141	194	GDIVCGGDDPCLR	13	1432.61	102.97	+	+	+
174	PLA2	25453141	195	GDIVCGGDDPCLRA	14	1503.64	83.087		+	+
175	PLA2	25453141	196	GDIVCGGDDPCLRAVCECDRVAA	23	2564.09	38.724		+
202	PLA2	25453141	227	HLSQFGDMINKK	12	1416.72	81.92			+
203	PLA2	25453141	228	HLSQFGDMINKKTG	14	1574.79	140.33		+	+
204	PLA2	25453141	229	HLSQFGDMINKKTGIFG	17	1891.96	49.223		+	+
279	PLA2	25453141	313	NGDIVCGGDDPCLR	14	1546.65	40.278	+		+
336	PLA2	25453141	377	QNGDIVCGGDDPCLR	15	1674.71	30.739		+	+
337	PLA2	25453141	378	QNGDIVCGGDDPCLRA	16	1745.75	24.918		+
379	PLA2	25453141	428	SLFDCKEESE	10	1242.51	33.89		+
380	PLA2	25453141	429	SLFDCKEESEQC	12	1530.6	182.23	+	+	+	+
488	PLA2	25453141	549	YGCYCGWGGKGKPLDATDR	19	2159.95	35.133		+
503	PLA2	25453141	565	YSLFDCKEESEQC	13	1693.66	59.155		+	+
331	PLA2	2851544	P04084	PA2A_VIPAE	Acidic phospholipase A2 homolog vipoxin A chain (svPLA2 homolog) (Acidic phospholipase A2 inhibitor vipoxin A chain) (Vipoxin acidic component) (VAC) (Vipoxin non-toxic component)	Vipera ammodytes meridionalis (Eastern sand viper)	122	14	20	100	32
332	PLA2	2851544	33	AQDATDRCCFAQDCCYGR	18	2252.85	40.798	+
34	PLA2	2851544	34	AQDATDRCCFAQDCCYGRVN	20	2465.96	45.347	+
35	PLA2	2851544	35	AQDATDRCCFAQDCCYGRVNDCNPK	25	3080.21	46.273	+
38	PLA2	2851544	38	ATDRCCFAQDCCYGRVNDCNPK	22	2766.08	39.659	+
39	PLA2	2851544	39	AVCECDRAAAICLG	14	1564.68	39.947	+
40	PLA2	2851544	40	AVCECDRAAAICLGEN	16	1807.77	104.2	+
47	PLA2	2851544	51	CDRAAAICLGENVNTYDKNYEYYSISHCTEESEQC	35	4248.74	122.81	+
85	PLA2	2851544	92	CYGRVNDCNPKTATYTYSFENGDIVCGDNDLCLRAVC	37	4376.87	11.439				+
118	PLA2	2851544	130	DRCCFAQDCCY	11	1553.52	38.96	+
133	PLA2	2851544	148	ENGDIVCGDNDLCLR	15	1748.75	103.79	+
171	PLA2	2851544	192	GDIVCGDNDLCLR	13	1505.66	57.434	+
286	PLA2	2851544	320	NLFQFGDMILQK	12	1452.74	71.176		+
287	PLA2	2851544	321	NLFQFGDMILQKTGKEAVHSYAIYG	25	2829.42	57.238	+
288	PLA2	2851544	322	NLFQFGDMILQKTGKEAVHSYAIYGCY	27	3152.51	34.839	+
404	PLA2	2851544	459	TDRCCFAQDCCY	12	1654.56	38.3	+
405	PLA2	2851544	460	TDRCCFAQDCCYGRVNDCNPK	21	2695.05	44.641	+
4411	PLA2	2851544	501	TYDKNYEYYSISHCTEESEQC	21	2705.05	155.49	+
468	PLA2	2851544	529	VNTYDKNYEYYSISHCTEESEQC	23	2918.16	116.45	+
4871	PLA2	2851544	548	YEYYSISHCTEESEQC	16	2083.78	81.904	+
489	PLA2	2851544	550	YGCYCGWGGQGR	12	1419.54	140.49	+
84	PLA2	298351762	P86368	PA2B3_DABRR	Basic phospholipase A2 3 (PLA23) (svPLA2) (EC 3.1.1.4) (Phosphatidylcholine 2-acylhydrolase)	Daboia russelii (Russel's viper) (Vipera russelii)	121	14	4	28.9	95
841	PLA2	298351762	91	CYGNLPDCNPKSDRYK	16	1985.87	26.771				+
198	PLA2	298351762	222	HDCCYGNLPDCNPKS	15	1835.7	45.873				+
455	PLA2	298351762	516	VHDCCYGNLPDCNPKS	16	1934.77	84.859				+
456	PLA2	298351762	517	VHDCCYGNLPDCNPKSDRY	19	2368.96	21.47				+
15	PLA2	408387579	F8QN51	PA2A3_VIPRE	Acidic phospholipase A2 Vur-PL3 (svPLA2) (EC 3.1.1.4) (Phosphatidylcholine 2-acylhydrolase)	Vipera renardi (Steppe viper) (Vipera ursinii renardi)	137	15	38	78.8	71
151	PLA2	408387579	14	AICECDRAAAICFGE	15	1741.72	76.156				+
16	PLA2	408387579	15	AICECDRAAAICFGEN	16	1855.77	114.63		+	+	+
17	PLA2	408387579	16	AICECDRAAAICFGENVN	18	2068.88	48.907				+
18	PLA2	408387579	17	AICECDRAAAICFGENVNTYDKKYK	25	2995.36	69.704		+	+
19	PLA2	408387579	18	AICFGENVNTYDKKYK	16	1948.94	79.337		+	+
20	PLA2	408387579	19	AICFGENVNTYDKKYKY	17	2112	24.918		+
21	PLA2	408387579	20	AICFGENVNTYDKKYKYYS	19	2362.09	17.565		+
22	PLA2	408387579	21	AICFGENVNTYDKKYKYYSSSHCTETEQC	29	3581.52	60.95		+	+
46	PLA2	408387579	48	CCFVHDCCYGRVN	13	1745.65	66.267			+
55	PLA2	408387579	59	CFGENVNTYDKKYK	14	1764.81	31.071			+
56	PLA2	408387579	60	CFGENVNTYDKKYKYYSSSHCTETEQC	27	3397.4	66.52		+	+
65	PLA2	408387579	70	CGWGGQGKPQDPTDRCCF	18	2124.86	60.631				+
109	PLA2	408387579	120	DIVCGDDDPCLR	12	1433.59	95.094		+	+
110	PLA2	408387579	121	DIVCGDDDPCLRA	13	1504.63	29.937			+
144	PLA2	408387579	161	FQFGKMIK	8	997.542	117.4		+	+	+
165	PLA2	408387579	186	GDIVCGDDDPCL	12	1334.51	106.62		+	+
166	PLA2	408387579	187	GDIVCGDDDPCLR	13	1490.61	145.31		+	+	+
167	PLA2	408387579	188	GDIVCGDDDPCLRA	14	1561.65	86.944		+	+
168	PLA2	408387579	189	GDIVCGDDDPCLRAICECDRAA	22	2537.04	54.225		+
169	PLA2	408387579	190	GDIVCGDDDPCLRAICECDRAAA	23	2608.08	91.238		+	+
170	PLA2	408387579	191	GDIVCGDDDPCLRAICECDRAAAICFGEN	29	3328.37	92.412		+	+
185	PLA2	408387579	209	GNLFQFGKMIK	11	1281.69	88.134			+
186	PLA2	408387579	210	GNLFQFGKMIKYK	13	1572.85	36.46				+
211	PLA2	408387579	238	ICFGENVNTYDKKYK	15	1877.9	35.657			+
248	PLA2	408387579	280	LFQFGKMIK	9	1110.63	111.17			+
276	PLA2	408387579	310	NGDIVCGDDDPCLR	14	1604.66	132.31		+	+	+
277	PLA2	408387579	311	NGDIVCGDDDPCLRAICECDRAA	23	2651.08	54.008		+
278	PLA2	408387579	312	NGDIVCGDDDPCLRAICECDRAAA	24	2722.12	73.672		+	+
289	PLA2	408387579	323	NLFQFGK	7	852.449	178.24		+	+	+
290	PLA2	408387579	324	NLFQFGKM	8	983.49	73.26			+
291	PLA2	408387579	325	NLFQFGKMIK	10	1224.67	228.39	+	+	+	+
292	PLA2	408387579	326	NLFQFGKMIKY	11	1387.73	58.63			+
293	PLA2	408387579	327	NLFQFGKMIKYK	12	1515.83	182.93				+
294	PLA2	408387579	328	NLFQFGKMIKYKTGK	15	1801.99	42.947				+
342	PLA2	408387579	384	RAICECDRAAAICFGEN	17	2011.87	23.073		+
411	PLA2	408387579	466	TGKSALLSYSAYGCYCGWGGQGKPQDPTDR	30	3279.47	84.561				+
492	PLA2	408387579	553	YKTGKSALLSYSAYG	15	1607.82	27.133				+
298	PLA2	408407658	F8QN52	PA2A1_VIPRE	Acidic phospholipase A2 PL1 (svPLA2) (EC 3.1.1.4) (Phosphatidylcholine 2-acylhydrolase)	Vipera renardi (Steppe viper) (Vipera ursinii renardi)	138	15	1	60.9	72
2981	PLA2	408407658	332	NLSQFGDMINKK	12	1393.7	97.734				+
52	PLA2	408407662	F8QN53	PA2A2_VIPRE	Acidic phospholipase A2 Vur-PL2B (Vur-PL2) (svPLA2) (EC 3.1.1.4) (Phosphatidylcholine 2-acylhydrolase)	Vipera renardi (Steppe viper) (Vipera ursinii renardi)	137	15	16	60.6	73
521	PLA2	408407662	56	CFGENLNTYDKKYK	14	1778.83	38.178				+
53	PLA2	408407662	57	CFGENLNTYDKKYKNYPSSQCTETEQC	27	3363.41	76.889				+
140	PLA2	408407662	157	FGENLNTYDKKYKNYPSSQCTETEQC	26	3203.38	18.27				+
187	PLA2	408407662	211	GNLYQFGKMIR	11	1325.69	128.52				+
250	PLA2	408407662	283	LNTYDKKYKNYPSSQCTETEQC	22	2756.21	33.37				+
253	PLA2	408407662	287	LYQFGKMIR	9	1154.63	131.22				+
299	PLA2	408407662	333	NLYQFGK	7	868.444	124.89				+
300	PLA2	408407662	334	NLYQFGKMIR	10	1268.67	225.24	+		+	+
3011	PLA2	408407662	335	NLYQFGKMIRY	11	1431.73	58.699				+
302	PLA2	408407662	336	NLYQFGKMIRYK	12	1559.83	168.22				+
493	PLA2	408407662	554	YKTGKSALLSYSDYG	15	1651.81	62.044				+
494	PLA2	408407662	555	YKTGKSALLSYSDYGCYCGWGGQGKPKDATDR	32	3588.64	101.84				+
502	PLA2	408407662	564	YQFGKMIR	8	1041.54	122.74				+
3943	PLA2	408407676	F8QN50	PA2BS_VIPRE	Basic phospholipase A2 homolog Vur-S49 (svPLA2 homolog)	Vipera renardi (Steppe viper) (Vipera ursinii renardi)	138	16	37	71.7	70
395	PLA2	408407676	0	AAAICFRENLK	11	1291.67	104.43				+
2	PLA2	408407676	1	AAAICFRENLKTYNKKYK	18	2217.17	39.338				+
23	PLA2	408407676	23	AICFRENLKTY	11	1413.71	41.704				+
72	PLA2	408407676	78	CKKQICECDRAAAICFR	17	2185	42.314				+
73	PLA2	408407676	79	CKKQICECDRAAAICFRENLK	21	2669.27	36.744				+
92	PLA2	408407676	100	DATDRCCFVHSCCYAK	16	2048.8	24.481				+
135	PLA2	408407676	150	ENGTIVCGSSTFCKKQICECDR	22	2648.15	44.863				+
137	PLA2	408407676	152	ENLKTYNKKYKVYLR	15	1959.09	73.927				+
145	PLA2	408407676	162	FRENLKTYNKKYKVYLR	17	2262.26	29.099				+
184	PLA2	408407676	208	GKMIQEETEKNPITSY	16	1866.9	43.557				+
192	PLA2	408407676	216	GTIVCGSSTFCKKQICEC	18	2133.93	111.22				+
193	PLA2	408407676	217	GTIVCGSSTFCKKQICECDR	20	2405.06	98.175				+
194	PLA2	408407676	218	GTIVCGSSTFCKKQICECDRAAA	23	2618.17	54.559				+
205	PLA2	408407676	231	HRENGTIVCGSSTFCKKQICECDR	24	2941.31	87.511				+
206	PLA2	408407676	232	HRENGTIVCGSSTFCKKQICECDRAAA	27	3154.42	42.347				+
207	PLA2	408407676	233	HRENGTIVCGSSTFCKKQICECDRAAAICFR	31	3730.7	74.321				+
208	PLA2	408407676	234	HRENGTIVCGSSTFCKKQICECDRAAAICFRENLK	35	4214.97	12.073				+
220	PLA2	408407676	248	IQEETEKNPITSY	13	1550.75	111.12				+
228	PLA2	408407676	257	KKQICECDRAAAICFR	16	2024.97	28.812				+
235	PLA2	408407676	265	KQICECDRAAAICFR	15	1896.88	30.107				+
236	PLA2	408407676	266	KQICECDRAAAICFRENLK	19	2381.14	30.945				+
351	PLA2	408407676	394	RENGTIVCGSSTFCKKQICECDR	23	2804.25	57.802				+
352	PLA2	408407676	395	RENGTIVCGSSTFCKKQICECDRAAA	26	3017.36	38.357				+
386	PLA2	408407676	436	SLYGCHCGLGSKGKPKDATDRCCFVHSCCY	30	3579.5	21.293				+
387	PLA2	408407676	437	SMIEFGK	7	810.395	77.741				+
388	PLA2	408407676	438	SMIEFGKMIQEETEKNPITSY	21	2474.17	153.19				+
389	PLA2	408407676	439	SMIEFGKMIQEETEKNPITSYS	22	2561.2	86.539				+
3951	PLA2	408407676	448	SSTFCKKQICECDRAAAICFR	21	2607.18	77.959				+
413	PLA2	408407676	469	TIVCGSSTFCKKQICEC	17	2076.91	103.13				+
414	PLA2	408407676	470	TIVCGSSTFCKKQICECD	18	2191.94	57.525				+
415	PLA2	408407676	471	TIVCGSSTFCKKQICECDR	19	2348.04	119.8				+
416	PLA2	408407676	472	TIVCGSSTFCKKQICECDRAAA	22	2561.15	39.276				+
24	PLA2	408407677	F8QN54	PA2B_VIPRE	Basic phospholipase A2 vurtoxin (svPLA2) (EC 3.1.1.4) (Phosphatidylcholine 2-acylhydrolase)	Vipera renardi (Steppe viper) (Vipera ursinii renardi)	138	16	56	84.8	74
243	PLA2	408407677	24	AIVCGKGTSCENRICEC	17	2012.85	146.2				+
25	PLA2	408407677	25	AIVCGKGTSCENRICECD	18	2127.88	18.58				+
26	PLA2	408407677	26	AIVCGKGTSCENRICECDR	19	2283.98	97.095				+
27	PLA2	408407677	27	AIVCGKGTSCENRICECDRA	20	2355.02	66.152				+
28	PLA2	408407677	28	AIVCGKGTSCENRICECDRAAA	22	2497.09	109.65				+
29	PLA2	408407677	29	AIVCGKGTSCENRICECDRAAAICFR	26	3073.38	99.064				+
45	PLA2	408407677	47	CCFVHDCCY	9	1319.42	84.916		+	+
50	PLA2	408407677	54	CECDRAAAICFR	12	1527.64	200.82				+
51	PLA2	408407677	55	CENRICECDRAAAICFR	17	2199.94	106.38				+
87	PLA2	408407677	94	DATDRCCFVHDCCY	14	1877.66	95.195	+		+	+
88	PLA2	408407677	95	DATDRCCFVHDCCYG	15	1934.68	57.288	+
119	PLA2	408407677	131	DRCCFVHDCCYG	12	1647.57	34	+
126	PLA2	408407677	139	ECDRAAAICFR	11	1367.61	90.05				+
148	PLA2	408407677	165	GAIVCGKGTSCENRICEC	18	2069.88	24.429				+
149	PLA2	408407677	166	GAIVCGKGTSCENRICECDR	20	2341	60.062				+
150	PLA2	408407677	168	GAIVCGKGTSCENRICECDRAAA	23	2554.11	36.454				+
1511	PLA2	408407677	169	GAIVCGKGTSCENRICECDRAAAICFR	27	3130.4	132.72				+
152	PLA2	408407677	172	GCYCGVGGKGTPKDATDRCCF	21	2364.97	94.45				+
197	PLA2	408407677	221	HDCCYGNLPDCNPK	14	1748.67	49.298				+
200	PLA2	408407677	225	HIYKYYPDF	9	1244.59	101.9				+
201	PLA2	408407677	226	HIYKYYPDFLCKKESEKC	18	2407.13	87.088				+
209	PLA2	408407677	236	HRKNGAIVCGKGTSCENRICECDRAAAICFR	31	3665.7	112.39				+
210	PLA2	408407677	237	ICECDRAAAICFR	13	1640.72	100.38				+
218	PLA2	408407677	246	ILEETGKNPLTSY	13	1463.75	50.467				+
231	PLA2	408407677	261	KNGAIVCGKGTSCENRICECDRAAA	25	2796.25	23.536				+
232	PLA2	408407677	262	KNGAIVCGKGTSCENRICECDRAAAICFR	29	3372.54	76.799				+
233	PLA2	408407677	263	KNLKTYNHIYKYYPDF	16	2106.06	115.8				+
234	PLA2	408407677	264	KNLKTYNHIYKYYPDFLCKKESEKC	25	3268.6	207.83				+
2431	PLA2	408407677	274	KYYPDF	6	831.38	69.093				+
244	PLA2	408407677	275	KYYPDFLCKKESEKC	15	1993.93	87.083				+
254	PLA2	408407677	288	MILEETGKNPLTSY	14	1594.79	115.12				+
255	PLA2	408407677	289	MILEETGKNPLTSYSFY	17	1991.95	105.39				+
275	PLA2	408407677	309	NGAIVCGKGTSCENRICECDRAAAICFR	28	3244.44	69.845				+
280	PLA2	408407677	314	NHIYKYYPDF	10	1358.63	122.96				+
281	PLA2	408407677	315	NHIYKYYPDFL	11	1471.71	41.117				+
282	PLA2	408407677	316	NHIYKYYPDFLCKKESEKC	19	2521.18	158.58				+
296	PLA2	408407677	330	NLKTYNHIYKYYPDF	15	1977.96	98.682				+
297	PLA2	408407677	331	NLKTYNHIYKYYPDFLCKKESEKC	24	3140.51	107.75				+
307	PLA2	408407677	342	NRICECDRAAAICFR	15	1910.87	128.76				+
358	PLA2	408407677	401	RICECDRAAAICFR	14	1796.82	75.911				+
359	PLA2	408407677	403	RKNGAIVCGKGTSCENRICECDRAAAICFR	30	3528.64	26.223				+
382	PLA2	408407677	432	SLLEFGM	7	795.384	156.22				+
4421	PLA2	408407677	502	TYNHIYKYYPDF	12	1622.74	96.067				+
443	PLA2	408407677	503	TYNHIYKYYPDFLCKKESEKC	21	2785.29	131.56				+
445	PLA2	408407677	505	VCGKGTSCENRICECDRAAAICFR	24	2889.26	63.225				+
453	PLA2	408407677	514	VHDCCYGNLP	10	1233.49	47.187				+
454	PLA2	408407677	515	VHDCCYGNLPDCNPK	15	1847.74	79.885				+
4911	PLA2	408407677	552	YHRKNGAIVCGKGTSCENRICECDRAAAICFR	32	3828.76	74.321				+
495	PLA2	408407677	556	YKYYPDF	7	994.444	79.116				+
496	PLA2	408407677	557	YKYYPDFLCKKESEKC	16	2156.99	66.826				+
501	PLA2	408407677	563	YPDFLCKKESEKC	13	1702.77	115.12				+
511	PLA2	408407677	573	YYPDFLCKKESEKC	14	1865.83	166.48				+
14	PLB
146	PLB	449061871	F8J2D3	PLB_DRYCN	Phospholipase-B 81 (PLB) (EC 3.1.1.-)	Drysdalia coronoides (White-lipped snake) (Hoplocephalus coronoides)	553	64	1	3.1	116
1410	PLB	449061871	13	AGYGSQLVSNEILMYAA	17	1785.86	20.354	+
383	SP
3831	SP	13959650	Q9I8X2	VSP1_DEIAC	Thrombin-like enzyme acutobin (SVTLE) (EC 3.4.21.-) (Fibrinogen-clotting enzyme) (Snake venom serine protease) (SVSP)	Deinagkistrodon acutus (Hundred-pace snake) (Agkistrodon acutus)	260	29	2	8.1	34
3832	SP	13959650	433	SLPSRPPSVGSVCR	14	1497.77	116.98		+	+
396	SP	13959650	450	STHIAPLSLPSRPPSVGSVCR	21	2217.17	87.676				+
229	SP	13959655	Q9PT40	VSP2_MACLB	Venom serine proteinase-like protein 2 (VLP2)	Macrovipera lebetina (Levantine viper) (Vipera lebetina)	260	29	1	13.1	23
2291	SP	13959655	259	KLPEKSRTLCAGILQGGIDS	20	2142.15	30.945		+	+
385	SP	380875417	E0Y420	VSP3_MACLB	Serine protease VLSP-3 (EC 3.4.21.-) (Snake venom serine protease) (SVSP)	Macrovipera lebetina (Levantine viper) (Vipera lebetina)	258	28	2	8.5	102
3851	SP	380875417	435	SLPSSPPSVGSVCR	14	1428.7	83.692			+	+
433	SP	380875417	491	TSTHIAPLSLPSSPPSVGSVCR	22	2249.15	72.883		+
212	SP	387935408	E5AJX2	VSP_VIPNI	Snake venom serine protease nikobin (SVSP) (EC 3.4.21.-)	Vipera nikolskii (Nikolsky's adder)	257	28	6	25.3	105
2121	SP	387935408	240	IELGVHDKMVR	11	1295.7	38.875			+
216	SP	387935408	244	IGGDECNINEHPFLAFVTSDRRR	23	2702.3	51.688			+
378	SP	387935408	427	SLASRPPVVGSVCR	14	1483.79	43.03			+
458	SP	387935408	519	VIGGDECNINEHPFLA	16	1783.82	51.727		+	+
459	SP	387935408	520	VIGGDECNINEHPFLAFVTSDRRR	24	2801.37	159.14			+
462	SP	387935408	523	VILPDVPHCANIEIIK	16	1830.01	25.823		+
460	SP	47117106	P81882	VSPT1_BOTJA	Thrombin-like enzyme TL-BJ 1 (SVTLE) (EC 3.4.21.-) (Fibrinogen-clotting enzyme TL-BJ isoform 1) (Snake venom serine protease) (SVSP) (Fragment)	Bothrops jararaca (Jararaca) (Bothrops jajaraca)	19	2	1	84.2	34
4601	SP	47117106	521	VIGGDECNINEHRSLA	16	1782.83	42.314		+	+
384	SP	765684342	E5L0E4	VSPB_DABSI	Beta-fibrinogenase-like (RVBF) (EC 3.4.21.-) (Snake venom serine protease) (SVSP)	Daboia siamensis (Eastern Russel's viper) (Daboia russelii siamensis)	256	28	1	5.5	0
3841	SP	765684342	434	SLPSSPPRVGSVCR	14	1497.77	62.162				+
188	SP	82094945	Q7SZE1	VSPSX_GLOSA	Thrombin-like enzyme saxthrombin (SVTLE) (EC 3.4.21.-) (Fibrinogen-clotting enzyme) (Snake venom serine protease) (SVSP) (Thrombin-like enzyme defibrase)	Gloydius saxatilis (Rock mamushi) (Gloydius intermedius saxatilis)	258	28	1	7	0
1881	SP	82094945	212	GPLICNGQFQGIVSFGAH	18	1900.93	17.895	+
61	SVMP
611	SVMP	123900232	Q3HTN2	VM3SB_TRIST	Zinc metalloproteinase-disintegrin-like stejnihagin-B (EC 3.4.24.-) (Snake venom metalloproteinase) (SVMP)	Trimeresurus stejnegeri (Chinese green tree viper) (Viridovipera stejnegeri)	600	68	2	4	0
612	SVMP	123900232	66	CGVTETNWKSDEP	13	1521.64	49.448				+
62	SVMP	123900232	67	CGVTETNWKSDEPIK	15	1762.82	33.147				+
447	SVMP	123905787	Q0NZX9	VM3B2_BOTJA	Zinc metalloproteinase-disintegrin-like bothrojarin-2 (EC 3.4.24.-) (Snake venom metalloproteinase) (SVMP) (Fragment)	Bothrops jararaca (Jararaca) (Bothrops jajaraca)	218	24	2	16.1	11
4471	SVMP	123905787	507	VDVTTAY	7	767.37	88.201		+	+
330	SVMP	123912829	Q1PBD1	VM2DI_GLOHA	Zinc metalloproteinase/disintegrin [Cleaved into: Snake venom metalloproteinase (SVMP) (EC 3.4.24.-); Disintegrin halystatin (Disintegrin brevicaudin-1b)]	Gloydius halys (Chinese water mocassin) (Agkistrodon halys)	477	53	1	6.9	0
3301	SVMP	123912829	370	PQCILNKPLRTDT	13	1554.82	37.248				+
230	SVMP	31077169	P18619	VM2FL_PROFL	Zinc metalloproteinase/disintegrin [Cleaved into: Snake venom metalloproteinase (SVMP) (EC 3.4.24.-); Disintegrin flavoridin]	Protobothrops flavoviridis (Habu) (Trimeresurus flavoviridis)	483	55	1	5.6	0
2301	SVMP	31077169	260	KLSDSEAHAVYKYENIEKEDEAPKMCG	27	3140.44	33.649				+
195	SVMP	387912878	Q9W6M5	VM3AH_DEIAC	Zinc metalloproteinase-disintegrin-like acurhagin (Acur) (EC 3.4.24.-) (Acutolysin e2) (Snake venom metalloproteinase) (SVMP) (Zinc metalloproteinase-disintegrin-like acutolysin-E)	Deinagkistrodon acutus (Hundred-pace snake) (Agkistrodon acutus)	610	69	1	1.5	0
1951	SVMP	387912878	219	HCVDVTTAY	9	1064.46	111.01		+	+	+
114	SVMP	387935400	B8K1W0	VM3DK_DABRR	Zinc metalloproteinase-disintegrin-like daborhagin-K (EC 3.4.24.-) (Haemorrhagic metalloproteinase russelysin) (Snake venom metalloproteinase) (SVMP)	Daboia russelii (Russel's viper) (Vipera russelii)	615	70	2	3.9	126
1141	SVMP	387935400	125	DLFGEWR	7	921.434	84.699				+
418	SVMP	387935400	474	TLDLFGEWR	9	1135.57	130.66				+
42	SVMP	41016930	Q9PW36	VM1AC_DEIAC	Snake venom metalloproteinase acutolysin-C (SVMP) (EC 3.4.24.-)	Deinagkistrodon acutus (Hundred-pace snake) (Agkistrodon acutus)	417	47	1	4.3	0
422	SVMP	41016930	43	AVTIAHELGHNLGMDHDD	18	1943.88	18.234	+		+
59	SVMP	48427991	P83912	VM2JT_PROJR	Zinc metalloproteinase-disintegrin jerdonitin (EC 3.4.24.-) (Snake venom metalloproteinase) (SVMP)	Protobothrops jerdonii (Jerdon's pitviper) (Trimeresurus jerdonii)	484	55	5	5.2	0
591	SVMP	48427991	64	CGVTETNWESDEPIK	15	1763.77	58.885		+
60	SVMP	48427991	65	CGVTETNWESDEPIKK	16	1891.86	23.635				+
406	SVMP	48427991	461	TETNWESDEPIK	12	1447.65	73.435		+
407	SVMP	48427991	462	TETNWESDEPIKK	13	1575.74	84.169		+		+
470	SVMP	48427991	531	VTETNWESDEPIKK	14	1674.81	118.51				+
99	SVMP	48428162	Q9IAB0	VM2CO_AGKCO	Zinc metalloproteinase/disintegrin [Cleaved into: Snake venom metalloproteinase (SVMP) (EC 3.4.24.-); Disintegrin contortrostatin]	Agkistrodon contortrix contortrix (Southern copperhead)	483	54	2	6.8	0
991	SVMP	48428162	108	DGRKITTNPPVEDHCYY	17	2063.94	54.237				+
227	SVMP	48428162	256	KITTNPPVEDHCYY	14	1735.79	102.9				+
249	SVMP	50400453	Q805F4	VM2PB_AGKPI	Zinc metalloproteinase/disintegrin [Cleaved into: Snake venom metalloproteinase (SVMP) (EC 3.4.24.-); Disintegrin piscivostatin-beta (PVS-beta)]	Agkistrodon piscivorus piscivorus (Eastern cottonmouth)	483	54	1	6.2	130
2491	SVMP	50400453	282	LNLTPEQQRFPQ	12	1469.76	30.889			+
127	SVMP	52001475	P20164	VM3HB_PROFL	Zinc metalloproteinase-disintegrin-like HR1b (EC 3.4.24.-) (Snake venom metalloproteinase) (SVMP) (Trimerelysin I) (Trimerelysin-1) [Cleaved into: Disintegrin-like 1b]	Protobothrops flavoviridis (Habu) (Trimeresurus flavoviridis)	614	69	1	6.4	0
1271	SVMP	52001475	141	EDVKCGRLF	9	1122.55	61.962		+	+
363	SVMP	565830587	P0DM97	VM25A_BITAR	Zinc metalloproteinase-disintegrin BA-5A (EC 3.4.24.-) (Snake venom metalloproteinase) (SVMP)	Bitis arietans (African puff adder)	515	59	6	11.3	0
3631	SVMP	565830587	408	RSECDLPEYCTG	12	1485.59	39.73		+
364	SVMP	565830587	409	RSECDLPEYCTGQ	13	1613.64	52.527			+
366	SVMP	565830587	411	RTDIVSPPVCG	11	1199.6	68.536		+
373	SVMP	565830587	420	SECDLPEYCTGQ	12	1457.54	78.548			+
128	SVMP	565830621	C0LZJ5	VM3LC_MACLN	Disintegrin-like leberagin-C	Macrovipera lebetina transmediterranea (Blunt-nosed viper) (Vipera lebetina transmediterranea)	205	23	1	12.2	11
1281	SVMP	565830621	142	EDVKCGRLFCE	11	1411.62	150.06		+	+
219	SVMP	586946336	F8RKV9	VM39_DRYCN	Zinc metalloproteinase-disintegrin-like MTP9 (EC 3.4.24.-) (Snake venom metalloproteinase) (SVMP)	Drysdalia coronoides (White-lipped snake) (Hoplocephalus coronoides)	611	68	1	1.6	0
2191	SVMP	586946336	247	IMTNQCIALK	10	1190.62	43.308			+
95	SVMP	82173902	Q98995	VM2L2_MACLB	Zinc metalloproteinase/disintegrin [Cleaved into: Snake venom metalloproteinase lebetase (SVMP) (EC 3.4.24.-) (Fibrinolytic protease) (Le-3) (Le3) (Lebetase II) (Lebetase-2); Disintegrin VLE5A]	Macrovipera lebetina (Levantine viper) (Vipera lebetina)	478	53	22	21.5	29
951	SVMP	82173902	103	DDMDDYCTGISSDCPRNPY	19	2279.84	47.68				+
136	SVMP	82173902	151	ENIEKEDEAPKMCG	14	1648.71	56.569				+
139	SVMP	82173902	154	EVVNPQAVTGLPKGA	15	1478.81	62.104				+
159	SVMP	82173902	180	GDDMDDYCTGISSDCPR	17	1962.7	44.391			+
160	SVMP	82173902	181	GDDMDDYCTGISSDCPRNPY	20	2336.86	119.8				+
304	SVMP	82173902	339	NPQCILNQP	9	1082.52	114.28				+
305	SVMP	82173902	340	NPQCILNQPLR	11	1351.7	180.09				+
306	SVMP	82173902	341	NPQCILNQPLRTDT	14	1668.83	141.54				+
3311	SVMP	82173902	371	PQCILNQP	8	968.475	89.55				+
3321	SVMP	82173902	373	QCILNQPLR	9	1140.61	101.43				+
360	SVMP	82173902	404	RNPQCILNQP	10	1238.62	86.136				+
361	SVMP	82173902	405	RNPQCILNQPLR	12	1507.8	105.46				+
362	SVMP	82173902	406	RNPQCILNQPLRTDT	15	1824.93	90.931				+
420	SVMP	82173902	477	TLNLFGEWR	9	1134.58	135.43				+
424	SVMP	82173902	481	TNRNPQCILNQP	12	1453.71	117.2		+	+	+
425	SVMP	82173902	482	TNRNPQCILNQPLR	14	1722.89	95.264				+
426	SVMP	82173902	483	TNRNPQCILNQPLRTDT	17	2040.02	148.97				+
457	SVMP	82173902	518	VHITLSA	7	739.423	99.511				+
4861	SVMP	82173902	547	YENIEKEDEAPKMCG	15	1811.77	32.252				+
116	SVMP	82190822	O93517	VM3S4_GLOBR	Zinc metalloproteinase/disintegrin [Cleaved into: Snake venom metalloproteinase (SVMP) (EC 3.4.24.-); Disintegrin-like salmosin-4] (Fragment)	Gloydius brevicaudus (Korean slamosa snake) (Agkistrodon halys brevicaudus)	105	11	1	8.6	0
1161	SVMP	82190822	128	DLVSPPVCG	9	942.448	61.962		+
63	SVMP	82208021	Q7SZE0	VM2SA_GLOSA	Zinc metalloproteinase/disintegrin [Cleaved into: Snake venom metalloproteinase saxin (SVMP) (EC 3.4.24.-); Disintegrin]	Gloydius saxatilis (Rock mamushi) (Gloydius intermedius saxatilis)	483	54	4	11.2	152
631	SVMP	82208021	68	CGVTQTNWKSDEPIK	15	1761.84	114.64		+	+
1461	SVMP	82208021	163	FSEDYSETHYSPDGRK	16	1916.82	42.314				+
393	SVMP	82208021	445	SPDGRKITTNPPVEDHCYY	19	2248.02	61.524				+
398	SVMP	82219706	Q98UF9	VM3H3_BOTJA	Zinc metalloproteinase-disintegrin-like HF3 (EC 3.4.24.-) (Snake venom metalloproteinase) (SVMP)	Bothrops jararaca (Jararaca) (Bothrops jajaraca)	606	68	2	8.6	11
3981	SVMP	82219706	452	SWVECESGECCDQCRFK	17	2235.84	87.429		+	+
448	SVMP	82219706	508	VECESGECCDQCRF	14	1834.64	61.409		+	+
374	SVMP	82228618	Q4VM07	VM3VB_MACLB	Zinc metalloproteinase-disintegrin-like VLAIP-B (EC 3.4.24.-) (Snake venom metalloproteinase) (SVMP)	Macrovipera lebetina (Levantine viper) (Vipera lebetina)	614	69	1	8.3	182
3741	SVMP	82228618	421	SEDYSETHYTPDGRE	15	1784.71	33.842		+
82	SVMP	82228619	Q4VM08	VM3VA_MACLB	Zinc metalloproteinase-disintegrin-like VLAIP-A (EC 3.4.24.-) (Snake venom metalloproteinase) (SVMP) (Vipera lebetina apoptosis-inducing protein)	Macrovipera lebetina (Levantine viper) (Vipera lebetina)	616	69	17	8.4	181
821	SVMP	82228619	89	CVDVNTAY	8	940.396	67.032		+
115	SVMP	82228619	126	DLFGKWR	7	920.487	97.071				+
130	SVMP	82228619	144	EITTNPPVEDHCYYH	15	1873.79	89.301		+	+
333	SVMP	82228619	374	QCVDVNTAY	9	1068.45	91.853		+	+
391	SVMP	82228619	442	SNRQCVDVNTAY	12	1425.63	36.417		+	+
419	SVMP	82228619	475	TLDLFGKWR	9	1134.62	88.819				+
4221	SVMP	82228619	479	TNPPVEDHCYY	11	1393.56	57.267	+			+
423	SVMP	82228619	480	TNPPVEDHCYYH	12	1530.62	74.841		+	+	+
427	SVMP	82228619	485	TNWESDEPIK	10	1217.56	82.417		+		+
428	SVMP	82228619	486	TNWESDEPIKKA	12	1416.69	34.264				+
430	SVMP	82228619	488	TQTNWESDEPIK	12	1446.66	37.525		+
431	SVMP	82228619	489	TQTNWESDEPIKK	13	1574.76	29.355		+
432	SVMP	82228619	490	TQTNWESDEPIKKAS	15	1732.83	58.885		+
438	SVMP	82228619	496	TTNPPVEDHCYY	12	1494.61	119.53		+		+
439	SVMP	82228619	497	TTNPPVEDHCYYH	13	1631.67	96.171		+		+
471	SVMP	82228619	532	VTLDLFGKWR	10	1233.69	147.75				+
123	TBP
1231	TBP	82121485	Q9YIB5	QPCT_BOTJA	Glutaminyl-peptide cyclotransferase (EC 2.3.2.5) (Glutaminyl cyclase) (QC) (Glutaminyl-tRNA cyclotransferase)	Bothrops jararaca (Jararaca) (Bothrops jajaraca)	368	42	3	7.9	40
1232	TBP	82121485	136	DTFQSHTPYGYR	12	1470.65	50.354		+
357	TBP	82121485	400	RHPVEDDHIPFLR	13	1629.84	96.745			+	+
390	TBP	82121485	441	SNLRRHPVEDDHIPFLR	17	2100.1	26.362	+		+
179	VEGF
1791	VEGF	327478537	P67861	TXVE_DABRR	Snake venom vascular endothelial growth factor toxin VR-1 (svVEGF) (VEGF-F)	Daboia russelii (Russel's viper) (Vipera russelii)	144	16	1	6.2	0
1792	VEGF	327478537	203	GGVRAKFPF	9	977.545	56.659	+
41	VEGF	327478538	P67863	TXVE_VIPAA	Snake venom vascular endothelial growth factor toxin vammin (svVEGF) (VEGF-F)	Vipera ammodytes ammodytes (Western sand viper)	145	16	6	58.6	64
4110	VEGF	327478538	42	AVLRCSGCCTDESLKCTPVGKHTVD	25	2849.29	31.36				+
76	VEGF	327478538	83	CSGCCTDESLKCTPVGKHTVDLQIMR	26	3051.37	93.633			+	+
343	VEGF	327478538	385	RCSGCCTDESLKCTPVG	17	1985.81	51.495	+
369	VEGF	327478538	415	SACQARETLVPILQEYPDEISDIFRPSCVAVLR	33	3831.93	102.51			+
467	VEGF	327478538	528	VNPRTQSSKMEVMKFTEHTACECRPR	26	3178.49	62.781				+

## Sheet: endogenousPeptides
peptideNumber	GI protein Accession number	ProteinIndexInProteomeResults	Sequence	Length	MW	Score	V.nikolskii	V.kaznakovii	V.orlovi	V.renardi
0	408407676	70	AAAICFRENLK	11	1291.67	104.43				+
1	408407676	70	AAAICFRENLKTYNKKYK	18	2217.17	39.338				+
2	395406796	52	ADDKNPLEECF	11	1336.56	68.786			+
3	395406796	52	ADDKNPLEECFR	12	1492.66	134.49			+	+
4	395406796	52	ADDKNPLEECFRE	13	1621.7	41.227		+	+
5	395406796	52	ADDKNPLEECFREDDYE	17	2143.86	137.61			+	+
6	395406796	52	ADDKNPLEECFREDDYEE	18	2272.91	52.862		+	+	+
7	395406796	52	ADDKNPLEECFREDDYEEF	19	2419.97	104.88		+	+	+
8	395406796	52	ADDKNPLEECFREDDYEEFLEIAKNGLK	28	3386.56	133.15			+	+
9	395406796	52	ADDKNPLEECFREDDYEEFLEIAKNGLKKTSNPKH	35	4178.99	49.43		+	+
10	519882028	Absent	AFICRCQF	8	1100.49	86.866		+	+
11	395406796	52	AGEYTANAHGWIDSTIKSG	19	1976.92	34.174			+
12	172044508	43	AGTICKYARGDDMNDYCTGISSDCPRNPYKD	31	3599.52	82.126				+
13	449061871	116	AGYGSQLVSNEILMYAA	17	1785.86	20.354	+
14	408387579	71	AICECDRAAAICFGE	15	1741.72	76.156				+
15	408387579	71	AICECDRAAAICFGEN	16	1855.77	114.63		+	+	+
16	408387579	71	AICECDRAAAICFGENVN	18	2068.88	48.907				+
17	408387579	71	AICECDRAAAICFGENVNTYDKKYK	25	2995.36	69.704		+	+
18	408387579	71	AICFGENVNTYDKKYK	16	1948.94	79.337		+	+
19	408387579	71	AICFGENVNTYDKKYKY	17	2112	24.918		+
20	408387579	71	AICFGENVNTYDKKYKYYS	19	2362.09	17.565		+
21	408387579	71	AICFGENVNTYDKKYKYYSSSHCTETEQC	29	3581.52	60.95		+	+
23	408407676	70	AICFRENLKTY	11	1413.71	41.704				+
24	408407677	74	AIVCGKGTSCENRICEC	17	2012.85	146.2				+
25	408407677	74	AIVCGKGTSCENRICECD	18	2127.88	18.58				+
26	408407677	74	AIVCGKGTSCENRICECDR	19	2283.98	97.095				+
27	408407677	74	AIVCGKGTSCENRICECDRA	20	2355.02	66.152				+
28	408407677	74	AIVCGKGTSCENRICECDRAAA	22	2497.09	109.65				+
29	408407677	74	AIVCGKGTSCENRICECDRAAAICFR	26	3073.38	99.064				+
30	347602324	53	ANLGPMRLP	9	967.527	40.502			+	+
31	347602324	53	ANLGPMRLPEK	11	1224.66	99.506		+	+	+
32	347602324	53	ANLGPMRLPEKHRIVR	16	1886.08	38.376			+
33	2851544	32	AQDATDRCCFAQDCCYGR	18	2252.85	40.798	+
34	2851544	32	AQDATDRCCFAQDCCYGRVN	20	2465.96	45.347	+
35	2851544	32	AQDATDRCCFAQDCCYGRVNDCNPK	25	3080.21	46.273	+
36	172044508	43	ARGDDMNDYCTGISSDCPRNPYKD	24	2806.14	56.774				+
37	347602330	104	ARVIKIQQNANQVTVT	16	1782.01	84.753				+
38	2851544	32	ATDRCCFAQDCCYGRVNDCNPK	22	2766.08	39.659	+
39	2851544	32	AVCECDRAAAICLG	14	1564.68	39.947	+
40	2851544	32	AVCECDRAAAICLGEN	16	1807.77	104.2	+
42	327478538	64	AVLRCSGCCTDESLKCTPVGKHTVD	25	2849.29	31.36				+
43	41016930	Absent	AVTIAHELGHNLGMDHDD	18	1943.88	18.234	+		+
44	347602330	104	AYGIGDDANFFQA	13	1387.6	97.734		+	+	+
45	215275179	30	AYLCKCRF	8	1116.52	47.849	+
47	408407677	74	CCFVHDCCY	9	1319.42	84.916		+	+
48	408387579	71	CCFVHDCCYGRVN	13	1745.65	66.267			+
51	2851544	32	CDRAAAICLGENVNTYDKNYEYYSISHCTEESEQC	35	4248.74	122.81	+
52	123910017	12	CDRVAANCFHQNKNTYNKNYRFLSSSRCRQTSEQC	35	4398.96	22.951	+
53	123915726	33	CDRVAANCFHQNQNTYNKNYKFLSSSRCRQTSEQC	35	4370.92	59.818	+
54	408407677	74	CECDRAAAICFR	12	1527.64	200.82				+
55	408407677	74	CENRICECDRAAAICFR	17	2199.94	106.38				+
56	408407662	73	CFGENLNTYDKKYK	14	1778.83	38.178				+
57	408407662	73	CFGENLNTYDKKYKNYPSSQCTETEQC	27	3363.41	76.889				+
58	25453141	20	CFGENMNTYDKKY	13	1668.69	75.088		+	+
59	408387579	71	CFGENVNTYDKKYK	14	1764.81	31.071			+
60	408387579	71	CFGENVNTYDKKYKYYSSSHCTETEQC	27	3397.4	66.52		+	+
61	123915726	33	CFHQNQNTYNKNYKFLSSSRCRQTSEQC	28	3584.57	129.27	+
62	82132988	38	CGDDYPFVCKFPPRC	15	1916.8	151.7	+	+	+	+
64	48427991	Absent	CGVTETNWESDEPIK	15	1763.77	58.885		+
65	48427991	Absent	CGVTETNWESDEPIKK	16	1891.86	23.635				+
66	123900232	Absent	CGVTETNWKSDEP	13	1521.64	49.448				+
67	123900232	Absent	CGVTETNWKSDEPIK	15	1762.82	33.147				+
68	82208021	152	CGVTQTNWKSDEPIK	15	1761.84	114.64		+	+
69	25453141	20	CGWGGKGKPLDATDRCCF	18	2083.9	22.826	+
70	408387579	71	CGWGGQGKPQDPTDRCCF	18	2124.86	60.631				+
71	123910017	12	CGWGGQGTPKDATDRCC	17	1924.76	37.177	+
72	123910017	12	CGWGGQGTPKDATDRCCFVH	20	2307.96	36.637	+
73	123910017	12	CGWGGQGTPKDATDRCCFVHDCCYGR	26	3119.23	46.065	+
74	123910017	12	CGWGGQGTPKDATDRCCFVHDCCYGRVRGCNPK	33	3930.64	62.213	+
75	487522826	60	CKDLVKQGCNNNYLKTNCPASCSCHNEII	29	3496.54	34.408		+	+
76	172044508	43	CKFLNAGTICKYARGDDMNDYCTGISSDCPRNPYKD	36	4261.84	23.062				+
78	408407676	70	CKKQICECDRAAAICFR	17	2185	42.314				+
79	408407676	70	CKKQICECDRAAAICFRENLK	21	2669.27	36.744				+
80	487522826	60	CNNNYLKTNCPASCSCHNEII	21	2568.06	77.969		+	+
81	487522826	60	CPASCSCHNEII	12	1446.57	103.69		+	+	+
83	327478538	64	CSGCCTDESLKCTPVGKHTVDLQIMR	26	3051.37	93.633			+	+
84	172044508	43	CTGISSDCPRNPY	13	1525.63	137.95				+
85	172044508	43	CTGISSDCPRNPYK	14	1653.72	36.944				+
86	172044508	43	CTGISSDCPRNPYKD	15	1768.75	103.88				+
87	190360299	Absent	CTGISSDCPRNPYKG	15	1710.75	94.781				+
88	347602324	53	CTKKFWEDDGIHGGKSTTDLPSR	23	2634.25	40.986		+
89	82228619	181	CVDVNTAY	8	940.396	67.032		+
90	6225273	44	CVSGPCCDNCKF	12	1502.54	41.242				+
91	298351762	95	CYGNLPDCNPKSDRYK	16	1985.87	26.771				+
92	2851544	32	CYGRVNDCNPKTATYTYSFENGDIVCGDNDLCLRAVC	37	4376.87	11.439				+
93	408407638	114	CYLPADPGICKAHKPR	16	1881.93	63.185				+
94	408407677	74	DATDRCCFVHDCCY	14	1877.66	95.195	+		+	+
95	408407677	74	DATDRCCFVHDCCYG	15	1934.68	57.288	+
96	123910017	12	DATDRCCFVHDCCYGR	16	2090.78	111.11	+
97	123910017	12	DATDRCCFVHDCCYGRVR	18	2345.95	56.817	+
98	123910017	12	DATDRCCFVHDCCYGRVRGCNPK	23	2902.19	55.705	+
100	408407676	70	DATDRCCFVHSCCYAK	16	2048.8	24.481				+
101	395406796	52	DDKNPLEECF	10	1265.52	115.78		+	+
102	395406796	52	DDKNPLEECFR	11	1421.62	124.42		+	+	+
103	82173902	29	DDMDDYCTGISSDCPRNPY	19	2279.84	47.68				+
104	172044508	43	DDMNDYCTGISSDCPRNPY	19	2278.86	80.316				+
105	82132988	38	DDYPFVCKFPPRC	13	1699.75	30.858			+
106	73621139	Absent	DFDCPSDWVSYDQHCYK	17	2220.85	62.055			+	+
108	48428162	Absent	DGRKITTNPPVEDHCYY	17	2063.94	54.237				+
110	123910017	12	DICECDRVAANCF	13	1628.64	107.93	+
111	123910017	12	DICECDRVAANCFH	14	1765.7	185.95	+
112	123910017	12	DICECDRVAANCFHQ	15	1893.76	184.44	+
113	123910017	12	DICECDRVAANCFHQN	16	2007.8	191.78	+
114	123910017	12	DICECDRVAANCFHQNK	17	2135.89	78.69	+
115	123910017	12	DICECDRVAANCFHQNKN	18	2249.94	139.29	+
116	123910017	12	DICECDRVAANCFHQNKNTYN	21	2628.09	71.853	+
117	123910017	12	DICECDRVAANCFHQNKNTYNKNYR	25	3189.39	96.708	+
118	123915726	33	DICECDRVAANCFHQNQN	18	2249.9	52.112	+
120	408387579	71	DIVCGDDDPCLR	12	1433.59	95.094		+	+
121	408387579	71	DIVCGDDDPCLRA	13	1504.63	29.937			+
122	25453141	20	DIVCGGDDPCL	11	1219.48	58.699		+	+
123	25453141	20	DIVCGGDDPCLR	12	1375.59	108.56	+	+	+
124	25453141	20	DIVCGGDDPCLRA	13	1446.62	47.606		+
125	387935400	126	DLFGEWR	7	921.434	84.699				+
126	82228619	181	DLFGKWR	7	920.487	97.071				+
128	82190822	Absent	DLVSPPVCG	9	942.448	61.962		+
129	82080590	113	DNEDSLNRNIRAKREDHP	18	2178.05	46.892	+	+	+
130	2851544	32	DRCCFAQDCCY	11	1553.52	38.96	+
131	408407677	74	DRCCFVHDCCYG	12	1647.57	34	+
133	32363246	Absent	DRIGSVSGLGC	11	1119.53	49.934		+	+	+
134	32363246	Absent	DRIGSVSGLGCN	12	1233.58	97.716	+	+	+
135	239938647	65	DRPKFCYLPADPGR	14	1690.83	58.885				+
136	82121485	40	DTFQSHTPYGYR	12	1470.65	50.354		+
137	172044508	43	DYCTGISSDCPRNPYKD	17	2046.84	82.349				+
138	6225272	Absent	DYCTGVSSDCPR	12	1415.54	47.712			+
139	408407677	74	ECDRAAAICFR	11	1367.61	90.05				+
141	52001475	Absent	EDVKCGRLF	9	1122.55	61.962		+	+
142	565830621	11	EDVKCGRLFCE	11	1411.62	150.06		+	+
143	487522826	60	EIIDLHNSLR	10	1208.65	73.885		+	+
144	82228619	181	EITTNPPVEDHCYYH	15	1873.79	89.301		+	+
145	347602330	104	EKRFDEIVGGMDQLPTSMY	19	2215.03	84.375				+
147	6225273	44	ELLQNSGNPCCDPVTCKPR	19	2244.01	92.671				+
148	2851544	32	ENGDIVCGDNDLCLR	15	1748.75	103.79	+
149	14917030	73	ENGDIVCGGDDPCLR	15	1675.69	42.958		+	+
150	408407676	70	ENGTIVCGSSTFCKKQICECDR	22	2648.15	44.863				+
151	82173902	29	ENIEKEDEAPKMCG	14	1648.71	56.569				+
152	408407676	70	ENLKTYNKKYKVYLR	15	1959.09	73.927				+
153	347602330	104	ESLKHDDIFAYEK	13	1593.77	52.527				+
154	82173902	29	EVVNPQAVTGLPKGA	15	1478.81	62.104				+
157	408407662	73	FGENLNTYDKKYKNYPSSQCTETEQC	26	3203.38	18.27				+
158	172044508	43	FLNAGTICKYARGDDMNDYCTGISSDCPRNPYKD	34	3973.71	33.369				+
159	347602330	104	FNARVIKIQQNAN	13	1514.83	89.266		+	+
160	347602330	104	FNARVIKIQQNANQ	14	1642.89	70.089		+	+
161	408387579	71	FQFGKMIK	8	997.542	117.4		+	+	+
162	408407676	70	FRENLKTYNKKYKVYLR	17	2262.26	29.099				+
163	82208021	152	FSEDYSETHYSPDGRK	16	1916.82	42.314				+
164	347602330	104	FWEDDGIHGGKSTTDLPSR	19	2116.98	122.49		+	+	+
165	408407677	74	GAIVCGKGTSCENRICEC	18	2069.88	24.429				+
166	408407677	74	GAIVCGKGTSCENRICECDR	20	2341	60.062				+
168	408407677	74	GAIVCGKGTSCENRICECDRAAA	23	2554.11	36.454				+
169	408407677	74	GAIVCGKGTSCENRICECDRAAAICFR	27	3130.4	132.72				+
172	408407677	74	GCYCGVGGKGTPKDATDRCCF	21	2364.97	94.45				+
173	25453141	20	GCYCGWGGKGKPLDATDR	18	1996.89	73.928		+	+
174	25453141	20	GCYCGWGGKGKPLDATDRCCF	21	2464.02	68.639		+	+
176	123910017	12	GCYCGWGGQGTPK	13	1426.58	74.987	+
177	123910017	12	GCYCGWGGQGTPKDATDRCCF	21	2451.95	38.377	+
178	123910017	12	GCYCGWGGQGTPKDATDRCCFVHDCCYGRVR	31	3754.52	37.808	+
179	347602330	104	GDDANFFQA	9	983.398	80.229		+	+
180	82173902	29	GDDMDDYCTGISSDCPR	17	1962.7	44.391			+
181	82173902	29	GDDMDDYCTGISSDCPRNPY	20	2336.86	119.8				+
182	172044508	43	GDDMNDYCTGISSDCPRNPY	20	2335.88	137.27				+
183	172044508	43	GDDMNDYCTGISSDCPRNPYK	21	2463.97	115.63				+
184	172044508	43	GDDMNDYCTGISSDCPRNPYKD	22	2579	139.69				+
185	82132988	38	GDDYPFVCKFPPRC	14	1756.77	51.135		+	+
186	408387579	71	GDIVCGDDDPCL	12	1334.51	106.62		+	+
187	408387579	71	GDIVCGDDDPCLR	13	1490.61	145.31		+	+	+
188	408387579	71	GDIVCGDDDPCLRA	14	1561.65	86.944		+	+
189	408387579	71	GDIVCGDDDPCLRAICECDRAA	22	2537.04	54.225		+
190	408387579	71	GDIVCGDDDPCLRAICECDRAAA	23	2608.08	91.238		+	+
191	408387579	71	GDIVCGDDDPCLRAICECDRAAAICFGEN	29	3328.37	92.412		+	+
192	2851544	32	GDIVCGDNDLCLR	13	1505.66	57.434	+
193	25453141	20	GDIVCGGDDPCL	12	1276.51	46.955		+
194	25453141	20	GDIVCGGDDPCLR	13	1432.61	102.97	+	+	+
195	25453141	20	GDIVCGGDDPCLRA	14	1503.64	83.087		+	+
196	25453141	20	GDIVCGGDDPCLRAVCECDRVAA	23	2564.09	38.724		+
198	6225273	44	GEHCVSGPCCDNCKF	15	1825.66	132.97				+
200	123910017	12	GGQGTPKDATDRCCFVHDCCYGR	23	2716.1	33.79	+
201	123910017	12	GGQGTPKDATDRCCFVHDCCYGRVRGCNPK	30	3527.51	33.676	+
203	327478537	Absent	GGVRAKFPF	9	977.545	56.659	+
204	347602330	104	GIGDDANFFQA	11	1153.5	52.167				+
205	172044508	43	GISSDCPRNPY	11	1264.55	86.014				+
206	172044508	43	GISSDCPRNPYK	12	1392.65	50.467				+
207	24638087	74	GKGTPKDATDRCCFVHDCCYGNLPDCNPKSDRYK	34	4090.76	62.487				+
208	408407676	70	GKMIQEETEKNPITSY	16	1866.9	43.557				+
209	408387579	71	GNLFQFGKMIK	11	1281.69	88.134			+
210	408387579	71	GNLFQFGKMIKYK	13	1572.85	36.46				+
211	408407662	73	GNLYQFGKMIR	11	1325.69	128.52				+
212	82094945	Absent	GPLICNGQFQGIVSFGAH	18	1900.93	17.895	+
213	123910017	12	GQGTPKDATDRCCFVHDCCYGR	22	2659.08	48.053	+
214	78100733	113	GSPATPDLSDTSCAKTH	17	1743.77	26.075	+
215	78100733	113	GSPATPDLSDTSCAKTHEA	19	1943.85	58.693		+
216	408407676	70	GTIVCGSSTFCKKQICEC	18	2133.93	111.22				+
217	408407676	70	GTIVCGSSTFCKKQICECDR	20	2405.06	98.175				+
218	408407676	70	GTIVCGSSTFCKKQICECDRAAA	23	2618.17	54.559				+
219	387912878	Absent	HCVDVTTAY	9	1064.46	111.01		+	+	+
220	6225273	44	HCVSGPCCDNCKFL	14	1752.68	39.878			+
221	408407677	74	HDCCYGNLPDCNPK	14	1748.67	49.298				+
222	298351762	95	HDCCYGNLPDCNPKS	15	1835.7	45.873				+
224	166216291	53	HGWIDSTIKSGLK	13	1440.77	184.87				+
225	408407677	74	HIYKYYPDF	9	1244.59	101.9				+
226	408407677	74	HIYKYYPDFLCKKESEKC	18	2407.13	87.088				+
227	25453141	20	HLSQFGDMINKK	12	1416.72	81.92			+
228	25453141	20	HLSQFGDMINKKTG	14	1574.79	140.33		+	+
229	25453141	20	HLSQFGDMINKKTGIFG	17	1891.96	49.223		+	+
231	408407676	70	HRENGTIVCGSSTFCKKQICECDR	24	2941.31	87.511				+
232	408407676	70	HRENGTIVCGSSTFCKKQICECDRAAA	27	3154.42	42.347				+
233	408407676	70	HRENGTIVCGSSTFCKKQICECDRAAAICFR	31	3730.7	74.321				+
234	408407676	70	HRENGTIVCGSSTFCKKQICECDRAAAICFRENLK	35	4214.97	12.073				+
236	408407677	74	HRKNGAIVCGKGTSCENRICECDRAAAICFR	31	3665.7	112.39				+
237	408407677	74	ICECDRAAAICFR	13	1640.72	100.38				+
238	408387579	71	ICFGENVNTYDKKYK	15	1877.9	35.657			+
240	387935408	105	IELGVHDKMVR	11	1295.7	38.875			+
241	347602330	104	IESLKHDDIFAY	12	1449.71	37.144		+		+
242	347602330	104	IESLKHDDIFAYEKRFDE	18	2254.09	27.271			+
243	347602330	104	IGDDANFFQA	10	1096.48	69.825		+	+
244	387935408	105	IGGDECNINEHPFLAFVTSDRRR	23	2702.3	51.688			+
245	395406796	52	IKSGLTAARDVNRASEL	17	1799.99	23.635		+
246	408407677	74	ILEETGKNPLTSY	13	1463.75	50.467				+
247	586946336	Absent	IMTNQCIALK	10	1190.62	43.308			+
248	408407676	70	IQEETEKNPITSY	13	1550.75	111.12				+
250	657341405	106	IYGGCRGNANNFKTRDECHHTCVASGKGIQPR	32	3659.7	23.748	+
251	239977314	Absent	KFCHLPANPGPCR	13	1552.74	35.677				+
252	347602324	53	KFGLQLNE	8	947.508	77.923			+
253	347602330	104	KHDDIFAY	8	1007.47	41.956			+	+
254	347602330	104	KHDDIFAYEKRFDE	14	1811.85	145.7		+	+
255	347602330	104	KHDDIFAYEKRFDEIVGGMDQLPTS	25	2910.39	25.157			+
256	48428162	Absent	KITTNPPVEDHCYY	14	1735.79	102.9				+
257	408407676	70	KKQICECDRAAAICFR	16	2024.97	28.812				+
259	13959655	23	KLPEKSRTLCAGILQGGIDS	20	2142.15	30.945		+	+
260	31077169	Absent	KLSDSEAHAVYKYENIEKEDEAPKMCG	27	3140.44	33.649				+
261	408407677	74	KNGAIVCGKGTSCENRICECDRAAA	25	2796.25	23.536				+
262	408407677	74	KNGAIVCGKGTSCENRICECDRAAAICFR	29	3372.54	76.799				+
263	408407677	74	KNLKTYNHIYKYYPDF	16	2106.06	115.8				+
264	408407677	74	KNLKTYNHIYKYYPDFLCKKESEKC	25	3268.6	207.83				+
265	408407676	70	KQICECDRAAAICFR	15	1896.88	30.107				+
266	408407676	70	KQICECDRAAAICFRENLK	19	2381.14	30.945				+
267	347602330	104	KRVGEVNKDPGLLKYP	16	1812.03	69.92			+	+
268	347602330	104	KRVGEVNKDPGLLKYPVKP	19	2136.24	66.893				+
269	347602330	104	KRVGEVNKDPGLLKYPVKPSE	21	2352.32	46.415			+
270	347602330	104	KRVGEVNKDPGLLKYPVKPSEEGKSAG	27	2881.57	85.185			+	+
271	347602330	104	KRVGEVNKDPGLLKYPVKPSEEGKSAGQLY	30	3285.77	78.108				+
272	347602330	104	KRVGEVNKDPGLLKYPVKPSEEGKSAGQLYEES	33	3630.89	17.18			+	+
274	408407677	74	KYYPDF	6	831.38	69.093				+
275	408407677	74	KYYPDFLCKKESEKC	15	1993.93	87.083				+
276	123910017	12	LAIYAYSFK	9	1074.58	51.276		+
277	32363246	Absent	LDRIGSVSGLGC	12	1232.62	110.58			+	+
278	32363246	Absent	LDRIGSVSGLGCN	13	1346.66	54.898	+	+	+
280	408387579	71	LFQFGKMIK	9	1110.63	111.17			+
282	50400453	130	LNLTPEQQRFPQ	12	1469.76	30.889			+
283	408407662	73	LNTYDKKYKNYPSSQCTETEQC	22	2756.21	33.37				+
284	166897960	42	LPTGAMNSGNPCCDPVTCKPR	21	2331.02	25.987			+
286	6225273	44	LQNSGNPCCDPVTCKPR	17	2001.88	32.746				+
287	408407662	73	LYQFGKMIR	9	1154.63	131.22				+
288	408407677	74	MILEETGKNPLTSY	14	1594.79	115.12				+
289	408407677	74	MILEETGKNPLTSYSFY	17	1991.95	105.39				+
290	172044508	43	MNDYCTGISSDCPRNPYKD	19	2291.92	81.878				+
291	172044508	43	NAGTICKYARGDDMNDYCTGISSDCPRNPYKD	32	3713.56	69.492				+
292	347602330	104	NARVIKIQQNANQVTVT	17	1896.05	86.497				+
293	558446061	Absent	NCKFINSGTICKKARGDDMNDYCTGTTPDCPR	32	3751.63	16.244				+
294	172044508	43	NCKFLNAGTICK	12	1424.69	158.42				+
295	172044508	43	NCKFLNAGTICKYA	14	1658.79	155.17				+
296	172044508	43	NCKFLNAGTICKYAR	15	1814.89	141.07				+
297	172044508	43	NCKFLNAGTICKYARG	16	1871.91	55.755				+
298	172044508	43	NCKFLNAGTICKYARGD	17	1986.94	90.385				+
299	172044508	43	NCKFLNAGTICKYARGDDMNDYCTGISSDCPRNPY	35	4132.76	176.25				+
300	172044508	43	NCKFLNAGTICKYARGDDMNDYCTGISSDCPRNPYK	36	4260.85	42.669				+
301	172044508	43	NCKFLNAGTICKYARGDDMNDYCTGISSDCPRNPYKD	37	4375.88	235.28				+
302	166897960	42	NCKFLNAGTICN	12	1410.64	100.38			+
303	166897960	42	NCKFLNAGTICNR	13	1566.74	213.63			+
304	166897960	42	NCKFLNAGTICNRA	14	1637.78	131.69			+
305	166897960	42	NCKFLNAGTICNRAR	15	1793.88	28.283			+
306	166897960	42	NCKFLNAGTICNRARGDDMNDYCTGISSDCPRNPYKD	37	4354.87	37.603				+
307	6225272	Absent	NDYCTGVSSDCPR	13	1529.59	31.675			+
308	6225272	Absent	NDYCTGVSSDCPRNP	15	1740.68	32.152			+
309	408407677	74	NGAIVCGKGTSCENRICECDRAAAICFR	28	3244.44	69.845				+
310	408387579	71	NGDIVCGDDDPCLR	14	1604.66	132.31		+	+	+
311	408387579	71	NGDIVCGDDDPCLRAICECDRAA	23	2651.08	54.008		+
312	408387579	71	NGDIVCGDDDPCLRAICECDRAAA	24	2722.12	73.672		+	+
313	25453141	20	NGDIVCGGDDPCLR	14	1546.65	40.278	+		+
314	408407677	74	NHIYKYYPDF	10	1358.63	122.96				+
315	408407677	74	NHIYKYYPDFL	11	1471.71	41.117				+
316	408407677	74	NHIYKYYPDFLCKKESEKC	19	2521.18	158.58				+
317	123910017	12	NLFQFAKM	8	997.506	36.395	+
318	123910017	12	NLFQFAKMIN	10	1224.63	125.97	+
319	123910017	12	NLFQFAKMINGK	12	1409.75	37.18	+
320	2851544	32	NLFQFGDMILQK	12	1452.74	71.176		+
321	2851544	32	NLFQFGDMILQKTGKEAVHSYAIYG	25	2829.42	57.238	+
322	2851544	32	NLFQFGDMILQKTGKEAVHSYAIYGCY	27	3152.51	34.839	+
323	408387579	71	NLFQFGK	7	852.449	178.24		+	+	+
324	408387579	71	NLFQFGKM	8	983.49	73.26			+
325	408387579	71	NLFQFGKMIK	10	1224.67	228.39	+	+	+	+
326	408387579	71	NLFQFGKMIKY	11	1387.73	58.63			+
327	408387579	71	NLFQFGKMIKYK	12	1515.83	182.93				+
328	408387579	71	NLFQFGKMIKYKTGK	15	1801.99	42.947				+
329	347602324	53	NLGPMRLPEK	10	1153.63	67.334		+	+
330	408407677	74	NLKTYNHIYKYYPDF	15	1977.96	98.682				+
331	408407677	74	NLKTYNHIYKYYPDFLCKKESEKC	24	3140.51	107.75				+
332	408407658	72	NLSQFGDMINKK	12	1393.7	97.734				+
333	408407662	73	NLYQFGK	7	868.444	124.89				+
334	408407662	73	NLYQFGKMIR	10	1268.67	225.24	+		+	+
335	408407662	73	NLYQFGKMIRY	11	1431.73	58.699				+
336	408407662	73	NLYQFGKMIRYK	12	1559.83	168.22				+
337	14917030	73	NLYQFGNMIFK	11	1373.68	85.355			+
339	82173902	29	NPQCILNQP	9	1082.52	114.28				+
340	82173902	29	NPQCILNQPLR	11	1351.7	180.09				+
341	82173902	29	NPQCILNQPLRTDT	14	1668.83	141.54				+
342	408407677	74	NRICECDRAAAICFR	15	1910.87	128.76				+
343	182705263	46	NSANPCCDPVTCKPR	15	1774.75	75.998				+
345	182705263	46	NSANPCCDPVTCKPRRGEHCVSGPC	25	2914.22	85.805				+
346	182705263	46	NSANPCCDPVTCKPRRGEHCVSGPCC	26	3074.25	21.647				+
347	182705263	46	NSANPCCDPVTCKPRRGEHCVSGPCCR	27	3230.35	138.54				+
348	182705263	46	NSANPCCDPVTCKPRRGEHCVSGPCCRN	28	3344.39	32.507				+
349	182705263	46	NSANPCCDPVTCKPRRGEHCVSGPCCRNC	29	3504.42	40.208				+
350	182705263	46	NSANPCCDPVTCKPRRGEHCVSGPCCRNCKF	31	3779.58	19.486				+
351	182705263	46	NSANPCCDPVTCKPRRGEHCVSGPCCRNCKFL	32	3892.67	20.276				+
352	182705263	46	NSANPCCDPVTCKPRRGEHCVSGPCCRNCKFLN	33	4006.71	14.778				+
353	172044508	43	NSGNPCCDPVTCKPRRGEHCVSGPCCRNCKFL	32	3878.65	26.518			+
355	487522826	60	NVDFDSESPRKPE	13	1518.7	54.343		+
356	487522826	60	NVDFDSESPRKPEIQN	16	1873.88	92.38			+
357	487522826	60	NVDFDSESPRKPEIQNEIIDLHN	23	2708.3	29.842		+
358	487522826	60	NVDFDSESPRKPEIQNEIIDLHNSLR	26	3064.52	118.9		+	+	+
359	487522826	60	NVDFDSESPRKPEIQNEIIDLHNSLRR	27	3220.62	51.966		+	+
360	487522826	60	NVDFDSESPRKPEIQNEIIDLHNSLRRSVN	30	3520.77	59.893		+	+
361	677992932	38	NVIERFIK	8	1017.6	99.305				+
362	189081446	Absent	NWPGPKVPP	9	990.529	82.452		+	+
363	487522826	60	NYLKTNCPASCSCHNEII	18	2179.94	34.395		+
364	239977259	Absent	PASNQCQGFTY	11	1271.52	46.73	+
365	78100733	113	PATPDLSDTSCAK	13	1361.61	37.613	+
367	189081446	Absent	PGPKVPPL	8	803.491	89.369	+
370	123912829	Absent	PQCILNKPLRTDT	13	1554.82	37.248				+
371	82173902	29	PQCILNQP	8	968.475	89.55				+
373	82173902	29	QCILNQPLR	9	1140.61	101.43				+
374	82228619	181	QCVDVNTAY	9	1068.45	91.853		+	+
375	408407638	114	QDHPVFCYLPADPGIC	16	1887.83	22.538			+	+
376	150438851	Absent	QGGLPRPGPEIPP	13	1313.71	66.56	+
377	25453141	20	QNGDIVCGGDDPCLR	15	1674.71	30.739		+	+
378	25453141	20	QNGDIVCGGDDPCLRA	16	1745.75	24.918		+
379	6225273	44	QNSGNPCCDPVTCKPR	16	1888.8	41.088				+
381	395406796	52	QTFCYP	6	814.332	99.511			+
382	82090465	Absent	QTFCYPSMIQK	11	1401.64	55.258			+
383	218526479	Absent	QTRYRK	6	850.477	42.773			+
384	408387579	71	RAICECDRAAAICFGEN	17	2011.87	23.073		+
385	327478538	64	RCSGCCTDESLKCTPVG	17	1985.81	51.495	+
387	239938647	65	RDRPKFCYLPAD	12	1536.75	29.071				+
388	239938647	65	RDRPKFCYLPADPGR	15	1846.93	115.26			+	+
389	657341405	106	RDRPKFCYLPAEPGE	15	1833.88	64.244	+
390	657341405	106	RDRPKFCYLPAEPGECN	17	2107.96	115.8	+
391	657341405	106	RDRPKFCYLPAEPGECNAY	19	2342.06	20.251	+
392	657341405	106	RDRPKFCYLPAEPGECNAYMPSFY	24	2967.31	124.08	+
393	657341405	106	RDRPKFCYLPAEPGECNAYMPSFYYDSASNKCKKF	35	4295.93	48.847	+
394	408407676	70	RENGTIVCGSSTFCKKQICECDR	23	2804.25	57.802				+
395	408407676	70	RENGTIVCGSSTFCKKQICECDRAAA	26	3017.36	38.357				+
396	172044508	43	RGDDMNDYCTGISSDCPRNPYKD	23	2735.1	89.721				+
397	172044508	43	RGEHCVSGPCCRNCKFLNAGTICKYAR	27	3270.48	22.122				+
398	166897960	42	RGEHCVSGPCCRNCKFLNAGTICNR	25	3022.33	35.359			+
399	166897960	42	RGEHCVSGPCCRNCKFLNAGTICNRA	26	3093.37	38.357			+
400	82121485	40	RHPVEDDHIPFLR	13	1629.84	96.745			+	+
401	408407677	74	RICECDRAAAICFR	14	1796.82	75.911				+
403	408407677	74	RKNGAIVCGKGTSCENRICECDRAAAICFR	30	3528.64	26.223				+
404	82173902	29	RNPQCILNQP	10	1238.62	86.136				+
405	82173902	29	RNPQCILNQPLR	12	1507.8	105.46				+
406	82173902	29	RNPQCILNQPLRTDT	15	1824.93	90.931				+
408	565830587	Absent	RSECDLPEYCTG	12	1485.59	39.73		+
409	565830587	Absent	RSECDLPEYCTGQ	13	1613.64	52.527			+
410	487522826	60	RSVNPTASNMLKMEWYPEAAANAERWAFR	29	3395.63	125.83			+
411	565830587	Absent	RTDIVSPPVCG	11	1199.6	68.536		+
412	123915726	33	RVAANCFHQNQNTYNKNYKFLSSSRCRQTSEQC	33	4095.86	13.079	+
413	82217207	Absent	RWPHLEIP	8	1046.57	36.395	+
415	327478538	64	SACQARETLVPILQEYPDEISDIFRPSCVAVLR	33	3831.93	102.51			+
416	182705263	46	SANPCCDPVTCKPR	14	1660.71	25.448				+
418	182705263	46	SANPCCDPVTCKPRRGEHCVSGPCCR	26	3116.3	92.147				+
419	586946337	Absent	SCFGHKIDR	9	1118.53	108.7	+
420	565830587	Absent	SECDLPEYCTGQ	12	1457.54	78.548			+
421	82228618	182	SEDYSETHYTPDGRE	15	1784.71	33.842		+
423	347602330	104	SGTKIFL	7	764.443	111.82			+	+
424	347602330	104	SGTKIFLT	8	865.491	93.429			+
425	347602324	53	SGTKIFLTCTKKFWEDDGIHGGKSTTDLPSR	31	3481.73	54.308		+	+
427	387935408	105	SLASRPPVVGSVCR	14	1483.79	43.03			+
428	25453141	20	SLFDCKEESE	10	1242.51	33.89		+
429	25453141	20	SLFDCKEESEQC	12	1530.6	182.23	+	+	+	+
431	78100733	113	SLGSPATPDLSDTSCAKTH	19	1943.89	18.138	+
432	408407677	74	SLLEFGM	7	795.384	156.22				+
433	13959650	34	SLPSRPPSVGSVCR	14	1497.77	116.98		+	+
434	765684342	Absent	SLPSSPPRVGSVCR	14	1497.77	62.162				+
435	380875417	102	SLPSSPPSVGSVCR	14	1428.7	83.692			+	+
436	408407676	70	SLYGCHCGLGSKGKPKDATDRCCFVHSCCY	30	3579.5	21.293				+
437	408407676	70	SMIEFGK	7	810.395	77.741				+
438	408407676	70	SMIEFGKMIQEETEKNPITSY	21	2474.17	153.19				+
439	408407676	70	SMIEFGKMIQEETEKNPITSYS	22	2561.2	86.539				+
441	82121485	40	SNLRRHPVEDDHIPFLR	17	2100.1	26.362	+		+
442	82228619	181	SNRQCVDVNTAY	12	1425.63	36.417		+	+
444	78100733	113	SPATPDLSDTSCAKTHEA	18	1886.83	124.68		+	+
445	82208021	152	SPDGRKITTNPPVEDHCYY	19	2248.02	61.524				+
447	123916679	Absent	SRFIYYPNHSFTSGIG	16	1844.88	24.918		+
448	408407676	70	SSTFCKKQICECDRAAAICFR	21	2607.18	77.959				+
450	13959650	34	STHIAPLSLPSRPPSVGSVCR	21	2217.17	87.676				+
451	129481	Absent	SVIEFGK	7	778.423	69.998				+
452	82219706	11	SWVECESGECCDQCRFK	17	2235.84	87.429		+	+
453	123910017	12	SYGCYCGWGGQGTPK	15	1676.67	116.58	+
454	123910017	12	SYGCYCGWGGQGTPKDATDRCCFVH	25	2938.17	32.146	+
456	347602324	53	TCTKKFWEDDGIHGGKSTTDLP	22	2492.16	52.09			+	+
457	347602324	53	TCTKKFWEDDGIHGGKSTTDLPS	23	2579.2	32.243			+
458	347602324	53	TCTKKFWEDDGIHGGKSTTDLPSR	24	2735.3	165.47		+	+	+
459	2851544	32	TDRCCFAQDCCY	12	1654.56	38.3	+
460	2851544	32	TDRCCFAQDCCYGRVNDCNPK	21	2695.05	44.641	+
461	48427991	Absent	TETNWESDEPIK	12	1447.65	73.435		+
462	48427991	Absent	TETNWESDEPIKK	13	1575.74	84.169		+		+
463	395406796	52	TFTPYQFQH	9	1167.53	37.065		+
464	395406796	52	TFTPYQFQHFSEA	13	1601.72	70.563		+	+
465	172044508	43	TGISSDCPRNPY	12	1365.6	78.324				+
466	408387579	71	TGKSALLSYSAYGCYCGWGGQGKPQDPTDR	30	3279.47	84.561				+
468	73620113	201	THNFVCKFRV	10	1306.66	72.243				+
469	408407676	70	TIVCGSSTFCKKQICEC	17	2076.91	103.13				+
470	408407676	70	TIVCGSSTFCKKQICECD	18	2191.94	57.525				+
471	408407676	70	TIVCGSSTFCKKQICECDR	19	2348.04	119.8				+
472	408407676	70	TIVCGSSTFCKKQICECDRAAA	22	2561.15	39.276				+
473	20141785	104	TKFWEDDGIHGGKSTTDLPSR	21	2346.12	43.696		+	+
474	387935400	126	TLDLFGEWR	9	1135.57	130.66				+
475	82228619	181	TLDLFGKWR	9	1134.62	88.819				+
477	82173902	29	TLNLFGEWR	9	1134.58	135.43				+
478	487522826	60	TNCPASCSCHNEII	14	1661.66	98.582		+	+	+
479	82228619	181	TNPPVEDHCYY	11	1393.56	57.267	+			+
480	82228619	181	TNPPVEDHCYYH	12	1530.62	74.841		+	+	+
481	82173902	29	TNRNPQCILNQP	12	1453.71	117.2		+	+	+
482	82173902	29	TNRNPQCILNQPLR	14	1722.89	95.264				+
483	82173902	29	TNRNPQCILNQPLRTDT	17	2040.02	148.97				+
485	82228619	181	TNWESDEPIK	10	1217.56	82.417		+		+
486	82228619	181	TNWESDEPIKKA	12	1416.69	34.264				+
487	657341405	106	TPVSSRDRPKFCYLPAEPGECNAYMPSFY	29	3438.55	22.122	+
488	82228619	181	TQTNWESDEPIK	12	1446.66	37.525		+
489	82228619	181	TQTNWESDEPIKK	13	1574.76	29.355		+
490	82228619	181	TQTNWESDEPIKKAS	15	1732.83	58.885		+
491	380875417	102	TSTHIAPLSLPSSPPSVGSVCR	22	2249.15	72.883		+
492	347602330	104	TTFTPY	6	728.338	82.141				+
493	347602330	104	TTFTPYQF	8	1003.47	138.24		+	+	+
494	395406796	52	TTFTPYQFQH	10	1268.58	126.07		+	+
495	395406796	52	TTFTPYQFQHFSEA	14	1702.76	150.49		+	+
496	82228619	181	TTNPPVEDHCYY	12	1494.61	119.53		+		+
497	82228619	181	TTNPPVEDHCYYH	13	1631.67	96.171		+		+
500	218526523	Absent	TWVALR	6	744.428	116.12		+	+
501	2851544	32	TYDKNYEYYSISHCTEESEQC	21	2705.05	155.49	+
502	408407677	74	TYNHIYKYYPDF	12	1622.74	96.067				+
503	408407677	74	TYNHIYKYYPDFLCKKESEKC	21	2785.29	131.56				+
504	123910017	12	TYNKNYRFLSSSRCRQTSEQC	21	2684.22	38.377	+
505	408407677	74	VCGKGTSCENRICECDRAAAICFR	24	2889.26	63.225				+
506	487522826	60	VDFDSESPRKPEIQNEIIDLHNSLR	25	2950.48	56.131			+
507	123905787	11	VDVTTAY	7	767.37	88.201		+	+
508	82219706	11	VECESGECCDQCRF	14	1834.64	61.409		+	+
510	347602330	104	VGEVNKDPGLLKYPVKP	17	1852.05	124.2				+
511	347602330	104	VGEVNKDPGLLKYPVKPSE	19	2068.12	21.309			+
512	347602330	104	VGEVNKDPGLLKYPVKPSEEGKSAG	25	2597.37	94.594			+	+
513	347602330	104	VGEVNKDPGLLKYPVKPSEEGKSAGQLY	28	3001.58	109.25				+
514	408407677	74	VHDCCYGNLP	10	1233.49	47.187				+
515	408407677	74	VHDCCYGNLPDCNPK	15	1847.74	79.885				+
516	298351762	95	VHDCCYGNLPDCNPKS	16	1934.77	84.859				+
517	298351762	95	VHDCCYGNLPDCNPKSDRY	19	2368.96	21.47				+
518	82173902	29	VHITLSA	7	739.423	99.511				+
519	387935408	105	VIGGDECNINEHPFLA	16	1783.82	51.727		+	+
520	387935408	105	VIGGDECNINEHPFLAFVTSDRRR	24	2801.37	159.14			+
521	47117106	34	VIGGDECNINEHRSLA	16	1782.83	42.314		+	+
522	347602330	104	VIIAYGIGDDANFFQA	16	1712.84	71.513		+	+
523	387935408	105	VILPDVPHCANIEIIK	16	1830.01	25.823		+
524	347602330	104	VLAGAGHKVTVLE	13	1292.75	58.04		+	+	+
525	347602330	104	VLAGAGHKVTVLEAS	15	1450.81	23.934				+
526	347602330	104	VLAGAGHKVTVLEASER	17	1735.96	133.86		+	+	+
527	347602330	104	VLAGAGHKVTVLEASERAGGRVR	23	2332.31	72.99			+	+
528	327478538	64	VNPRTQSSKMEVMKFTEHTACECRPR	26	3178.49	62.781				+
529	2851544	32	VNTYDKNYEYYSISHCTEESEQC	23	2918.16	116.45	+
530	347602330	104	VSFIESLKHDDIFAY	15	1782.88	23.362				+
531	48427991	Absent	VTETNWESDEPIKK	14	1674.81	118.51				+
532	82228619	181	VTLDLFGKWR	10	1233.69	147.75				+
533	347602330	104	VTVLEASERAGGRVR	15	1598.89	54.09			+	+
534	347602330	104	VVVGAGMSGLSAAY	14	1280.64	43.502				+
535	347602330	104	WEDDGIHGGKSTTDLPSR	18	1969.91	67.645			+	+
536	189081446	Absent	WPGPKVPP	8	876.486	92.467		+	+	+
537	189081446	Absent	WPGPKVPPL	9	989.57	47.349	+
538	476007135	Absent	WPSPKVPP	8	906.496	56.177	+
539	172044508	43	YARGDDMNDYCTGISSDCPRNPYKD	25	2969.2	72.935				+
540	172044508	43	YCTGISSDCPRNPY	14	1688.69	116.51				+
541	172044508	43	YCTGISSDCPRNPYK	15	1816.79	34.432				+
542	172044508	43	YCTGISSDCPRNPYKD	16	1931.81	55.755				+
543	182705263	46	YCTGVTSDCPRNPY	14	1688.69	43.761				+
544	657341405	106	YDSASNKCKKFIYGGCRGNANNFK	24	2798.3	160.3	+
545	657341405	106	YDSASNKCKKFIYGGCRGNANNFKTRDECHHTCVASG	37	4308.91	70.217	+
546	657341405	106	YDSASNKCKKFIYGGCRGNANNFKTRDECHHTCVASGKG	39	4494.02	137.91	+
547	82173902	29	YENIEKEDEAPKMCG	15	1811.77	32.252				+
548	2851544	32	YEYYSISHCTEESEQC	16	2083.78	81.904	+
549	25453141	20	YGCYCGWGGKGKPLDATDR	19	2159.95	35.133		+
550	2851544	32	YGCYCGWGGQGR	12	1419.54	140.49	+
551	347602330	104	YGIGDDANFFQA	12	1316.57	89.171		+	+
552	408407677	74	YHRKNGAIVCGKGTSCENRICECDRAAAICFR	32	3828.76	74.321				+
553	408387579	71	YKTGKSALLSYSAYG	15	1607.82	27.133				+
554	408407662	73	YKTGKSALLSYSDYG	15	1651.81	62.044				+
555	408407662	73	YKTGKSALLSYSDYGCYCGWGGQGKPKDATDR	32	3588.64	101.84				+
556	408407677	74	YKYYPDF	7	994.444	79.116				+
557	408407677	74	YKYYPDFLCKKESEKC	16	2156.99	66.826				+
559	408407638	114	YLPADPGICKAHKPR	15	1721.9	43.03				+
560	408407638	114	YNPASNKCKEFF	12	1503.68	43.502				+
561	408407638	114	YNPASNKCKEFFY	13	1666.74	78.287				+
562	408407638	114	YNPASNKCKEFFYGGCGGNANNFKTRDECHHTCVASA	37	4267.81	103.75				+
563	408407677	74	YPDFLCKKESEKC	13	1702.77	115.12				+
564	408407662	73	YQFGKMIR	8	1041.54	122.74				+
565	25453141	20	YSLFDCKEESEQC	13	1693.66	59.155		+	+
566	347602330	104	YVLAGAGHKVTV	12	1213.68	52.247			+	+
567	347602330	104	YVLAGAGHKVTVLE	14	1455.81	89.26		+	+
568	347602330	104	YVLAGAGHKVTVLEASER	18	1899.02	97.095		+	+	+
569	347602330	104	YVLAGAGHKVTVLEASERAGGRVR	24	2495.37	119.27		+	+	+
570	408407638	114	YYNPASNKCKEF	12	1519.68	34				+
571	408407638	114	YYNPASNKCKEFFY	14	1829.81	30.862				+
572	408407638	114	YYNPASNKCKEFFYGGCGGNANNFKTRDECHHTCVASA	38	4430.87	54.505				+
573	408407677	74	YYPDFLCKKESEKC	14	1865.83	166.48				+
574	123916679	Absent	YYPNHSFTSGIG	12	1341.6	29.809		+

## Sheet: endogenousPeptidogenicProteins
GIproteinAccessionNumber	SwissProtEntry	EntryName	ProteinNames	Organism	Family	Length	MW	NoURP	SeqCov	ProteinIndexInProteomeResults
129481	P17935	PA2HL_VIPAA	Basic phospholipase A2 homolog ammodytin L (AMDL) (AtnL) (svPLA2 homolog)	Vipera ammodytes ammodytes (Western sand viper)	PLA2	138	16	1	39.9	0
2851544	P04084	PA2A_VIPAE	Acidic phospholipase A2 homolog vipoxin A chain (svPLA2 homolog) (Acidic phospholipase A2 inhibitor vipoxin A chain) (Vipoxin acidic component) (VAC) (Vipoxin non-toxic component)	Vipera ammodytes meridionalis (Eastern sand viper)	PLA2	122	14	20	100	32
6225272	P81742	DIDAA_ERIMA	Disintegrin EMF10A (EMF-10A) (Eristocophin I) (Platelet aggregation activation inhibitor)	Eristicophis macmahoni (Leaf-nosed viper)	Dis	69	8	4	53.6	0
6225273	P81743	VM2AB_ERIMA	Disintegrin EMF10B (EMF-10B) (Eristocophin II) (Platelet aggregation activation inhibitor)	Eristicophis macmahoni (Leaf-nosed viper)	Dis	68	7	6	51.5	44
13959650	Q9I8X2	VSP1_DEIAC	Thrombin-like enzyme acutobin (SVTLE) (EC 3.4.21.-) (Fibrinogen-clotting enzyme) (Snake venom serine protease) (SVSP)	Deinagkistrodon acutus (Hundred-pace snake) (Agkistrodon acutus)	SP	260	29	2	8.1	34
13959655	Q9PT40	VSP2_MACLB	Venom serine proteinase-like protein 2 (VLP2)	Macrovipera lebetina (Levantine viper) (Vipera lebetina)	SP	260	29	1	13.1	23
14917030	P34180	PA2N2_VIPAA	Neutral phospholipase A2 ammodytin I2 (AmI2) (AmdI1) (AtnI2) (svPLA2) (EC 3.1.1.4) (Phosphatidylcholine 2-acylhydrolase)	Vipera ammodytes ammodytes (Western sand viper)	PLA2	137	15	2	49.6	73
20141785	P81382	OXLA_CALRH	L-amino-acid oxidase (LAAO) (LAO) (EC 1.4.3.2)	Calloselasma rhodostoma (Malayan pit viper) (Agkistrodon rhodostoma)	LAAO	516	58	1	17.8	104
24638087	P59071	PA2B8_DABRR	Basic phospholipase A2 VRV-PL-VIIIa (svPLA2) (EC 3.1.1.4) (DPLA2) (P1) (Phosphatidylcholine 2-acylhydrolase) (Phospholipase A2 4) (PLA24)	Daboia russelii (Russel's viper) (Vipera russelii)	PLA2	121	14	1	28.1	74
25453141	Q910A1	PA2A1_VIPAA	Acidic phospholipase A2 ammodytin I1 (AmI1) (AmdI1) (AtnI1) (svPLA2) (EC 3.1.1.4) (Phosphatidylcholine 2-acylhydrolase)	Vipera ammodytes ammodytes (Western sand viper)	PLA2	138	15	22	73.9	20
31077169	P18619	VM2FL_PROFL	Zinc metalloproteinase/disintegrin [Cleaved into: Snake venom metalloproteinase (SVMP) (EC 3.4.24.-); Disintegrin flavoridin]	Protobothrops flavoviridis (Habu) (Trimeresurus flavoviridis)	SVMP	483	55	1	5.6	0
32363246	P83231	VNPC_OXYSA	Natriuretic peptide TNP-c (Taipan natriuretic peptide) (Venom natriuretic peptide OxsSNPc)	Oxyuranus scutellatus canni (Papuan taipan)	NAP	39	4	4	33.3	0
41016930	Q9PW36	VM1AC_DEIAC	Snake venom metalloproteinase acutolysin-C (SVMP) (EC 3.4.24.-)	Deinagkistrodon acutus (Hundred-pace snake) (Agkistrodon acutus)	SVMP	417	47	1	4.3	0
47117106	P81882	VSPT1_BOTJA	Thrombin-like enzyme TL-BJ 1 (SVTLE) (EC 3.4.21.-) (Fibrinogen-clotting enzyme TL-BJ isoform 1) (Snake venom serine protease) (SVSP) (Fragment)	Bothrops jararaca (Jararaca) (Bothrops jajaraca)	SP	19	2	1	84.2	34
48427991	P83912	VM2JT_PROJR	Zinc metalloproteinase-disintegrin jerdonitin (EC 3.4.24.-) (Snake venom metalloproteinase) (SVMP)	Protobothrops jerdonii (Jerdon's pitviper) (Trimeresurus jerdonii)	SVMP	484	55	5	5.2	0
48428162	Q9IAB0	VM2CO_AGKCO	Zinc metalloproteinase/disintegrin [Cleaved into: Snake venom metalloproteinase (SVMP) (EC 3.4.24.-); Disintegrin contortrostatin]	Agkistrodon contortrix contortrix (Southern copperhead)	SVMP	483	54	2	6.8	0
50400453	Q805F4	VM2PB_AGKPI	Zinc metalloproteinase/disintegrin [Cleaved into: Snake venom metalloproteinase (SVMP) (EC 3.4.24.-); Disintegrin piscivostatin-beta (PVS-beta)]	Agkistrodon piscivorus piscivorus (Eastern cottonmouth)	SVMP	483	54	1	6.2	130
52001475	P20164	VM3HB_PROFL	Zinc metalloproteinase-disintegrin-like HR1b (EC 3.4.24.-) (Snake venom metalloproteinase) (SVMP) (Trimerelysin I) (Trimerelysin-1) [Cleaved into: Disintegrin-like 1b]	Protobothrops flavoviridis (Habu) (Trimeresurus flavoviridis)	SVMP	614	69	1	6.4	0
73620113	Q4PRC8	SL5_DABSI	Snaclec 5 (C-type lectin-like 5)	Daboia siamensis (Eastern Russel's viper) (Daboia russelii siamensis)	CTL	148	17	1	6.8	201
73621139	Q7T045	SLLC1_MACLB	Snaclec coagulation factor X-activating enzyme light chain 1 (VL factor X activator light chain 1) (VLFXA light chain 1) [Cleaved into: Snaclec coagulation factor X-activating enzyme light chain 1 alternate form]	Macrovipera lebetina (Levantine viper) (Vipera lebetina)	CTL	146	17	1	11.6	0
78100733	P25428	NGFV_MACLB	Venom nerve growth factor (v-NGF) (vNGF) [Cleaved into: Truncated venom nerve growth factor]	Macrovipera lebetina (Levantine viper) (Vipera lebetina)	NGF	244	27	5	8.6	113
82080590	Q5YF89	NGFV2_NAJSP	Venom nerve growth factor 2 (v-NGF-2) (vNGF-2) (Nerve growth factor II)	Naja sputatrix (Malayan spitting cobra) (Naja naja sputatrix)	NGF	241	27	1	7.5	113
82090465	Q6WP39	OXLA_TRIST	L-amino-acid oxidase (LAAO) (LAO) (TSV-LAO) (EC 1.4.3.2)	Trimeresurus stejnegeri (Chinese green tree viper) (Viridovipera stejnegeri)	LAAO	516	59	1	18.2	0
82094945	Q7SZE1	VSPSX_GLOSA	Thrombin-like enzyme saxthrombin (SVTLE) (EC 3.4.21.-) (Fibrinogen-clotting enzyme) (Snake venom serine protease) (SVSP) (Thrombin-like enzyme defibrase)	Gloydius saxatilis (Rock mamushi) (Gloydius intermedius saxatilis)	SP	258	28	1	7	0
82121485	Q9YIB5	QPCT_BOTJA	Glutaminyl-peptide cyclotransferase (EC 2.3.2.5) (Glutaminyl cyclase) (QC) (Glutaminyl-tRNA cyclotransferase)	Bothrops jararaca (Jararaca) (Bothrops jajaraca)	TBP	368	42	3	7.9	40
82132988	Q6T7B6	SL2_BITGA	Snaclec 2 (C-type lectin 2)	Bitis gabonica (Gaboon adder) (Gaboon viper)	CTL	156	18	3	9.6	38
82173902	Q98995	VM2L2_MACLB	Zinc metalloproteinase/disintegrin [Cleaved into: Snake venom metalloproteinase lebetase (SVMP) (EC 3.4.24.-) (Fibrinolytic protease) (Le-3) (Le3) (Lebetase II) (Lebetase-2); Disintegrin VLE5A]	Macrovipera lebetina (Levantine viper) (Vipera lebetina)	SVMP	478	53	22	21.5	29
82190822	O93517	VM3S4_GLOBR	Zinc metalloproteinase/disintegrin [Cleaved into: Snake venom metalloproteinase (SVMP) (EC 3.4.24.-); Disintegrin-like salmosin-4] (Fragment)	Gloydius brevicaudus (Korean slamosa snake) (Agkistrodon halys brevicaudus)	SVMP	105	11	1	8.6	0
82208021	Q7SZE0	VM2SA_GLOSA	Zinc metalloproteinase/disintegrin [Cleaved into: Snake venom metalloproteinase saxin (SVMP) (EC 3.4.24.-); Disintegrin]	Gloydius saxatilis (Rock mamushi) (Gloydius intermedius saxatilis)	SVMP	483	54	4	11.2	152
82217207	Q90Y12	BNP_CRODU	Bradykinin potentiating and C-type natriuretic peptides (BPP-CNP) [Cleaved into: Bradykinin-potentiating peptide Cdt1a; Bradykinin-potentiating peptide Cdt1b; Bradykinin-potentiating peptide Cdt2; Bradykinin inhibitor peptide Cdt3; C-type natriuretic peptide (CNP)]	Crotalus durissus terrificus (South American rattlesnake)	NAP	181	19	2	5	0
82219706	Q98UF9	VM3H3_BOTJA	Zinc metalloproteinase-disintegrin-like HF3 (EC 3.4.24.-) (Snake venom metalloproteinase) (SVMP)	Bothrops jararaca (Jararaca) (Bothrops jajaraca)	SVMP	606	68	2	8.6	11
82228618	Q4VM07	VM3VB_MACLB	Zinc metalloproteinase-disintegrin-like VLAIP-B (EC 3.4.24.-) (Snake venom metalloproteinase) (SVMP)	Macrovipera lebetina (Levantine viper) (Vipera lebetina)	SVMP	614	69	1	8.3	182
82228619	Q4VM08	VM3VA_MACLB	Zinc metalloproteinase-disintegrin-like VLAIP-A (EC 3.4.24.-) (Snake venom metalloproteinase) (SVMP) (Vipera lebetina apoptosis-inducing protein)	Macrovipera lebetina (Levantine viper) (Vipera lebetina)	SVMP	616	69	17	8.4	181
123900232	Q3HTN2	VM3SB_TRIST	Zinc metalloproteinase-disintegrin-like stejnihagin-B (EC 3.4.24.-) (Snake venom metalloproteinase) (SVMP)	Trimeresurus stejnegeri (Chinese green tree viper) (Viridovipera stejnegeri)	SVMP	600	68	2	4	0
123905787	Q0NZX9	VM3B2_BOTJA	Zinc metalloproteinase-disintegrin-like bothrojarin-2 (EC 3.4.24.-) (Snake venom metalloproteinase) (SVMP) (Fragment)	Bothrops jararaca (Jararaca) (Bothrops jajaraca)	SVMP	218	24	2	16.1	11
123910017	Q1RP78	PA2B2_VIPNI	Basic phospholipase A2 chain HDP-2P (svPLA2) (EC 3.1.1.4) (Heterodimeric neurotoxic phospholipases A2 basic subunit 2) (Phosphatidylcholine 2-acylhydrolase)	Vipera nikolskii (Nikolsky's adder)	PLA2	138	16	30	71	12
123912829	Q1PBD1	VM2DI_GLOHA	Zinc metalloproteinase/disintegrin [Cleaved into: Snake venom metalloproteinase (SVMP) (EC 3.4.24.-); Disintegrin halystatin (Disintegrin brevicaudin-1b)]	Gloydius halys (Chinese water mocassin) (Agkistrodon halys)	SVMP	477	53	1	6.9	0
123915726	Q1RP79	PA2B1_VIPNI	Basic phospholipase A2 chain HDP-1P (svPLA2) (EC 3.1.1.4) (Heterodimeric neurotoxic phospholipases A2 basic subunit 1) (Phosphatidylcholine 2-acylhydrolase)	Vipera nikolskii (Nikolsky's adder)	PLA2	138	16	4	71	33
123916679	Q4JHE1	OXLA_PSEAU	L-amino-acid oxidase (LAAO) (LAO) (EC 1.4.3.2)	Pseudechis australis (Mulga snake) (King brown snake)	LAAO	517	59	2	3.1	0
150438851	P85169	BPPDB_BOTJA	Bradykinin-potentiating peptide 13b (BPP-13b)	Bothrops jararaca (Jararaca) (Bothrops jajaraca)	NAP	13	1	1	100	0
166216291	A6MFL0	OXLA_DEMVE	L-amino-acid oxidase (LAAO) (LAO) (EC 1.4.3.2)	Demansia vestigiata (Lesser black whip snake) (Demansia atra)	LAAO	517	59	1	2.5	53
166897960	P83253	DID1A_MACLB	Disintegrin lebein-1-alpha (ML-3) (MS-II) (Platelet aggregation activation inhibitor)	Macrovipera lebetina (Levantine viper) (Vipera lebetina)	Dis	111	12	10	63.1	42
172044508	P0C6A6	DID7A_VIPBB	Disintegrin VB7A	Vipera berus berus (Common viper)	Dis	64	7	32	100	43
182705263	P0C6A5	VM2A6_VIPAA	Disintegrin VA6	Vipera ammodytes ammodytes (Western sand viper)	Dis	64	7	15	100	46
189081446	B0VXV8	BNP_SISCA	Bradykinin potentiating and C-type natriuretic peptides (BPP-CNP) [Cleaved into: Bradykinin-potentiating peptide 10c (BPP-10c) (BPP-2) (Bradykinin-potentiating peptide-1) (BPP-1); Bradykinin-potentiating peptide-2 (BPP-2); Bradykinin inhibitor peptide homolog; C-type natriuretic peptide (CNP)]	Sistrurus catenatus edwardsii (Desert massasauga) (Crotalophorus edwardsii)	NAP	201	21	5	5.5	0
190360299	Q3BER3	DID4A_ECHOC	Disintegrin EO4A (Dim-3 SP6) (Eo-10) (Eo-10c1)	Echis ocellatus (Ocellated saw-scaled viper)	Dis	128	14	2	17.2	0
215275179	A7X3Z0	LECM_THRJA	C-type lectin lectoxin-Thr1 (CTL)	Thrasops jacksonii (Jackson's black tree snake)	CTL	158	18	1	5.1	30
218526479	B4XSZ8	SLA8_MACLB	Snaclec A8 (C-type lectin A8) (Fragment)	Macrovipera lebetina (Levantine viper) (Vipera lebetina)	CTL	131	15	1	4.6	0
218526523	B4XT07	SLB8_MACLB	Snaclec B8 (C-type lectin B8) (Fragment)	Macrovipera lebetina (Levantine viper) (Vipera lebetina)	CTL	130	15	2	10.8	0
239938647	P00992	VKT3_VIPAA	Kunitz-type serine protease inhibitor 3 (Venom basic protease inhibitor 3) (Venom chymotrypsin inhibitor) (cVamChi)	Vipera ammodytes ammodytes (Western sand viper)	Kunitz	93	10	3	41.9	65
239977259	A8Y7N9	VKTC6_DABSI	Kunitz-type serine protease inhibitor C6 (BPTI-6) (Trypsin inhibitor 6) (Trypsin inhibitor C6)	Daboia siamensis (Eastern Russel's viper) (Daboia russelii siamensis)	Kunitz	96	10	1	11.5	0
239977314	B5L5M7	IVBI_AUSSU	Kunitz/BPTI-like toxin	Austrelaps superbus (Lowland copperhead snake) (Hoplocephalus superbus)	Kunitz	84	9	1	15.5	0
298351762	P86368	PA2B3_DABRR	Basic phospholipase A2 3 (PLA23) (svPLA2) (EC 3.1.1.4) (Phosphatidylcholine 2-acylhydrolase)	Daboia russelii (Russel's viper) (Vipera russelii)	PLA2	121	14	4	28.9	95
327478537	P67861	TXVE_DABRR	Snake venom vascular endothelial growth factor toxin VR-1 (svVEGF) (VEGF-F)	Daboia russelii (Russel's viper) (Vipera russelii)	VEGF	144	16	1	6.2	0
327478538	P67863	TXVE_VIPAA	Snake venom vascular endothelial growth factor toxin vammin (svVEGF) (VEGF-F)	Vipera ammodytes ammodytes (Western sand viper)	VEGF	145	16	6	58.6	64
347602324	B5AR80	OXLA_BOTPA	L-amino-acid oxidase (Bp-LAAO) (LAAO) (LAO) (EC 1.4.3.2) (Fragment)	Bothrops pauloensis (Neuwied's lancehead) (Bothrops neuwiedi pauloensis)	LAAO	503	57	12	23.7	53
347602330	P0DI84	OXLA_VIPAA	L-amino-acid oxidase (LAAO) (LAO) (VAA-LAAO I) (EC 1.4.3.2)	Vipera ammodytes ammodytes (Western sand viper)	LAAO	484	55	46	38.8	104
380875417	E0Y420	VSP3_MACLB	Serine protease VLSP-3 (EC 3.4.21.-) (Snake venom serine protease) (SVSP)	Macrovipera lebetina (Levantine viper) (Vipera lebetina)	SP	258	28	2	8.5	102
387912878	Q9W6M5	VM3AH_DEIAC	Zinc metalloproteinase-disintegrin-like acurhagin (Acur) (EC 3.4.24.-) (Acutolysin e2) (Snake venom metalloproteinase) (SVMP) (Zinc metalloproteinase-disintegrin-like acutolysin-E)	Deinagkistrodon acutus (Hundred-pace snake) (Agkistrodon acutus)	SVMP	610	69	1	1.5	0
387935400	B8K1W0	VM3DK_DABRR	Zinc metalloproteinase-disintegrin-like daborhagin-K (EC 3.4.24.-) (Haemorrhagic metalloproteinase russelysin) (Snake venom metalloproteinase) (SVMP)	Daboia russelii (Russel's viper) (Vipera russelii)	SVMP	615	70	2	3.9	126
387935408	E5AJX2	VSP_VIPNI	Snake venom serine protease nikobin (SVSP) (EC 3.4.21.-)	Vipera nikolskii (Nikolsky's adder)	SP	257	28	6	25.3	105
395406796	G8XQX1	OXLA_DABRR	L-amino-acid oxidase (DrLAO) (LAAO) (EC 1.4.3.2)	Daboia russelii (Russel's viper) (Vipera russelii)	LAAO	504	57	19	33.7	52
408387579	F8QN51	PA2A3_VIPRE	Acidic phospholipase A2 Vur-PL3 (svPLA2) (EC 3.1.1.4) (Phosphatidylcholine 2-acylhydrolase)	Vipera renardi (Steppe viper) (Vipera ursinii renardi)	PLA2	137	15	38	78.8	71
408407638	P0DKL8	VKT_VIPRE	Kunitz-type serine protease inhibitor Vur-KIn [Cleaved into: Kunitz-type serine protease inhibitor Vur-KIn, truncated]	Vipera renardi (Steppe viper) (Vipera ursinii renardi)	Kunitz	66	7	11	90.9	114
408407658	F8QN52	PA2A1_VIPRE	Acidic phospholipase A2 PL1 (svPLA2) (EC 3.1.1.4) (Phosphatidylcholine 2-acylhydrolase)	Vipera renardi (Steppe viper) (Vipera ursinii renardi)	PLA2	138	15	1	60.9	72
408407662	F8QN53	PA2A2_VIPRE	Acidic phospholipase A2 Vur-PL2B (Vur-PL2) (svPLA2) (EC 3.1.1.4) (Phosphatidylcholine 2-acylhydrolase)	Vipera renardi (Steppe viper) (Vipera ursinii renardi)	PLA2	137	15	16	60.6	73
408407676	F8QN50	PA2BS_VIPRE	Basic phospholipase A2 homolog Vur-S49 (svPLA2 homolog)	Vipera renardi (Steppe viper) (Vipera ursinii renardi)	PLA2	138	16	37	71.7	70
408407677	F8QN54	PA2B_VIPRE	Basic phospholipase A2 vurtoxin (svPLA2) (EC 3.1.1.4) (Phosphatidylcholine 2-acylhydrolase)	Vipera renardi (Steppe viper) (Vipera ursinii renardi)	PLA2	138	16	56	84.8	74
449061871	F8J2D3	PLB_DRYCN	Phospholipase-B 81 (PLB) (EC 3.1.1.-)	Drysdalia coronoides (White-lipped snake) (Hoplocephalus coronoides)	PLB	553	64	1	3.1	116
476007135	P0DJK3	BPPAE_BOTCO	Bradykinin-potentiating peptide 10e (BPP-10e)	Bothrops cotiara (Cotiara) (Rhinocerophis cotiara)	NAP	10	1	1	80	0
487522826	B7FDI0	CRVP_VIPNI	Cysteine-rich venom protein (CRVP) (Fragment)	Vipera nikolskii (Nikolsky's adder)	CRISP	221	25	16	38	60
519882028	C6JUN9	LEC1_MICCO	C-type lectin (CTL)	Micrurus corallinus (Brazilian coral snake)	CTL	158	19	1	5.1	0
558446061	M5BGY5	DID_ATHCH	Disintegrin DS-AC	Atheris chlorechis (Western bush viper) (Vipera chlorechis)	Dis	111	12	1	28.8	0
565830587	P0DM97	VM25A_BITAR	Zinc metalloproteinase-disintegrin BA-5A (EC 3.4.24.-) (Snake venom metalloproteinase) (SVMP)	Bitis arietans (African puff adder)	SVMP	515	59	6	11.3	0
565830621	C0LZJ5	VM3LC_MACLN	Disintegrin-like leberagin-C	Macrovipera lebetina transmediterranea (Blunt-nosed viper) (Vipera lebetina transmediterranea)	SVMP	205	23	1	12.2	11
586946336	F8RKV9	VM39_DRYCN	Zinc metalloproteinase-disintegrin-like MTP9 (EC 3.4.24.-) (Snake venom metalloproteinase) (SVMP)	Drysdalia coronoides (White-lipped snake) (Hoplocephalus coronoides)	SVMP	611	68	1	1.6	0
586946337	P0DMD5	VNP_BUNMU	Natriuretic peptide BM026 (NP)	Bungarus multicinctus (Many-banded krait)	NAP	210	22	1	4.3	0
657341405	E5AJX3	VKT_VIPNI	Kunitz-type serine protease inhibitor ki-VN	Vipera nikolskii (Nikolsky's adder)	Kunitz	95	10	11	75.8	106
677992932	W5XCJ6	SLCIB_MACLB	Snaclec lebecin subunit beta	Macrovipera lebetina (Levantine viper) (Vipera lebetina)	CTL	154	18	1	5.2	38
765684342	E5L0E4	VSPB_DABSI	Beta-fibrinogenase-like (RVBF) (EC 3.4.21.-) (Snake venom serine protease) (SVSP)	Daboia siamensis (Eastern Russel's viper) (Daboia russelii siamensis)	SP	256	28	1	5.5	0
