# Supplementary material for: Quantitative Proteomic Analysis of Venoms from Russian Vipers of Pelias Group: Phospholipases A2 are the Main Venom Components
Source: Toxins (Basel). 2016 Apr 12;8(4):105. doi: 10.3390/toxins8040105 (PMC4848631; doi:10.3390/toxins8040105)
Supplement: Supplementary file 1 [file toxins-08-00105-s001.zip › Supplementary files/Table S4.xlsx]

## Sheet: endogPeptidesUnique
Family	GI protein Accession number	SwissProtEntry	SwissProtEntryName	ProteinNames	Organism	Length	MW	NoURP	SeqCov		Protein headers
Family	GI protein Accession number	peptideIndex	Sequence	Length	MW	Score	V.nikolskii	V.kaznakovii	V.orlovi	V.renardi	Peptide headers
CTL
CTL	218526479	B4XSZ8	SLA8_MACLB	Snaclec A8 (C-type lectin A8) (Fragment)	Macrovipera lebetina (Levantine viper) (Vipera lebetina)	131	15	1	4.6
CTL	218526479	383	QTRYRK	6	850.477	42.773			+
CTL	218526523	B4XT07	SLB8_MACLB	Snaclec B8 (C-type lectin B8) (Fragment)	Macrovipera lebetina (Levantine viper) (Vipera lebetina)	130	15	2	10.8
CTL	218526523	500	TWVALR	6	744.428	116.12		+	+
CTL	519882028	C6JUN9	LEC1_MICCO	C-type lectin (CTL)	Micrurus corallinus (Brazilian coral snake)	158	19	1	5.1
CTL	519882028	10	AFICRCQF	8	1100.49	86.866		+	+
CTL	73621139	Q7T045	SLLC1_MACLB	Snaclec coagulation factor X-activating enzyme light chain 1 (VL factor X activator light chain 1) (VLFXA light chain 1) [Cleaved into: Snaclec coagulation factor X-activating enzyme light chain 1 alternate form]	Macrovipera lebetina (Levantine viper) (Vipera lebetina)	146	17	1	11.6
CTL	73621139	106	DFDCPSDWVSYDQHCYK	17	2220.85	62.055			+	+
Dis
Dis	190360299	Q3BER3	DID4A_ECHOC	Disintegrin EO4A (Dim-3 SP6) (Eo-10) (Eo-10c1)	Echis ocellatus (Ocellated saw-scaled viper)	128	14	2	17.2
Dis	190360299	87	CTGISSDCPRNPYKG	15	1710.75	94.781				+
Dis	558446061	M5BGY5	DID_ATHCH	Disintegrin DS-AC	Atheris chlorechis (Western bush viper) (Vipera chlorechis)	111	12	1	28.8
Dis	558446061	293	NCKFINSGTICKKARGDDMNDYCTGTTPDCPR	32	3751.63	16.244				+
Dis	6225272	P81742	DIDAA_ERIMA	Disintegrin EMF10A (EMF-10A) (Eristocophin I) (Platelet aggregation activation inhibitor)	Eristicophis macmahoni (Leaf-nosed viper)	69	8	4	53.6
Dis	6225272	138	DYCTGVSSDCPR	12	1415.54	47.712			+
Dis	6225272	307	NDYCTGVSSDCPR	13	1529.59	31.675			+
Dis	6225272	308	NDYCTGVSSDCPRNP	15	1740.68	32.152			+
Kunitz
Kunitz	239977259	A8Y7N9	VKTC6_DABSI	Kunitz-type serine protease inhibitor C6 (BPTI-6) (Trypsin inhibitor 6) (Trypsin inhibitor C6)	Daboia siamensis (Eastern Russel's viper) (Daboia russelii siamensis)	96	10	1	11.5
Kunitz	239977259	364	PASNQCQGFTY	11	1271.52	46.73	+
Kunitz	239977314	B5L5M7	IVBI_AUSSU	Kunitz/BPTI-like toxin	Austrelaps superbus (Lowland copperhead snake) (Hoplocephalus superbus)	84	9	1	15.5
Kunitz	239977314	251	KFCHLPANPGPCR	13	1552.74	35.677				+
LAAO
LAAO	123916679	Q4JHE1	OXLA_PSEAU	L-amino-acid oxidase (LAAO) (LAO) (EC 1.4.3.2)	Pseudechis australis (Mulga snake) (King brown snake)	517	59	2	3.1
LAAO	123916679	447	SRFIYYPNHSFTSGIG	16	1844.88	24.918		+
LAAO	123916679	574	YYPNHSFTSGIG	12	1341.6	29.809		+
LAAO	82090465	Q6WP39	OXLA_TRIST	L-amino-acid oxidase (LAAO) (LAO) (TSV-LAO) (EC 1.4.3.2)	Trimeresurus stejnegeri (Chinese green tree viper) (Viridovipera stejnegeri)	516	59	1	18.2
LAAO	82090465	382	QTFCYPSMIQK	11	1401.64	55.258			+
NAP
NAP	150438851	P85169	BPPDB_BOTJA	Bradykinin-potentiating peptide 13b (BPP-13b)	Bothrops jararaca (Jararaca) (Bothrops jajaraca)	13	1	1	100
NAP	150438851	376	QGGLPRPGPEIPP	13	1313.71	66.56	+
NAP	189081446	B0VXV8	BNP_SISCA	Bradykinin potentiating and C-type natriuretic peptides (BPP-CNP) [Cleaved into: Bradykinin-potentiating peptide 10c (BPP-10c) (BPP-2) (Bradykinin-potentiating peptide-1) (BPP-1); Bradykinin-potentiating peptide-2 (BPP-2); Bradykinin inhibitor peptide homolog; C-type natriuretic peptide (CNP)]	Sistrurus catenatus edwardsii (Desert massasauga) (Crotalophorus edwardsii)	201	21	5	5.5
NAP	189081446	362	NWPGPKVPP	9	990.529	82.452		+	+
NAP	189081446	367	PGPKVPPL	8	803.491	89.369	+
NAP	189081446	536	WPGPKVPP	8	876.486	92.467		+	+	+
NAP	189081446	537	WPGPKVPPL	9	989.57	47.349	+
NAP	32363246	P83231	VNPC_OXYSA	Natriuretic peptide TNP-c (Taipan natriuretic peptide) (Venom natriuretic peptide OxsSNPc)	Oxyuranus scutellatus canni (Papuan taipan)	39	4	4	33.3
NAP	32363246	133	DRIGSVSGLGC	11	1119.53	49.934		+	+	+
NAP	32363246	134	DRIGSVSGLGCN	12	1233.58	97.716	+	+	+
NAP	32363246	277	LDRIGSVSGLGC	12	1232.62	110.58			+	+
NAP	32363246	278	LDRIGSVSGLGCN	13	1346.66	54.898	+	+	+
NAP	476007135	P0DJK3	BPPAE_BOTCO	Bradykinin-potentiating peptide 10e (BPP-10e)	Bothrops cotiara (Cotiara) (Rhinocerophis cotiara)	10	1	1	80
NAP	476007135	538	WPSPKVPP	8	906.496	56.177	+
NAP	586946337	P0DMD5	VNP_BUNMU	Natriuretic peptide BM026 (NP)	Bungarus multicinctus (Many-banded krait)	210	22	1	4.3
NAP	586946337	419	SCFGHKIDR	9	1118.53	108.7	+
NAP	82217207	Q90Y12	BNP_CRODU	Bradykinin potentiating and C-type natriuretic peptides (BPP-CNP) [Cleaved into: Bradykinin-potentiating peptide Cdt1a; Bradykinin-potentiating peptide Cdt1b; Bradykinin-potentiating peptide Cdt2; Bradykinin inhibitor peptide Cdt3; C-type natriuretic peptide (CNP)]	Crotalus durissus terrificus (South American rattlesnake)	181	19	2	5
NAP	82217207	413	RWPHLEIP	8	1046.57	36.395	+
PLA2
PLA2	129481	P17935	PA2HL_VIPAA	Basic phospholipase A2 homolog ammodytin L (AMDL) (AtnL) (svPLA2 homolog)	Vipera ammodytes ammodytes (Western sand viper)	138	16	1	39.9
PLA2	129481	451	SVIEFGK	7	778.423	69.998				+
SP
SP	765684342	E5L0E4	VSPB_DABSI	Beta-fibrinogenase-like (RVBF) (EC 3.4.21.-) (Snake venom serine protease) (SVSP)	Daboia siamensis (Eastern Russel's viper) (Daboia russelii siamensis)	256	28	1	5.5
SP	765684342	434	SLPSSPPRVGSVCR	14	1497.77	62.162				+
SP	82094945	Q7SZE1	VSPSX_GLOSA	Thrombin-like enzyme saxthrombin (SVTLE) (EC 3.4.21.-) (Fibrinogen-clotting enzyme) (Snake venom serine protease) (SVSP) (Thrombin-like enzyme defibrase)	Gloydius saxatilis (Rock mamushi) (Gloydius intermedius saxatilis)	258	28	1	7
SP	82094945	212	GPLICNGQFQGIVSFGAH	18	1900.93	17.895	+
SVMP
SVMP	123900232	Q3HTN2	VM3SB_TRIST	Zinc metalloproteinase-disintegrin-like stejnihagin-B (EC 3.4.24.-) (Snake venom metalloproteinase) (SVMP)	Trimeresurus stejnegeri (Chinese green tree viper) (Viridovipera stejnegeri)	600	68	2	4
SVMP	123900232	66	CGVTETNWKSDEP	13	1521.64	49.448				+
SVMP	123900232	67	CGVTETNWKSDEPIK	15	1762.82	33.147				+
SVMP	123912829	Q1PBD1	VM2DI_GLOHA	Zinc metalloproteinase/disintegrin [Cleaved into: Snake venom metalloproteinase (SVMP) (EC 3.4.24.-); Disintegrin halystatin (Disintegrin brevicaudin-1b)]	Gloydius halys (Chinese water mocassin) (Agkistrodon halys)	477	53	1	6.9
SVMP	123912829	370	PQCILNKPLRTDT	13	1554.82	37.248				+
SVMP	31077169	P18619	VM2FL_PROFL	Zinc metalloproteinase/disintegrin [Cleaved into: Snake venom metalloproteinase (SVMP) (EC 3.4.24.-); Disintegrin flavoridin]	Protobothrops flavoviridis (Habu) (Trimeresurus flavoviridis)	483	55	1	5.6
SVMP	31077169	260	KLSDSEAHAVYKYENIEKEDEAPKMCG	27	3140.44	33.649				+
SVMP	387912878	Q9W6M5	VM3AH_DEIAC	Zinc metalloproteinase-disintegrin-like acurhagin (Acur) (EC 3.4.24.-) (Acutolysin e2) (Snake venom metalloproteinase) (SVMP) (Zinc metalloproteinase-disintegrin-like acutolysin-E)	Deinagkistrodon acutus (Hundred-pace snake) (Agkistrodon acutus)	610	69	1	1.5
SVMP	387912878	219	HCVDVTTAY	9	1064.46	111.01		+	+	+
SVMP	41016930	Q9PW36	VM1AC_DEIAC	Snake venom metalloproteinase acutolysin-C (SVMP) (EC 3.4.24.-)	Deinagkistrodon acutus (Hundred-pace snake) (Agkistrodon acutus)	417	47	1	4.3
SVMP	41016930	43	AVTIAHELGHNLGMDHDD	18	1943.88	18.234	+		+
SVMP	48427991	P83912	VM2JT_PROJR	Zinc metalloproteinase-disintegrin jerdonitin (EC 3.4.24.-) (Snake venom metalloproteinase) (SVMP)	Protobothrops jerdonii (Jerdon's pitviper) (Trimeresurus jerdonii)	484	55	5	5.2
SVMP	48427991	64	CGVTETNWESDEPIK	15	1763.77	58.885		+
SVMP	48427991	65	CGVTETNWESDEPIKK	16	1891.86	23.635				+
SVMP	48427991	461	TETNWESDEPIK	12	1447.65	73.435		+
SVMP	48427991	462	TETNWESDEPIKK	13	1575.74	84.169		+		+
SVMP	48427991	531	VTETNWESDEPIKK	14	1674.81	118.51				+
SVMP	48428162	Q9IAB0	VM2CO_AGKCO	Zinc metalloproteinase/disintegrin [Cleaved into: Snake venom metalloproteinase (SVMP) (EC 3.4.24.-); Disintegrin contortrostatin]	Agkistrodon contortrix contortrix (Southern copperhead)	483	54	2	6.8
SVMP	48428162	108	DGRKITTNPPVEDHCYY	17	2063.94	54.237				+
SVMP	48428162	256	KITTNPPVEDHCYY	14	1735.79	102.9				+
SVMP	52001475	P20164	VM3HB_PROFL	Zinc metalloproteinase-disintegrin-like HR1b (EC 3.4.24.-) (Snake venom metalloproteinase) (SVMP) (Trimerelysin I) (Trimerelysin-1) [Cleaved into: Disintegrin-like 1b]	Protobothrops flavoviridis (Habu) (Trimeresurus flavoviridis)	614	69	1	6.4
SVMP	52001475	141	EDVKCGRLF	9	1122.55	61.962		+	+
SVMP	565830587	P0DM97	VM25A_BITAR	Zinc metalloproteinase-disintegrin BA-5A (EC 3.4.24.-) (Snake venom metalloproteinase) (SVMP)	Bitis arietans (African puff adder)	515	59	6	11.3
SVMP	565830587	408	RSECDLPEYCTG	12	1485.59	39.73		+
SVMP	565830587	409	RSECDLPEYCTGQ	13	1613.64	52.527			+
SVMP	565830587	411	RTDIVSPPVCG	11	1199.6	68.536		+
SVMP	565830587	420	SECDLPEYCTGQ	12	1457.54	78.548			+
SVMP	586946336	F8RKV9	VM39_DRYCN	Zinc metalloproteinase-disintegrin-like MTP9 (EC 3.4.24.-) (Snake venom metalloproteinase) (SVMP)	Drysdalia coronoides (White-lipped snake) (Hoplocephalus coronoides)	611	68	1	1.6
SVMP	586946336	247	IMTNQCIALK	10	1190.62	43.308			+
SVMP	82190822	O93517	VM3S4_GLOBR	Zinc metalloproteinase/disintegrin [Cleaved into: Snake venom metalloproteinase (SVMP) (EC 3.4.24.-); Disintegrin-like salmosin-4] (Fragment)	Gloydius brevicaudus (Korean slamosa snake) (Agkistrodon halys brevicaudus)	105	11	1	8.6
SVMP	82190822	128	DLVSPPVCG	9	942.448	61.962		+
VEGF
VEGF	327478537	P67861	TXVE_DABRR	Snake venom vascular endothelial growth factor toxin VR-1 (svVEGF) (VEGF-F)	Daboia russelii (Russel's viper) (Vipera russelii)	144	16	1	6.2
VEGF	327478537	203	GGVRAKFPF	9	977.545	56.659	+
